# Supplementary material for: Gene Expression and K+ Uptake of Two Tomato Cultivars in Response to Sub-Optimal Temperature
Source: Plants (Basel). 2020 Jan 3;9(1):65. doi: 10.3390/plants9010065 (PMC7020494; doi:10.3390/plants9010065)
Supplement: Supplementary file 1 [file plants-09-00065-s001.zip]

Archive with 8 entries (7 files):
- Supplementary Material/Table S1.docx
- Supplementary Material/Table S2.xls
- Supplementary Material/Table S3.xls
- Supplementary Material/Table S4.xls
- Supplementary Material/Table S5.doc
- Supplementary Material/Table S6.docx
- Supplementary Material/Table S7.xlsx
- Supplementary Material/
