# Supplementary material for: Gene Expression and K+ Uptake of Two Tomato Cultivars in Response to Sub-Optimal Temperature
Source: Plants (Basel). 2020 Jan 3;9(1):65. doi: 10.3390/plants9010065 (PMC7020494; doi:10.3390/plants9010065)
Supplement: Supplementary file 1 [file plants-09-00065-s001.zip › Supplementary Material/Table S2.xls]

## Sheet: Table S2
seq_id	C82_count	C81_count	C83_count	D81_count	D83_count	D82_count	C82_fpkm	C81_fpkm	C83_fpkm	D81_fpkm	D83_fpkm	D82_fpkm	T1_mean_fpkm	T2_mean_fpkm	logFC(T2/T1)	p-value	FDR	significant	regulate	NR_Description	Swissprot_Description	String_description	KEGG_GENE	gene_name
Solyc02g071070.2	4440	5320	4022	557	434	577	76.13	85.44	75.98	9.06	7.35	8.06	79.43	8.16	-3.27	1e-298	2.59e-294	yes	down	PREDICTED: cation/H(+) antiporter 17-like [Solanum lycopersicum]	RecName: Full=Cation/H(+) antiporter 18; AltName: Full=Protein CATION/H+ EXCHANGER 18; Short=AtCHX18 [Arabidopsis thaliana]	cation proton exchanger	_	_
Solyc12g056920.1	5165	6029	4681	1057	894	1052	117.99	129.01	117.82	22.92	20.18	19.57	121.89	20.83	-2.54	1.51e-215	1.71e-211	yes	down	PREDICTED: sulfate transporter 2.1-like [Solanum lycopersicum]	RecName: Full=Low affinity sulfate transporter 3	SubName: Full=Chromosome chr18 scaffold_1, whole genome shotgun sequence;	SULTR2	_
Solyc01g091870.2	2050	2276	1618	250	266	356	42.12	43.8	36.63	4.87	5.4	5.96	41.05	5.44	-2.89	1.04e-184	7.87e-181	yes	down	PREDICTED: SPX domain-containing membrane protein At4g22990-like [Solanum lycopersicum]	RecName: Full=SPX domain-containing membrane protein At4g22990 [Arabidopsis thaliana]	SubName: Full=Chromosome chr15 scaffold_37, whole genome shotgun sequence;	_	_
Solyc09g014530.2	607	617	514	2995	3052	4007	34.83	33.16	32.5	163.12	173.08	187.26	33.52	175.18	2.38	2.47e-177	1.4e-173	yes	up	PREDICTED: MLP-like protein 28-like [Solanum lycopersicum]	RecName: Full=MLP-like protein 168 [Arabidopsis thaliana]	_	_	_
Solyc09g005400.2	406	432	404	2110	1995	2467	26.55	26.46	29.1	130.93	128.91	131.36	27.3	130.47	2.25	1.11e-173	5.06e-170	yes	up	PREDICTED: kirola-like [Solanum lycopersicum]	_	_	_	_
Solyc04g049670.2	2444	2743	2300	523	449	464	47.45	49.88	49.2	9.64	8.61	7.34	48.86	8.47	-2.51	9.57e-170	3.62e-166	yes	down	PREDICTED: two-component response regulator-like PRR37-like [Solanum lycopersicum]	RecName: Full=Two-component response regulator-like PRR37; AltName: Full=Pseudo-response regulator 37; Short=OsPRR37	SubName: Full=Chromosome chr13 scaffold_48, whole genome shotgun sequence;	PRR7	_
Solyc08g065670.2	1939	2267	1756	350	354	504	75.03	82.17	74.87	12.85	13.54	15.88	77.54	14.19	-2.44	2.75e-162	8.94e-159	yes	down	PREDICTED: probable protein phosphatase 2C 61-like [Solanum lycopersicum]	RecName: Full=Probable protein phosphatase 2C 72; Short=AtPP2C72 [Arabidopsis thaliana]	SubName: Full=Chromosome chr4 scaffold_6, whole genome shotgun sequence;	_	_
Solyc12g088970.1	234	270	234	1906	2495	2671	6.72	7.27	7.41	51.97	70.84	62.49	7.13	61.69	3.1	1.45e-147	4.13e-144	yes	up	PREDICTED: cytochrome P450 82C4-like [Solanum lycopersicum]	RecName: Full=Cytochrome P450 82C4 [Arabidopsis thaliana]	SubName: Full=Chromosome chr18 scaffold_1, whole genome shotgun sequence;	_	_
Solyc08g078950.2	17082	20692	15407	4725	4848	5625	374.63	425.05	372.29	98.35	105.07	100.46	392.01	101.2	-1.95	2.38e-141	6.02e-138	yes	down	PREDICTED: nitrate transporter 1.1-like [Solanum lycopersicum]	RecName: Full=Protein NRT1/ PTR FAMILY 6.3; Short=AtNPF6.3; AltName: Full=Nitrate transporter 1.1; Short=AtNRT1; AltName: Full=Nitrate/chlorate transporter; AltName:	SubName: Full=Chromosome chr2 scaffold_241, whole genome shotgun sequence;	_	_
Solyc11g069740.1	691	883	759	85	91	113	20.24	24.22	24.49	2.36	2.63	2.69	22.96	2.57	-3.11	1.7e-137	3.86e-134	yes	down	NRT2;3 protein [Solanum putative high-affinity nitrate transporter [Solanum lycopersicum]	RecName: Full=High affinity nitrate transporter 2.4; Short=AtNRT2:4 [Arabidopsis thaliana]	_	NRT, narK, nrtP, nasA	_
Solyc10g045240.1	165	183	132	916	941	1150	4.88	5.07	4.3	25.71	27.5	27.69	4.77	27	2.48	4.8e-133	9.93e-130	yes	up	PREDICTED: vicianin hydrolase-like [Solanum lycopersicum]	RecName: Full=Vicianin hydrolase; Short=VH; Flags: Precursor	hypothetical protein	E3.2.1.21	_
Solyc08g079700.1	723	737	724	3203	2893	3793	66.07	63.08	72.89	277.78	261.25	282.26	67.08	274.37	2.03	6.93e-133	1.31e-129	yes	up	PREDICTED: zinc finger A20 and AN1 domain-containing stress-associated protein 7-like [Solanum lycopersicum]	RecName: Full=Zinc finger A20 and AN1 domain-containing stress-associated protein 4; Short=AtSAP4 [Arabidopsis thaliana]	_	_	_
Solyc01g080680.2	640	737	656	94	97	124	16.23	17.5	18.32	2.26	2.43	2.56	17.32	2.42	-2.79	2.91e-131	5.09e-128	yes	down	PREDICTED: sugar transporter ERD6-like 16-like [Solanum lycopersicum]	RecName: Full=Sugar transporter ERD6-like 16 [Arabidopsis thaliana]	SubName: Full=Chromosome chr5 scaffold_2, whole genome shotgun sequence;	_	_
Solyc11g006910.1	2853	2937	2657	10819	11466	14576	343.47	331.18	352.44	1236.14	1364.16	1429.05	341.8	1347.4	1.98	1.39e-130	2.25e-127	yes	up	PREDICTED: ferredoxin-3, chloroplastic-like [Solanum lycopersicum]	RecName: Full=Ferredoxin-3, chloroplastic; Short=AtFd3; Flags: Precursor [Arabidopsis thaliana]	2Fe-2S iron-sulfur cluster binding domain containing protein, expressed	petF	_
Solyc02g085880.1	109	98	125	1391	1151	1221	3.33	2.8	4.2	40.29	34.72	30.35	3.41	34.87	3.32	1.88e-125	2.84e-122	yes	up	cytokinin hydroxylase-like [Solanum lycopersicum]	RecName: Full=Cytokinin hydroxylase; AltName: Full=Cytochrome P450 35A1 [Arabidopsis thaliana]	SubName: Full=Chromosome chr14 scaffold_9, whole genome shotgun sequence;	CYP735A	_
Solyc05g052300.2	55	58	39	515	573	721	1.86	1.84	1.46	16.56	19.19	19.9	1.73	18.61	3.35	4.51e-123	6.4e-120	yes	up	PREDICTED: sodium-coupled neutral amino acid transporter 3-like [Solanum lycopersicum]	_	amino acid transporter	_	_
Solyc12g096870.1	534	588	528	63	70	97	16.63	17.15	18.12	1.86	2.15	2.46	17.27	2.17	-2.93	1.02e-122	1.37e-119	yes	down	PREDICTED: cinnamate beta-D-glucosyltransferase-like [Solanum lycopersicum]	RecName: Full=Cinnamate beta-D-glucosyltransferase; AltName: Full=UDP-glucose:cinnamate glucosyltransferase; Short=FaGT2	_	_	_
Solyc02g079360.1	11299	11749	10232	3783	3737	4088	444.03	432.46	443.03	141.09	145.13	130.83	439.57	138.51	-1.67	1.42e-117	1.8e-114	yes	down	PREDICTED: uncharacterized protein LOC101248446 isoform 1 [Solanum lycopersicum]	_	_	_	_
Solyc12g017350.1	186	162	166	926	977	1164	8.9	7.26	8.75	42.05	46.2	45.36	8.27	44.56	2.42	5.74e-115	6.87e-112	yes	up	PREDICTED: metal tolerance protein 10-like [Solanum lycopersicum]	RecName: Full=Metal tolerance protein 10; Short=AtMTP10 [Arabidopsis thaliana]	SubName: Full=Chromosome chr19 scaffold_126, whole genome shotgun sequence;	_	_
Solyc03g031620.2	300	416	314	1566	1684	2043	7.93	10.3	9.15	39.3	44.01	43.99	9.15	42.5	2.2	2.01e-112	2.28e-109	yes	up	PREDICTED: 5'-adenylylsulfate reductase 3, chloroplastic-like [Solanum lycopersicum]	RecName: Full=5'-adenylylsulfate reductase 3, chloroplastic; AltName: Full=3'-phosphoadenosine-5'-phosphosulfate reductase homolog 26; Short=PAPS reductase homolog	APR3 (APS REDUCTASE 3); adenylyl-sulfate reductase; Encodes a protein disulfide isomerase-li [...]	APR	_
Solyc09g089610.2	180	189	154	863	824	1104	3.4	3.34	3.2	15.47	15.38	16.98	3.32	16.01	2.24	4.16e-111	4.5e-108	yes	up	ethylene receptor [Solanum lycopersicum]	RecName: Full=Protein EIN4; Short=AtEIN4; AltName: Full=Protein ETHYLENE INSENSITIVE 4 [Arabidopsis thaliana]	ethylene receptor 2	ETR, ERS	_
Solyc05g050280.2	796	850	697	2541	2597	3141	23.4	23.4	22.58	70.89	75.45	75.2	23.15	73.9	1.67	3.32e-109	3.43e-106	yes	up	PREDICTED: probable indole-3-acetic acid-amido synthetase GH3.5-like [Solanum lycopersicum]	RecName: Full=Jasmonic acid-amido synthetase JAR1; AltName: Full=Jasmonate-amino acid synthetase JAR1; AltName: Full=Protein FAR-RED INSENSITIVE 219; AltName: Full=	JAR1 (JASMONATE RESISTANT 1); ATP binding / adenylyltransferase/ catalytic/ jasmonate-amino [...]	JAR1	_
Solyc04g054740.2	125	102	94	821	902	1268	2.93	2.24	2.43	18.25	20.88	24.18	2.53	21.27	3.02	5.71e-109	5.64e-106	yes	up	PREDICTED: inositol-3-phosphate synthase [Solanum lycopersicum]	RecName: Full=Inositol-3-phosphate synthase; Short=MIP synthase; AltName: Full=Myo-inositol 1-phosphate synthase; Short=IPS; Short=MI-1-P synthase [Nicotiana tabacu	inositol-3-phosphate synthase (EC:5.5.1.4)	INO1, ISYNA1	_
Solyc03g093080.2	137	128	126	848	735	1085	6.02	5.27	6.1	35.39	31.94	38.85	5.78	35.62	2.6	4.22e-108	4e-105	yes	up	PREDICTED: probable xyloglucan endotransglucosylase/hydrolase protein 23-like [Solanum lycopersicum]	RecName: Full=Probable xyloglucan endotransglucosylase/hydrolase protein 23; Short=At-XTH23; Short=XTH-23; Flags: Precursor [Arabidopsis thaliana]	SubName: Full=Chromosome chr11 scaffold_56, whole genome shotgun sequence;	E2.4.1.207	_
Solyc02g032860.2	416	370	317	1613	1746	2227	11.71	9.76	9.84	43.11	48.59	51.07	10.44	47.76	2.18	5.88e-108	5.35e-105	yes	up	PREDICTED: 5'-adenylylsulfate reductase 3, chloroplastic-like [Solanum lycopersicum]	RecName: Full=5'-adenylylsulfate reductase 1, chloroplastic; AltName: Full=3'-phosphoadenosine-5'-phosphosulfate reductase homolog 19; Short=PAPS reductase homolog	APR1 (APS REDUCTASE 1); adenylyl-sulfate reductase; Encodes a protein disulfide isomerase-li [...]	APR	_
Solyc02g080640.2	3358	3618	2703	11876	13145	16701	87.67	88.48	77.76	294.27	339.16	355.1	84.94	330.74	1.96	4.86e-107	4.24e-104	yes	up	adenylyl-sulfate reductase [Solanum lycopersicum]	RecName: Full=5'-adenylylsulfate reductase 1, chloroplastic; AltName: Full=3'-phosphoadenosine-5'-phosphosulfate reductase homolog 19; Short=PAPS reductase homolog	APR1 (APS REDUCTASE 1); adenylyl-sulfate reductase; Encodes a protein disulfide isomerase-li [...]	APR	_
Solyc12g098540.1	757	813	605	2487	2501	2899	25.24	25.39	22.22	78.69	82.4	78.71	24.37	79.84	1.71	9.79e-106	8.24e-103	yes	up	PREDICTED: apyrase-like [Solanum lycopersicum]	RecName: Full=Apyrase; AltName: Full=ATP-diphosphatase; AltName: Full=ATP-diphosphohydrolase; AltName: Full=Adenosine diphosphatase; Short=ADPase	_	APY1_2	_
Solyc11g066140.1	3228	4017	3022	903	1022	1140	60.38	70.37	62.28	16.03	18.89	17.36	64.54	17.4	-1.88	1.14e-103	9.27e-101	yes	down	PREDICTED: uncharacterized protein LOC101257925 [Solanum lycopersicum]	_	hypothetical protein	_	_
Solyc01g112190.2	1249	1541	1070	361	333	401	21.79	25.18	20.56	5.98	5.74	5.7	22.63	5.8	-1.95	1.8e-98	1.41e-95	yes	down	PREDICTED: protein NLP2-like [Solanum lycopersicum]	RecName: Full=Protein NLP4; Short=AtNLP4; AltName: Full=NIN-like protein 4; AltName: Full=Nodule inception protein-like protein 4 [Arabidopsis thaliana]	_	_	_
Solyc05g052670.1	231	197	190	1457	1118	1863	7.58	6.06	6.87	45.4	36.28	49.81	6.82	44.24	2.68	3.69e-97	2.79e-94	yes	up	PREDICTED: BAHD acyltransferase DCR-like [Solanum lycopersicum]	RecName: Full=BAHD acyltransferase DCR; AltName: Full=Protein DEFECTIVE IN CUTICULAR RIDGES; AltName: Full=Protein PERMEABLE LEAVES 3 [Arabidopsis thaliana]	SubName: Full=Chromosome chr8 scaffold_23, whole genome shotgun sequence;	_	_
Solyc10g083880.1	25224	28479	21665	8658	6867	8274	1536.64	1625.02	1454.18	500.58	413.42	410.48	1543.2	440.21	-1.81	8.06e-97	5.91e-94	yes	down	PREDICTED: aquaporin TIP1-1-like [Solanum lycopersicum]	RecName: Full=Aquaporin TIP1-1; AltName: Full=Aquaporin TIP; AltName: Full=Gamma-tonoplast intrinsic protein; Short=Gamma-TIP; AltName: Full=Tonoplast intrinsic prot	SubName: Full=Putative uncharacterized protein;	TIP	_
Solyc03g093390.2	404	380	386	1624	1746	1811	16.31	14.37	17.17	62.23	69.67	59.55	15.88	63.52	1.99	1.83e-95	1.3e-92	yes	up	beta expansin precursor [Solanum lycopersicum]	RecName: Full=Putative expansin-B2; Short=At-EXPB2; Short=AtEXPB2; AltName: Full=Ath-ExpBeta-1.4; AltName: Full=Beta-expansin-2; Flags: Precursor [Arabidopsis thal	SubName: Full=Chromosome chr9 scaffold_65, whole genome shotgun sequence;	_	_
Solyc01g103390.2	4130	4547	3701	1445	1548	1679	127.42	131.4	125.81	42.31	47.2	42.19	128.36	43.77	-1.55	1.17e-94	8.07e-92	yes	down	12-oxophytodienoate reductase-like protein [Solanum lycopersicum]	RecName: Full=12-oxophytodienoate reductase-like protein; AltName: Full=LeOPR2	_	OPR	_
Solyc05g009700.2	1604	1762	1424	4606	4662	5849	44.67	45.96	43.7	121.74	128.31	132.66	44.84	127.83	1.51	1.56e-94	1.04e-91	yes	up	PREDICTED: lysine histidine transporter-like 6-like [Solanum lycopersicum]	RecName: Full=Lysine histidine transporter-like 6 [Arabidopsis thaliana]	SubName: Full=Chromosome chr1 scaffold_5, whole genome shotgun sequence;	_	_
Solyc06g067950.2	551	537	471	1881	2144	2677	22.25	20.31	20.95	72.08	85.55	88.03	21.16	82.17	1.95	1.71e-92	1.11e-89	yes	up	PREDICTED: acyl-protein thioesterase 2-like [Solanum tuberosum]	RecName: Full=Acyl-protein thioesterase 1 [Kluyveromyces lactis NRRL Y-1140]	SubName: Full=Chromosome chr9 scaffold_7, whole genome shotgun sequence;	LYPLA2	_
Solyc03g005260.2	1392	1484	1121	4789	5193	7053	34.17	34.12	30.32	111.56	125.97	140.98	32.98	126.96	1.94	1.8e-92	1.14e-89	yes	up	PREDICTED: ATP sulfurylase 1, chloroplastic-like [Solanum lycopersicum]	RecName: Full=ATP sulfurylase 1, chloroplastic; Short=AtPS1; Flags: Precursor [Arabidopsis thaliana]	SubName: Full=Putative uncharacterized protein (Chromosome chr5 scaffold_2, whole genome sho [...]	PAPSS	_
Solyc12g005940.1	13877	15303	12835	4789	5144	5261	664.04	685.88	676.7	217.49	243.26	205.02	675.74	220.76	-1.61	3.9e-92	2.4e-89	yes	down	PREDICTED: 1-aminocyclopropane-1-carboxylate oxidase 2-like [Solanum lycopersicum]	RecName: Full=1-aminocyclopropane-1-carboxylate oxidase 2; Short=ACC oxidase 2; AltName: Full=Ethylene-forming enzyme; Short=EFE; AltName: Full=Protein GTOMA	SubName: Full=Chromosome chr12 scaffold_36, whole genome shotgun sequence;	E1.14.17.4	_
Solyc11g017010.1	27554	29593	23039	10816	10187	11399	816.34	821.21	752.06	304.12	298.26	275.03	798.48	291.47	-1.45	3.41e-89	2.04e-86	yes	down	PREDICTED: sucrose transport protein SUC2 [Solanum lycopersicum]	RecName: Full=Sucrose transport protein; AltName: Full=Sucrose permease; AltName: Full=Sucrose-proton symporter	sucrose proton symporter	SLC45A1_2_4	_
Solyc02g081690.1	3414	3812	3196	1420	1237	1592	107.44	112.37	110.82	42.41	38.47	40.8	110.24	40.6	-1.44	4.17e-88	2.43e-85	yes	down	PREDICTED: UDP-glucose flavonoid 3-O-glucosyltransferase 6-like [Solanum lycopersicum]	RecName: Full=Putative UDP-glucose flavonoid 3-O-glucosyltransferase 3; Short=FaGT3; AltName: Full=Flavonol 3-O-glucosyltransferase 3	_	_	_
Solyc02g094400.2	9069	9705	8400	3237	3560	3970	272.59	273.23	278.19	92.34	105.75	97.18	274.53	98.26	-1.48	2.41e-85	1.37e-82	yes	down	PREDICTED: glycerophosphodiester phosphodiesterase GDE1-like [Solanum lycopersicum]	RecName: Full=Glycerophosphodiester phosphodiesterase GDE1	SubName: Full=Chromosome chr14 scaffold_9, whole genome shotgun sequence;	GDE1	_
Solyc04g054500.2	777	793	718	2753	2245	2876	38.39	36.7	39.09	129.1	109.62	115.73	38	118.13	1.63	4.56e-85	2.53e-82	yes	up	PREDICTED: heavy metal-associated isoprenylated plant protein 26-like [Solanum lycopersicum]	RecName: Full=Heavy metal-associated isoprenylated plant protein 26; Short=AtHIPP26; AltName: Full=Farnesylated protein 6; Short=AtFP6; Flags: Precursor [Arabidops	SubName: Full=Chromosome chr7 scaffold_20, whole genome shotgun sequence;	_	_
Solyc12g096770.1	767	852	685	196	156	255	26.32	27.39	25.9	6.38	5.29	7.13	26.58	6.32	-2.05	1.01e-83	5.47e-81	yes	down	PREDICTED: salutaridinol 7-O-acetyltransferase-like [Solanum lycopersicum]	RecName: Full=Protein ECERIFERUM 26-like; Short=CER26-like; AltName: Full=CER2-like protein 2; Short=CER2-like2 [Arabidopsis thaliana]	_	E2.3.1.133, HCT	_
Solyc10g005500.2	1133	1263	1068	4144	3349	4147	33.11	34.58	34.39	114.95	96.73	98.71	34.03	103.3	1.6	1.14e-83	6.02e-81	yes	up	PREDICTED: metal tolerance protein 10-like [Solanum lycopersicum]	RecName: Full=Metal tolerance protein 9; Short=AtMTP9 [Arabidopsis thaliana]	SubName: Full=Chromosome chr18 scaffold_122, whole genome shotgun sequence;	_	_
Solyc01g005300.2	333	392	285	1398	1180	1368	7.72	8.51	7.28	30.74	27.02	25.81	7.87	27.76	1.81	4.49e-83	2.32e-80	yes	up	PREDICTED: adagio protein 3-like [Solanum lycopersicum]	RecName: Full=Adagio protein 3; AltName: Full=F-box only protein 2a; Short=FBX2a; AltName: Full=Flavin-binding kelch repeat F-box protein 1 [Arabidopsis thaliana]	hypothetical protein	FKF1	_
Solyc09g011190.1	752	850	774	198	217	250	109.68	116.12	124.38	27.41	31.28	29.7	116.48	29.45	-1.98	4.88e-83	2.46e-80	yes	down	PREDICTED: uncharacterized protein LOC102594944 [Solanum tuberosum]	_	_	_	_
Solyc12g099000.1	5875	5500	5266	18700	21145	26922	226.19	198.34	223.38	683.28	804.52	844.09	215.34	780.49	1.86	7.34e-83	3.62e-80	yes	up	PREDICTED: S-adenosylmethionine synthase 2-like isoform 1 [Solanum lycopersicum]	RecName: Full=S-adenosylmethionine synthase 2; Short=AdoMet synthase 2; AltName: Full=Methionine adenosyltransferase 2; Short=MAT 2 [Solanum lycopersicum]	RecName: Full=S-adenosylmethionine synthetase; EC=2.5.1.6;; Catalyzes the formation of S-ade [...]	metK	SAM2
Solyc07g008620.1	511	558	395	1710	1492	1887	7.51	7.68	6.4	23.85	21.67	22.59	7.23	22.71	1.64	1.28e-82	6.21e-80	yes	up	EIX receptor 1 precursor [Solanum lycopersicum]	RecName: Full=Probably inactive leucine-rich repeat receptor-like protein kinase At2g25790; Flags: Precursor [Arabidopsis thaliana]	_	EIX1_2	_
Solyc03g031590.2	2866	3385	2786	671	543	468	92.17	101.97	98.72	20.48	17.26	12.26	97.68	16.43	-2.56	1.81e-82	8.58e-80	yes	down	PREDICTED: S-type anion channel SLAH1-like [Solanum lycopersicum]	RecName: Full=S-type anion channel SLAH1; AltName: Full=SLAC1-homolog protein 1 [Arabidopsis thaliana]	SubName: Full=Chromosome chr10 scaffold_179, whole genome shotgun sequence;	_	_
Solyc02g094860.1	115	114	92	614	510	618	2.89	2.68	2.55	14.65	12.67	12.65	2.71	13.3	2.25	7.14e-81	3.31e-78	yes	up	cytokinin hydroxylase-like [Solanum lycopersicum]	RecName: Full=Cytokinin hydroxylase; AltName: Full=Cytochrome P450 35A1 [Arabidopsis thaliana]	SubName: Full=Chromosome chr14 scaffold_9, whole genome shotgun sequence;	CYP735A	_
Solyc04g054730.2	174	192	157	856	929	1370	3.53	3.65	3.51	16.48	18.63	22.64	3.57	19.44	2.41	1.66e-80	7.55e-78	yes	up	sulfate transporter 2.1-like [Solanum lycopersicum]	RecName: Full=Sulfate transporter 2.1; AltName: Full=AST68 [Arabidopsis thaliana]	SubName: Full=Chromosome chr7 scaffold_20, whole genome shotgun sequence;	SULTR2	_
Solyc03g096290.2	4614	4964	4624	1280	1538	1440	157.05	158.25	173.41	41.35	51.73	39.91	162.47	44	-1.88	2.94e-79	1.31e-76	yes	down	PREDICTED: probable aquaporin PIP1-2-like isoform 2 [Solanum lycopersicum]	RecName: Full=Aquaporin PIP1-1; AltName: Full=OsPIP1;1; AltName: Full=Plasma membrane intrinsic protein 1-1; AltName: Full=Plasma membrane intrinsic protein 1a; Sh	SubName: Full=Aquaporin PIP1;1 (Putative uncharacterized protein) (Chromosome chr13 scaffold [...]	PIP	_
Solyc08g006100.2	3638	4112	3702	1453	1261	1383	183.34	194.1	205.56	69.49	62.8	56.76	193.98	62.69	-1.63	3.8e-79	1.66e-76	yes	down	PREDICTED: uncharacterized protein LOC101259062 [Solanum lycopersicum]	_	annotation not avaliable	_	_
Solyc04g016060.1	1566	1919	1702	574	560	684	84.24	96.69	100.87	29.3	29.77	29.96	93.78	29.69	-1.66	1.32e-78	5.67e-76	yes	down	PREDICTED: uncharacterized protein LOC101265424 [Solanum lycopersicum]	RecName: Full=Protein MIZU-KUSSEI 1 [Arabidopsis thaliana]	SubName: Full=Chromosome chr8 scaffold_34, whole genome shotgun sequence;	_	_
Solyc02g088100.2	91	74	90	511	528	716	3.5	2.66	3.81	18.64	20.06	22.41	3.29	20.48	2.6	4.6e-78	1.94e-75	yes	up	PREDICTED: expansin-A10-like [Solanum tuberosum]	RecName: Full=Expansin-A5; Short=AtEXPA5; AltName: Full=Alpha-expansin-5; Short=At-EXP5; Short=AtEx5; AltName: Full=Ath-ExpAlpha-1.4; Flags: Precursor [Arabidopsis	hypothetical protein	_	_
Solyc10g083300.1	1693	1604	1435	460	524	630	43.53	38.63	40.65	11.22	13.31	13.19	40.89	12.6	-1.69	8.43e-78	3.48e-75	yes	down	PREDICTED: beta-fructofuranosidase, insoluble isoenzyme 1 [Solanum lycopersicum]	RecName: Full=Beta-fructofuranosidase, insoluble isoenzyme 1; AltName: Full=Cell wall beta-fructosidase 1; AltName: Full=Invertase 1; AltName: Full=Sucrose hydrolase	hypothetical protein	E3.2.1.26, sacA	_
Solyc09g091600.2	221	207	183	792	918	1060	9	7.89	8.21	30.6	36.93	35.14	8.36	34.24	2.02	5.89e-76	2.39e-73	yes	up	PREDICTED: uncharacterized protein LOC101258787 [Solanum lycopersicum]	_	hypothetical protein	_	_
Solyc04g011340.2	448	551	409	111	83	117	14.19	16.34	14.27	3.34	2.6	3.02	14.99	2.99	-2.29	1.01e-75	4.03e-73	yes	down	PREDICTED: auxin-induced protein 5NG4-like [Solanum lycopersicum]	RecName: Full=WAT1-related protein At2g39510 [Arabidopsis thaliana]	hypothetical protein	_	_
Solyc04g082290.2	2172	2298	2009	801	582	729	59.69	59.15	60.83	20.89	15.81	16.31	59.84	17.62	-1.76	1.56e-75	6.12e-73	yes	down	PREDICTED: uncharacterized protein LOC101255492 [Solanum lycopersicum]	_	SubName: Full=Chromosome chr18 scaffold_1, whole genome shotgun sequence;	_	_
Solyc01g087450.2	198	215	151	733	682	871	3.08	3.13	2.59	10.83	10.49	11.04	2.95	10.8	1.84	2.51e-75	9.66e-73	yes	up	PREDICTED: uncharacterized protein LOC101249679 [Solanum lycopersicum]	_	SubName: Full=Chromosome chr13 scaffold_45, whole genome shotgun sequence;	_	_
Solyc05g052680.1	317	280	316	1257	1207	1718	10.5	8.69	11.53	39.51	39.51	46.34	10.16	42.06	2.04	8.85e-75	3.35e-72	yes	up	PREDICTED: BAHD acyltransferase DCR-like [Solanum lycopersicum]	RecName: Full=BAHD acyltransferase DCR; AltName: Full=Protein DEFECTIVE IN CUTICULAR RIDGES; AltName: Full=Protein PERMEABLE LEAVES 3 [Arabidopsis thaliana]	SubName: Full=Chromosome chr8 scaffold_23, whole genome shotgun sequence;	_	_
Solyc06g062430.2	561	688	559	171	138	159	24.93	28.64	27.37	7.21	6.06	5.75	27.01	6.31	-2.08	2.35e-74	8.74e-72	yes	down	PREDICTED: inositol oxygenase 1-like [Solanum lycopersicum]	RecName: Full=Inositol oxygenase 1; AltName: Full=Myo-inositol oxygenase 1; Short=AtMIOX1; Short=MI oxygenase 1 [Arabidopsis thaliana]	SubName: Full=Chromosome chr9 scaffold_7, whole genome shotgun sequence;	MIOX	_
Solyc11g010990.1	1439	1495	1396	373	474	453	60.63	59	64.81	14.92	19.74	15.54	61.32	16.63	-1.88	4.81e-74	1.76e-71	yes	down	PREDICTED: uncharacterized protein LOC101265396 [Solanum lycopersicum]	RecName: Full=8-hydroxygeraniol dehydrogenase; Short=Cr10HGO [Catharanthus roseus]	cinnamyl alcohol dehydrogenase-like protein	E1.1.1.195	_
Solyc02g036370.2	4440	4665	4100	1616	1265	1382	100.27	98.68	102.02	34.64	28.23	25.42	100.23	29.23	-1.77	5.31e-74	1.91e-71	yes	down	PREDICTED: uncharacterized protein LOC101261079 [Solanum lycopersicum]	RecName: Full=Protein REVEILLE 1	_	_	_
Solyc08g005790.2	129	140	103	609	539	809	4.88	4.96	4.29	21.86	20.15	24.92	4.73	22.48	2.23	9.81e-74	3.48e-71	yes	up	PREDICTED: protein notum homolog [Solanum lycopersicum]	_	_	_	_
Solyc11g007770.1	3320	3673	2769	1379	1137	1392	65.49	67.86	60.18	25.82	22.16	22.36	64.72	23.41	-1.46	5.17e-73	1.79e-70	yes	down	PREDICTED: uncharacterized protein LOC101257919 [Solanum lycopersicum]	RecName: Full=Exostosin-1; AltName: Full=Glucuronosyl-N-acetylglucosaminyl-proteoglycan/N-acetylglucosaminyl-proteoglycan 4-alpha-N-acetylglucosaminyltransferase; A	SubName: Full=Chromosome chr13 scaffold_286, whole genome shotgun sequence;	_	_
Solyc11g066830.1	1333	1318	1074	466	369	503	65.23	60.41	57.9	21.64	17.84	20.04	61.26	19.88	-1.62	5.19e-73	1.79e-70	yes	down	PREDICTED: splicing factor U2af small subunit A-like [Solanum lycopersicum]	RecName: Full=Splicing factor U2af small subunit A; AltName: Full=U2 auxiliary factor 35 kDa subunit A; AltName: Full=U2 small nuclear ribonucleoprotein auxiliary	annotation not avaliable	U2AF1	_
Solyc12g057070.1	292	306	283	49	45	60	9.13	8.96	9.75	1.45	1.39	1.53	9.26	1.46	-2.58	7.19e-73	2.44e-70	yes	down	PREDICTED: UDP-glycosyltransferase 85A2-like [Solanum lycopersicum]	RecName: Full=UDP-glycosyltransferase 85A3 [Arabidopsis thaliana]	SubName: Full=Chromosome chr18 scaffold_1, whole genome shotgun sequence;	_	_
Solyc11g072200.1	282	356	323	1152	1096	1502	12.12	14.33	15.29	46.98	46.54	52.56	13.88	48.93	1.81	1.39e-72	4.65e-70	yes	up	PREDICTED: hyoscyamine 6-dioxygenase-like [Solanum lycopersicum]	RecName: Full=Hyoscyamine 6-dioxygenase; AltName: Full=Hyoscyamine 6-beta-hydroxylase	_	_	_
Solyc02g071950.1	799	1042	859	270	237	262	120	146.58	142.14	38.49	35.18	32.04	136.29	35.07	-1.96	6.23e-72	2.05e-69	yes	down	PREDICTED: uncharacterized protein LOC101260006 [Solanum lycopersicum]	_	_	_	_
Solyc01g087540.2	635	671	593	1757	1930	2332	19.66	19.46	20.23	51.62	59.05	58.79	19.76	56.58	1.51	1.76e-70	5.72e-68	yes	up	PREDICTED: uncharacterized protein LOC101251618 isoform 1 [Solanum lycopersicum]	_	SubName: Full=Chromosome chr13 scaffold_45, whole genome shotgun sequence;	_	_
Solyc10g084400.1	1242	1301	1159	451	412	585	79.83	78.32	82.08	27.51	26.17	30.62	79.97	28.26	-1.5	1.02e-69	3.26e-67	yes	down	PREDICTED: glutathione S-transferase L3-like isoform 2 [Solanum lycopersicum]	RecName: Full=Glutathione S-transferase L3; Short=AtGSTL3; AltName: Full=GST class-lambda member 3 [Arabidopsis thaliana]	SubName: Full=Chromosome chr8 scaffold_29, whole genome shotgun sequence;	GST, gst	_
Solyc07g007330.1	3205	3302	2904	1442	1266	1493	234.86	226.64	234.47	100.29	91.68	89.1	231.79	93.47	-1.31	2.68e-69	8.46e-67	yes	down	PREDICTED: uncharacterized protein LOC101254911 [Solanum lycopersicum]	_	_	_	_
Solyc03g005530.1	858	883	705	204	259	248	24.6	23.72	22.27	5.55	7.34	5.79	23.57	6.19	-1.91	4.16e-69	1.29e-66	yes	down	inorganic phosphate transporter [Solanum lycopersicum]	RecName: Full=Probable inorganic phosphate transporter 1-3; Short=AtPht1;3; AltName: Full=H(+)/Pi cotransporter [Arabidopsis thaliana]	high affinity inorganic phosphate transporter	PHO84	_
Solyc06g074350.2	312	279	222	31	29	42	16.53	13.84	12.96	1.56	1.52	1.81	14.48	1.64	-3.07	4.31e-69	1.32e-66	yes	down	protein SELF-PRUNING [Solanum SELFP_SOLLC RecName: Full=Protein SELF-PRUNING self-pruning protein [Sol	RecName: Full=Protein SELF-PRUNING	hypothetical protein	_	_
Solyc01g105590.2	457	506	485	100	101	143	14.82	15.37	17.33	3.08	3.24	3.78	15.78	3.39	-2.19	1.26e-68	3.83e-66	yes	down	AT3 protein [Solanum AT3 [Solanum lycopersicum]	_	_	E2.3.1.133, HCT	_
Solyc11g008200.1	1935	2191	1867	888	797	916	48.52	51.45	51.58	21.13	19.75	18.7	50.5	19.8	-1.35	1.43e-67	4.29e-65	yes	down	PREDICTED: uncharacterized protein LOC101265191 [Solanum lycopersicum]	_	SubName: Full=Chromosome chr13 scaffold_17, whole genome shotgun sequence;	_	_
Solyc06g008990.1	252	229	188	22	26	26	18.92	16.11	15.55	1.57	1.93	1.59	16.88	1.69	-3.25	1.55e-67	4.57e-65	yes	down	PREDICTED: protein FANTASTIC FOUR 1-like [Solanum lycopersicum]	_	_	_	_
Solyc04g078710.1	11	16	12	196	251	322	0.25	0.34	0.3	4.28	5.7	6.03	0.3	5.37	3.78	1.88e-67	5.49e-65	yes	up	PREDICTED: subtilisin-like protease-like [Solanum lycopersicum]	RecName: Full=Subtilisin-like protease; AltName: Full=Cucumisin-like serine protease; Flags: Precursor [Arabidopsis thaliana]	SubName: Full=Chromosome chr18 scaffold_1, whole genome shotgun sequence;	_	_
Solyc12g042980.1	1666	1788	1458	4111	4443	5482	80.48	80.9	77.6	188.48	212.11	215.67	79.75	205.88	1.37	2.09e-67	6.02e-65	yes	up	PREDICTED: gibberellin 20 oxidase 1-A-like [Solanum lycopersicum]	_	_	_	_
Solyc02g081190.2	7786	8372	7452	2549	3041	2932	273.18	275.13	288.08	84.88	105.44	83.78	278.43	90.79	-1.62	2.69e-67	7.65e-65	yes	down	1-aminocyclopropane-1-carboxylate oxidase [Solanum lycopersicum]	RecName: Full=1-aminocyclopropane-1-carboxylate oxidase; Short=ACC oxidase; AltName: Full=Ethylene-forming enzyme; Short=EFE	SubName: Full=Putative uncharacterized protein;	E1.14.17.4	_
Solyc09g089930.1	367	366	337	1449	1080	1566	23.1	21.58	23.37	86.56	67.18	80.27	22.64	78.26	1.79	3.93e-67	1.1e-64	yes	up	transcription factor TSRF1 [Solanum lycopersicum]	RecName: Full=Ethylene-responsive transcription factor 1B; Short=AtERF1B; AltName: Full=Ethylene-responsive element-binding factor 1B; Short=EREBP-1B [Arabidopsis	AP2/ERF domain-containing transcription factor	ERF1	_
Solyc04g072160.2	1210	1367	1149	496	472	618	60.05	63.54	62.82	23.36	23.15	24.98	62.15	23.9	-1.38	4.21e-67	1.17e-64	yes	down	ripening regulated protein DDTFR8 [Solanum lycopersicum]	RecName: Full=Uncharacterized protein Os08g0359500 [Oryza sativa Japonica Group]	annotation not avaliable	PTGES3	_
Solyc01g105310.2	1391	1478	1267	452	498	654	46.58	46.36	46.75	14.36	16.48	17.83	46.55	16.31	-1.51	2.01e-65	5.5e-63	yes	down	PREDICTED: metacaspase-1-like [Solanum lycopersicum]	RecName: Full=Metacaspase-3; Short=AtMC3; AltName: Full=Metacaspase 1a; Short=AtMCP1a [Arabidopsis thaliana]	hypothetical protein	_	_
Solyc01g102900.2	772	920	782	2618	2121	2916	34.44	38.45	38.44	110.85	93.52	105.95	37.1	103.7	1.48	3.14e-65	8.49e-63	yes	up	PREDICTED: germin-like protein subfamily 1 member 13-like [Solanum lycopersicum]	RecName: Full=Germin-like protein subfamily 1 member 20; AltName: Full=GLP2a copy 2; AltName: Full=GLP2b; AltName: Full=Germin type 2; Short=At-GERM2; Short=AtGER2	hypothetical protein	_	_
Solyc09g008670.2	551	689	505	175	137	159	12.01	14.07	12.13	3.62	2.95	2.82	12.79	3.12	-2	3.47e-65	9.27e-63	yes	down	PREDICTED: threonine dehydratase biosynthetic, chloroplastic [Solanum lycopersicum]	RecName: Full=Threonine dehydratase biosynthetic, chloroplastic; AltName: Full=Threonine deaminase; Short=TD; Flags: Precursor	threonine dehydratase biosynthetic, chloroplast precursor, putative, expressed	E4.3.1.19, ilvA, tdcB	TD
Solyc02g062460.2	869	900	758	2194	2143	2880	26.45	25.66	25.42	63.38	64.47	71.39	25.85	66.7	1.36	1.04e-64	2.76e-62	yes	up	PREDICTED: flavonol synthase/flavanone 3-hydroxylase-like isoform 3 [Solanum lycopersicum]	RecName: Full=Probable 2-oxoglutarate-dependent dioxygenase AOP1.2	_	_	_
Solyc06g011400.2	679	807	708	237	213	290	18.02	20.06	20.7	5.97	5.59	6.27	19.57	5.97	-1.7	2.37e-63	6.19e-61	yes	down	PREDICTED: chaperone protein ClpB4, mitochondrial-like [Solanum lycopersicum]	RecName: Full=Chaperone protein ClpB4, mitochondrial; AltName: Full=ATP-dependent Clp protease ATP-binding subunit ClpB homolog 4; AltName: Full=Casein lytic prote	SubName: Full=Chromosome chr4 scaffold_6, whole genome shotgun sequence;	clpB	_
Solyc09g011520.2	1801	2034	1899	724	614	886	80.27	84.91	93.26	30.63	27.04	32.16	85.9	30.1	-1.51	3.48e-63	8.99e-61	yes	down	PREDICTED: probable glutathione S-transferase-like [Solanum lycopersicum]	RecName: Full=Probable glutathione S-transferase; AltName: Full=Auxin-induced protein PGNT1/PCNT110	SubName: Full=Putative uncharacterized protein (Chromosome chr8 scaffold_23, whole genome sh [...]	GST, gst	_
Solyc07g061920.2	528	625	364	1952	1743	2488	3.96	4.39	3.01	13.89	12.92	15.19	3.82	14.08	1.85	3.83e-63	9.79e-61	yes	up	PREDICTED: putative callose synthase 8-like [Solanum lycopersicum]	RecName: Full=Putative callose synthase 8; AltName: Full=1,3-beta-glucan synthase; AltName: Full=Protein GLUCAN SYNTHASE-LIKE 4 [Arabidopsis thaliana]	hypothetical protein	CALS	_
Solyc03g082380.2	3529	3660	3280	1670	1437	1746	124.98	121.4	127.98	56.13	50.29	50.35	124.61	52.18	-1.25	4.35e-63	1.1e-60	yes	down	PREDICTED: pre-mRNA-splicing factor SF2-like [Solanum lycopersicum]	RecName: Full=Serine/arginine-rich-splicing factor SR34; Short=At-SR34; Short=At-SRp34; Short=AtSR34; AltName: Full=Pre-mRNA-splicing factor SF2; AltName: Full=SR1 p	hypothetical protein	SFRS1_9	_
Solyc03g007770.2	8529	9498	7410	3799	3954	4353	171.66	179.06	164.32	72.57	78.65	71.35	172.08	73.98	-1.22	9.49e-63	2.37e-60	yes	down	PREDICTED: S-type anion channel SLAH3-like isoform 1 [Solanum lycopersicum]	RecName: Full=S-type anion channel SLAH3; AltName: Full=SLAC1-homolog protein 3 [Arabidopsis thaliana]	SubName: Full=Chromosome undetermined scaffold_91, whole genome shotgun sequence;	_	_
Solyc02g077420.2	1266	1453	1125	464	373	588	40.04	43.04	39.2	13.93	11.66	15.14	40.86	13.68	-1.57	1.25e-62	3.09e-60	yes	down	PREDICTED: phospholipase A1-II 1-like isoform 1 [Solanum lycopersicum]	RecName: Full=Phospholipase A1-II 1 [Oryza sativa Indica Group]	SubName: Full=Chromosome chr10 scaffold_81, whole genome shotgun sequence;	_	_
Solyc11g011970.1	776	894	766	297	301	341	57.14	61.66	62.15	20.76	21.9	20.45	60.29	20.99	-1.52	1.19e-61	2.92e-59	yes	down	PREDICTED: probable tyrosine-protein phosphatase At1g05000-like [Solanum lycopersicum]	RecName: Full=Probable tyrosine-protein phosphatase At1g05000 [Arabidopsis thaliana]	SubName: Full=Chromosome undetermined scaffold_404, whole genome shotgun sequence;	SIW14, OCA3	_
Solyc06g010250.2	101	146	106	560	528	807	2.78	3.76	3.22	14.63	14.36	18.09	3.27	15.84	2.24	9.78e-61	2.36e-58	yes	up	PREDICTED: high affinity nitrate transporter 2.4-like [Solanum lycopersicum]	RecName: Full=High affinity nitrate transporter 2.4; Short=AtNRT2:4 [Arabidopsis thaliana]	SubName: Full=Chromosome chr6 scaffold_25, whole genome shotgun sequence;	NRT, narK, nrtP, nasA	_
Solyc08g005100.2	362	377	318	98	86	107	18.08	17.64	17.5	4.65	4.25	4.35	17.75	4.42	-1.98	1.35e-60	3.23e-58	yes	down	PREDICTED: uncharacterized protein LOC101268014 [Solanum lycopersicum]	_	hypothetical protein	_	_
Solyc03g093130.2	203	189	169	676	587	772	8.62	7.51	7.9	27.23	24.63	26.69	8	26.23	1.7	3.51e-60	8.31e-58	yes	up	xyloglucan endotransglucosylase-hydrolase XTH3 precursor [Solanum xyloglucan endotransglucosylase-hydrolase XTH3 [Solanum lyc	RecName: Full=Probable xyloglucan endotransglucosylase/hydrolase protein 23; Short=At-XTH23; Short=XTH-23; Flags: Precursor [Arabidopsis thaliana]	SubName: Full=Chromosome chr11 scaffold_56, whole genome shotgun sequence;	E2.4.1.207	_
Solyc12g056650.1	4587	5161	3653	1998	1830	2201	59.57	62.78	52.27	24.63	23.49	23.28	58.49	23.78	-1.3	3.87e-60	9.08e-58	yes	down	PREDICTED: protein GIGANTEA-like [Solanum lycopersicum]	RecName: Full=Protein GIGANTEA [Arabidopsis thaliana]	hypothetical protein	GI	_
Solyc11g006970.1	3792	3977	3400	1877	1708	2108	196.99	193.51	194.61	92.54	87.69	89.18	195.02	89.8	-1.12	2.73e-59	6.34e-57	yes	down	PREDICTED: unknown protein DS12 from 2D-PAGE of leaf, chloroplastic-like [Solanum lycopersicum]	RecName: Full=Unknown protein DS12 from 2D-PAGE of leaf, chloroplastic; Flags: Precursor UP12_ORYSJ RecName: Full=Unknown protein DS12 fro	hypothetical protein	_	_
Solyc04g049680.2	438	485	292	73	51	80	27.92	28.95	20.51	4.42	3.21	4.15	26.03	3.95	-2.69	4.22e-59	9.68e-57	yes	down	PREDICTED: two-component response regulator-like PRR37-like [Solanum lycopersicum]	RecName: Full=Two-component response regulator-like APRR3; AltName: Full=Pseudo-response regulator 3 [Arabidopsis thaliana]	_	PRR7	_
Solyc02g081880.2	2244	2327	2166	1033	981	1127	79.53	77.25	84.58	34.75	34.36	32.53	80.25	33.8	-1.24	7.84e-59	1.78e-56	yes	down	PREDICTED: MOSC domain-containing protein 2, mitochondrial-like [Solanum lycopersicum]	RecName: Full=Mitochondrial amidoxime-reducing component 1; Short=mARC1; AltName: Full=Molybdenum cofactor sulfurase C-terminal domain-containing protein 1; Short	SubName: Full=Chromosome chr1 scaffold_5, whole genome shotgun sequence;	_	_
Solyc05g015350.2	110	132	105	639	487	577	2.83	3.18	2.98	15.61	12.39	12.09	3	13.31	2.11	7.99e-59	1.8e-56	yes	up	PREDICTED: cytochrome P450 78A4-like [Solanum lycopersicum]	RecName: Full=Cytochrome P450 78A5; AltName: Full=Protein KLUH [Arabidopsis thaliana]	cytochrome P450	_	_
Solyc01g104910.2	5009	5401	4256	2044	1747	2614	91.95	92.87	86.08	35.61	31.69	39.08	90.49	35.7	-1.34	1.49e-58	3.33e-56	yes	down	PREDICTED: uncharacterized protein LOC101246968 isoform 1 [Solanum lycopersicum]	RecName: Full=Probable WRKY transcription factor 19; AltName: Full=WRKY DNA-binding protein 19 [Arabidopsis thaliana]	hypothetical protein	_	_
Solyc08g007060.2	13858	15426	10831	5871	5721	6741	286.26	298.47	246.51	115.1	116.79	113.4	278.52	114.99	-1.28	2.3e-58	5.08e-56	yes	down	PREDICTED: nitrate transporter 1.5-like [Solanum lycopersicum]	RecName: Full=Protein NRT1/ PTR FAMILY 7.3; Short=AtNPF7.3; AltName: Full=Nitrate transporter 1.5 [Arabidopsis thaliana]	hypothetical protein	SLC15A3_4, PHT	_
Solyc06g067860.2	2110	2200	1910	4890	5133	6606	76.88	75.08	76.67	169.09	184.82	196.01	76.17	183.96	1.27	5.58e-58	1.22e-55	yes	up	PREDICTED: gibberellin 3-beta-dioxygenase 3-like [Solanum lycopersicum]	_	_	_	_
Solyc07g049560.2	2042	2004	1749	5021	5476	7370	94.53	86.9	89.21	220.6	250.53	277.85	90.17	251.14	1.48	1.7e-57	3.69e-55	yes	up	PREDICTED: probable tyrosine-protein phosphatase At1g05000-like [Solanum lycopersicum]	RecName: Full=Probable tyrosine-protein phosphatase At1g05000 [Arabidopsis thaliana]	hypothetical protein	SIW14, OCA3	_
Solyc06g035760.2	461	590	399	1368	1503	1845	12.38	14.84	11.8	34.86	39.88	40.34	13.09	38.45	1.55	2.28e-56	4.88e-54	yes	up	PREDICTED: (S)-N-methylcoclaurine 3'-hydroxylase isozyme 2-like [Solanum lycopersicum]	RecName: Full=Probable (S)-N-methylcoclaurine 3'-hydroxylase isozyme 2; AltName: Full=Cytochrome P450 80B2	_	_	_
Solyc01g006790.2	1079	1122	907	336	403	476	67.17	65.42	62.21	19.85	24.79	24.13	65.03	22.96	-1.5	3.25e-56	6.86e-54	yes	down	PREDICTED: uncharacterized protein LOC101264148 [Solanum lycopersicum]	_	_	_	_
Solyc04g005860.2	2724	3097	2511	1362	1328	1520	64.06	68.22	65.06	30.4	30.86	29.11	65.86	30.06	-1.13	3.26e-56	6.86e-54	yes	down	PREDICTED: uncharacterized protein LOC101252276 [Solanum lycopersicum]	_	hypothetical protein	_	_
Solyc07g056570.1	998	1078	755	297	263	407	24.98	25.27	20.82	7.06	6.51	8.3	23.82	7.35	-1.68	3.75e-56	7.82e-54	yes	down	nine-cis-epoxycarotenoid dioxygenase [Solanum lycopersicum]	RecName: Full=9-cis-epoxycarotenoid dioxygenase NCED1, chloroplastic; AltName: Full=PvNCED1; Flags: Precursor	SubName: Full=Chromosome chr19 scaffold_111, whole genome shotgun sequence;	NCED	_
Solyc08g080540.2	49	30	30	335	250	338	1.68	0.96	1.13	10.89	8.46	9.43	1.25	9.6	2.84	6.36e-56	1.31e-53	yes	up	PREDICTED: heat stress transcription factor B-2b-like [Solanum lycopersicum]	RecName: Full=Heat stress transcription factor B-2b; Short=AtHsfB2b; AltName: Full=AtHsf-11; AltName: Full=Heat shock factor protein 7; Short=HSF 7; AltName: Full=	SubName: Full=Chromosome chr2 scaffold_112, whole genome shotgun sequence;	HSFF	_
Solyc10g083860.1	1023	1077	949	439	330	409	31.35	30.91	32.04	12.77	9.99	10.21	31.4	10.96	-1.51	7.7e-56	1.58e-53	yes	down	PREDICTED: UDP-glycosyltransferase 73C3-like [Solanum lycopersicum]	RecName: Full=UDP-glycosyltransferase 73C5; AltName: Full=Cytokinin-O-glucosyltransferase 3; AltName: Full=Deoxynivalenol-glucosyl-transferase 1; AltName: Full=Zea	SubName: Full=Chromosome chr8 scaffold_106, whole genome shotgun sequence;	UGT73C	_
Solyc09g074890.1	3613	3833	3584	1763	1641	2019	460.55	457.64	503.36	213.28	206.72	209.59	472.57	209.89	-1.17	1.14e-55	2.3e-53	yes	down	PREDICTED: rapid alkalinization factor-like [Solanum lycopersicum]	RecName: Full=Rapid alkalinization factor; Short=NtRALF; Flags: Precursor	SubName: Full=Chromosome chr5 scaffold_2, whole genome shotgun sequence;	_	_
Solyc06g072390.2	611	706	567	199	220	200	42.91	46.44	43.87	13.26	15.27	11.44	44.47	13.2	-1.74	1.21e-55	2.44e-53	yes	down	PREDICTED: type I inositol 1,4,5-trisphosphate 5-phosphatase CVP2-like [Solanum lycopersicum]	RecName: Full=Type I inositol 1,4,5-trisphosphate 5-phosphatase 1; Short=At5PTase1 [Arabidopsis thaliana]	_	E3.1.3.36	_
Solyc06g053710.2	1160	1243	994	2618	2673	3403	18.97	19.04	17.91	40.64	43.21	45.33	18.67	43.18	1.21	1.29e-55	2.57e-53	yes	up	ethylene receptor homolog precursor [Solanum lycopersicum]	RecName: Full=Protein EIN4; Short=AtEIN4; AltName: Full=Protein ETHYLENE INSENSITIVE 4 [Arabidopsis thaliana]	ethylene receptor 2	ETR, ERS	_
Solyc01g097550.2	632	720	674	197	226	254	23.91	25.51	28.09	7.07	8.45	7.82	25.76	7.77	-1.72	1.97e-55	3.9e-53	yes	down	PREDICTED: annexin D4-like [Solanum lycopersicum]	RecName: Full=Annexin D4; AltName: Full=AnnAt4 [Arabidopsis thaliana]	_	ANXA13	_
Solyc06g074710.1	518	600	475	168	187	196	17.66	19.16	17.84	5.44	6.3	5.44	18.25	5.7	-1.66	2.09e-55	4.1e-53	yes	down	PREDICTED: agmatine coumaroyltransferase-2-like [Solanum lycopersicum]	RecName: Full=Agmatine coumaroyltransferase-2 [Hordeum vulgare]	_	_	_
Solyc06g084140.2	4236	4598	3423	1934	1887	2131	82.7	84.08	73.63	35.83	36.41	33.88	80.43	35.28	-1.19	2.51e-55	4.88e-53	yes	down	PREDICTED: sulfate transporter 3.1-like [Solanum lycopersicum]	RecName: Full=Sulfate transporter 3.1; AltName: Full=AST12; AltName: Full=AtST1 [Arabidopsis thaliana]	SubName: Full=Chromosome chr7 scaffold_31, whole genome shotgun sequence;	SULTR3	_
Solyc04g077140.2	284	313	289	844	834	1116	7.18	7.41	8.05	20.24	20.83	22.96	7.53	21.44	1.5	9.76e-55	1.88e-52	yes	up	PREDICTED: uncharacterized protein LOC101246921 [Solanum lycopersicum]	_	SubName: Full=Chromosome chr18 scaffold_1, whole genome shotgun sequence;	_	_
Solyc08g079460.2	386	431	347	987	993	1255	6.89	7.2	6.82	16.72	17.51	18.24	6.98	17.53	1.32	1.09e-54	2.08e-52	yes	up	PREDICTED: probable LRR receptor-like serine/threonine-protein kinase At1g34110-like [Solanum lycopersicum]	RecName: Full=Probable receptor-like protein kinase At1g11050; Flags: Precursor [Arabidopsis thaliana]	hypothetical protein	_	_
Solyc02g087740.2	554	511	500	1400	1402	1838	17.84	15.41	17.74	42.79	44.62	48.21	16.94	45.37	1.42	1.73e-54	3.28e-52	yes	up	PREDICTED: 2-aminoethanethiol dioxygenase-like [Solanum lycopersicum]	RecName: Full=Probable 2-aminoethanethiol dioxygenase; AltName: Full=Cysteamine dioxygenase [Dictyostelium discoideum]	_	ADO	_
Solyc04g080260.2	902	960	815	2097	2027	2667	22.25	22.18	22.15	49.09	49.41	53.57	22.19	50.86	1.19	2.24e-54	4.21e-52	yes	up	PREDICTED: glucan endo-1,3-beta-glucosidase 7-like [Solanum lycopersicum]	RecName: Full=Glucan endo-1,3-beta-glucosidase 7; AltName: Full=(1-)3)-beta-glucan endohydrolase 7; Short=(1-)3)-beta-glucanase 7; AltName: Full=Beta-1,3-endogluca	_	_	_
Solyc06g036260.2	1469	1496	1415	596	583	776	50.99	48.64	54.12	19.63	20	21.94	51.1	20.6	-1.31	2.98e-54	5.55e-52	yes	down	beta-carotene hydroxylase [Solanum lycopersicum]	RecName: Full=Beta-carotene hydroxylase 2, chloroplastic; Flags: Precursor	SubName: Full=Chromosome undetermined scaffold_91, whole genome shotgun sequence;	crtZ	_
Solyc12g017340.1	28	24	23	195	178	222	4.57	3.67	4.13	30.19	28.69	29.49	4.11	29.47	2.81	5.89e-54	1.09e-51	yes	up	PREDICTED: metal tolerance protein 10-like [Solanum lycopersicum]	_	_	_	_
Solyc11g045410.1	106	93	88	951	647	644	14.89	12.23	13.62	126.77	89.81	73.66	13.55	95.61	2.81	7.42e-54	1.36e-51	yes	up	PREDICTED: putative disease resistance RPP13-like protein 1-like [Solanum lycopersicum]	_	_	_	_
Solyc07g056000.2	252	273	206	832	676	897	10.44	10.6	9.41	32.73	27.69	30.28	10.18	30.27	1.56	7.89e-54	1.43e-51	yes	up	xyloglycan endo-transglycosylase precursor [Solanum lycopersicum]	RecName: Full=Probable xyloglucan endotransglucosylase/hydrolase protein 15; Short=At-XTH15; Short=XTH-15; Flags: Precursor [Arabidopsis thaliana]	hypothetical protein	E2.4.1.207	_
Solyc01g097520.2	1876	1819	1768	775	717	964	74.63	67.77	77.49	29.26	28.19	31.23	73.04	29.67	-1.3	7.93e-54	1.43e-51	yes	down	PREDICTED: annexin D4-like [Solanum lycopersicum]	RecName: Full=Annexin D4; AltName: Full=AnnAt4 [Arabidopsis thaliana]	hypothetical protein	ANXA13	_
Solyc02g090930.2	1065	1082	887	406	437	446	28.34	26.97	26.01	10.25	11.49	9.67	27.14	10.41	-1.37	1.6e-53	2.87e-51	yes	down	PREDICTED: uncharacterized protein LOC101267367 [Solanum lycopersicum]	RecName: Full=Lipase; AltName: Full=Lipase II; AltName: Full=RNL; AltName: Full=Triacylglycerol lipase; Flags: Precursor [Rhizopus niveus]	_	_	_
Solyc03g115940.2	5413	5829	4623	2516	1992	2293	123.41	124.48	116.13	54.44	44.88	42.57	121.57	47.08	-1.37	1.77e-53	3.14e-51	yes	down	PREDICTED: dof zinc finger protein DOF3.3-like [Solanum lycopersicum]	RecName: Full=Cyclic dof factor 2; AltName: Full=Dof zinc finger protein DOF5.2; Short=AtDOF5.2 [Arabidopsis thaliana]	_	_	_
Solyc07g064160.2	682	747	651	1710	1952	2355	19.58	20.09	20.59	46.6	55.39	55.06	20.07	52.45	1.38	3.64e-53	6.41e-51	yes	up	PREDICTED: thiamine thiazole synthase 1, chloroplastic-like [Solanum lycopersicum]	RecName: Full=Thiamine thiazole synthase 1, chloroplastic; AltName: Full=Thiazole biosynthetic enzyme 1; Flags: Precursor [Vitis vinifera]	SubName: Full=Chromosome chr19 scaffold_4, whole genome shotgun sequence;	THI4, THI1	_
Solyc01g010060.2	85	107	98	405	365	492	5.51	6.5	7	24.92	23.38	25.97	6.32	24.84	1.96	5.15e-53	9e-51	yes	up	PREDICTED: uncharacterized protein LOC101261845 [Solanum lycopersicum]	_	_	_	_
Solyc06g072400.1	640	769	541	229	187	200	30.63	34.47	28.52	10.4	8.84	7.79	31.36	8.95	-1.8	5.24e-53	9.1e-51	yes	down	PREDICTED: type I inositol 1,4,5-trisphosphate 5-phosphatase CVP2-like [Solanum lycopersicum]	RecName: Full=Type I inositol 1,4,5-trisphosphate 5-phosphatase CVP2; AltName: Full=Protein COTYLEDON VASCULAR PATTERN 2 [Arabidopsis thaliana]	_	E3.1.3.36	_
Solyc05g013630.1	26759	28724	25024	13701	13041	16741	2724.21	2739	2806.92	1323.78	1312.04	1387.95	2754.75	1344.1	-1.04	1.13e-52	1.95e-50	yes	down	PREDICTED: uncharacterized protein LOC100147719 [Solanum lycopersicum]	_	_	_	_
Solyc07g008280.2	1446	1785	1715	620	488	661	88.56	102.4	115.73	36.04	29.54	32.97	101.81	32.9	-1.63	1.15e-52	1.97e-50	yes	down	PREDICTED: uncharacterized protein LOC101249561 [Solanum lycopersicum]	_	_	_	_
Solyc11g066060.1	10820	11416	9802	25440	28432	37356	234.8	232.04	234.37	523.95	609.75	660.18	233.68	601.1	1.36	1.26e-52	2.13e-50	yes	up	PREDICTED: heat shock cognate 70 kDa protein 1-like [Solanum lycopersicum]	RecName: Full=Heat shock cognate 70 kDa protein 2 [Solanum lycopersicum]	DnaK family protein, putative, expressed	HSPA1_8	_
Solyc01g066980.2	1588	1657	1481	748	698	898	114.34	111.75	117.49	51.12	49.67	52.66	114.37	51.25	-1.16	1.48e-52	2.49e-50	yes	down	PREDICTED: flowering-promoting factor 1-like protein 1-like [Solanum lycopersicum]	RecName: Full=Flowering-promoting factor 1-like protein 1; AltName: Full=FPF1-like protein 1; AltName: Full=Protein ROOT ARCHITECTURE ASSOCIATED 1; Short=OsRAA1 [Or	SubName: Full=Chromosome chr5 scaffold_2, whole genome shotgun sequence;	_	_
Solyc10g076940.1	72	70	70	344	295	426	2.13	1.94	2.28	9.65	8.62	10.26	2.11	9.56	2.13	2.4e-52	4e-50	yes	up	PREDICTED: probable peptide/nitrate transporter At3g43790-like [Solanum lycopersicum]	RecName: Full=Protein ZINC INDUCED FACILITATOR 1 [Arabidopsis thaliana]	SubName: Full=Chromosome undetermined scaffold_71, whole genome shotgun sequence;	_	_
Solyc12g096310.1	69	79	71	319	353	459	4.38	4.7	4.97	19.22	22.14	23.72	4.67	21.79	2.2	2.98e-52	4.94e-50	yes	up	PREDICTED: uncharacterized protein LOC101258542 [Solanum lycopersicum]	_	SubName: Full=Putative uncharacterized protein (Chromosome chr4 scaffold_6, whole genome sho [...]	_	_
Solyc04g010250.2	1703	1821	1631	833	698	799	39.16	39.22	41.32	18.18	15.86	14.96	39.84	16.27	-1.29	3.78e-52	6.23e-50	yes	down	PREDICTED: monoglyceride lipase-like [Solanum lycopersicum]	_	hypothetical protein	_	_
Solyc04g009910.2	733	805	656	243	280	341	34.25	35.23	33.77	10.78	12.93	12.97	34.46	12.26	-1.48	6.55e-52	1.07e-49	yes	down	PREDICTED: phosphoenolpyruvate carboxylase kinase 2-like [Solanum lycopersicum]	RecName: Full=Phosphoenolpyruvate carboxylase kinase 2; Short=AtPPCK2 [Arabidopsis thaliana]	SubName: Full=Chromosome chr14 scaffold_128, whole genome shotgun sequence;	CAMK2	_
Solyc07g049240.2	634	777	690	214	228	294	27.14	31.16	32.55	8.69	9.65	10.25	30.23	9.57	-1.65	7.39e-52	1.2e-49	yes	down	PREDICTED: peroxidase 3-like [Solanum lycopersicum]	RecName: Full=Peroxidase 3; Short=Atperox P3; AltName: Full=ATPRC; AltName: Full=RCI3A; AltName: Full=Rare cold-inducible protein; Flags: Precursor [Arabidopsis tha	hypothetical protein	E1.11.1.7	_
Solyc01g056850.2	1774	1977	1613	870	708	804	35.11	36.65	35.18	16.34	13.85	12.96	35.68	14.31	-1.31	3.89e-51	6.27e-49	yes	down	PREDICTED: CTP synthase-like [Solanum lycopersicum]	RecName: Full=CTP synthase 1; AltName: Full=CTP synthetase 1; AltName: Full=UTP--ammonia ligase 1 [Danio rerio]	CTP synthase (EC:6.3.4.2)	pyrG, CTPS	_
Solyc05g054620.2	3973	4168	3567	1960	1802	1904	106.35	104.5	105.2	49.79	47.67	41.51	105.34	46.05	-1.19	4.27e-51	6.83e-49	yes	down	PREDICTED: uncharacterized protein LOC101260344 [Solanum lycopersicum]	_	hypothetical protein	_	_
Solyc04g009790.2	620	675	565	247	180	254	7.39	7.54	7.42	2.79	2.12	2.47	7.45	2.46	-1.56	4.84e-51	7.69e-49	yes	down	PREDICTED: uncharacterized protein LOC101251972 [Solanum lycopersicum]	RecName: Full=MATE efflux family protein 6; AltName: Full=Protein DETOXIFICATION 1-like 2; AltName: Full=Protein DTX4	_	TC.MATE, SLC47A, norM, mdtK, dinF	_
Solyc12g089190.1	88	100	76	4	4	0	15	15.96	14.27	0.65	0.67	0	15.12	0.41	-4.89	9.2e-51	1.45e-48	yes	down	PREDICTED: protein RADIALIS-like 6-like [Solanum lycopersicum]	RecName: Full=Protein RADIALIS-like 6; Short=AtRL6; Short=Protein RAD-like 6; AltName: Full=Protein RADIALIS-LIKE SANT/MYB 3; Short=Protein RSM3 [Arabidopsis thal	hypothetical protein	_	_
Solyc01g068630.2	3746	4158	3503	1713	1734	2294	163.28	169.76	168.24	70.86	74.7	81.43	167.12	75.98	-1.14	1.37e-50	2.15e-48	yes	down	PREDICTED: uncharacterized protein C24B11.05-like isoform 1 [Solanum lycopersicum]	_	catalytic/ hydrolase; catalytic/ hydrolase; FUNCTIONS IN: hydrolase activity, catalytic acti [...]	SDT1	_
Solyc01g091260.2	423	480	476	79	73	140	18.87	20.06	23.4	3.35	3.22	5.09	20.68	3.96	-2.36	2.02e-50	3.14e-48	yes	down	PREDICTED: uncharacterized protein LOC102598618 [Solanum tuberosum]	_	_	MLF1	_
Solyc11g010340.1	69	88	80	379	330	506	3.5	4.18	4.47	18.25	16.54	20.91	4.04	18.72	2.18	2.91e-50	4.5e-48	yes	up	PREDICTED: transcription factor bHLH96-like [Solanum lycopersicum]	RecName: Full=Transcription factor bHLH99; AltName: Full=Basic helix-loop-helix protein 99; Short=AtbHLH99; Short=bHLH 99; AltName: Full=Transcription factor EN 18	hypothetical protein	MYF6, MRF4	_
Solyc03g093120.2	68	80	54	351	291	457	2.9	3.2	2.54	14.21	12.27	15.87	2.9	14.23	2.26	3.84e-50	5.9e-48	yes	up	PREDICTED: probable xyloglucan endotransglucosylase/hydrolase protein 23-like [Solanum lycopersicum]	RecName: Full=Probable xyloglucan endotransglucosylase/hydrolase protein 23; Short=At-XTH23; Short=XTH-23; Flags: Precursor [Arabidopsis thaliana]	SubName: Full=Chromosome chr11 scaffold_56, whole genome shotgun sequence;	E2.4.1.207	_
Solyc05g024410.2	1622	1653	1423	3592	3969	5069	56.82	54.24	54.93	119.43	137.41	144.61	55.32	134.34	1.28	9.95e-50	1.52e-47	yes	up	PREDICTED: nitrile-specifier protein 5-like [Solanum lycopersicum]	RecName: Full=Nitrile-specifier protein 5; Short=AtNSP5 [Arabidopsis thaliana]	hypothetical protein	_	_
Solyc03g096550.2	3777	3654	3431	8713	7931	9423	209.35	189.71	209.54	458.35	434.44	425.35	202.36	438.7	1.12	1.01e-49	1.53e-47	yes	up	PREDICTED: lipoxygenase homology domain-containing protein 1-like [Solanum lycopersicum]	_	_	_	_
Solyc08g078920.1	517	483	463	160	162	190	55.62	48.67	54.88	16.34	17.22	16.65	52.9	16.73	-1.66	2.34e-49	3.5e-47	yes	down	PREDICTED: 14 kDa proline-rich protein DC2.15-like [Solanum lycopersicum]	RecName: Full=14 kDa proline-rich protein DC2.15; Flags: Precursor	_	_	_
Solyc02g089720.1	1888	1951	1699	4115	3809	4588	39.78	38.5	39.44	82.28	79.31	78.72	39.22	80.04	1.03	2.7e-49	4.01e-47	yes	up	PREDICTED: putative endo-1,3(4)-beta-glucanase 2-like [Solanum lycopersicum]	RecName: Full=Endo-1,3(4)-beta-glucanase 1; Short=Endo-1,3-beta-glucanase 1; Short=Endo-1,4-beta-glucanase 1; AltName: Full=Daughter specific expression protein 4;	SubName: Full=Chromosome chr14 scaffold_9, whole genome shotgun sequence;	E3.2.1.6	_
Solyc10g049580.1	1809	1872	1628	3876	4109	5193	112.92	109.45	111.97	229.63	253.49	263.99	111.39	249.77	1.16	3.19e-49	4.68e-47	yes	up	PREDICTED: uncharacterized protein LOC101258110 [Solanum lycopersicum]	RecName: Full=Pollen-specific leucine-rich repeat extensin-like protein 1; Short=AtPEX1; Short=Pollen-specific LRR/EXTENSIN1; AltName: Full=Cell wall hydroxyprolin	_	_	_
Solyc11g020960.1	749	848	850	210	263	305	77.29	81.96	96.64	20.57	26.82	25.63	84.87	24.38	-1.8	3.19e-49	4.68e-47	yes	down	PREDICTED: wound-induced proteinase inhibitor 2-like [Solanum lycopersicum]	RecName: Full=Wound-induced proteinase inhibitor 2; AltName: Full=Wound-induced proteinase inhibitor II; Flags: Precursor	_	_	_
Solyc12g006470.1	449	515	475	1203	1219	1545	14.84	15.94	17.3	37.73	39.81	41.58	15.99	39.8	1.31	3.26e-49	4.74e-47	yes	up	gamma aminobutyrate transaminase 2 [Solanum lycopersicum]	RecName: Full=Gamma aminobutyrate transaminase 2; AltName: Full=Gamma-aminobutyrate transaminase isozyme 2; Short=LeGABA-TP2; Short=SlGABA-T2 [Solanum lycopersicum	4-aminobutyrate:pyruvate transaminase (EC:2.6.1.19)	POP2	_
Solyc07g008980.2	308	387	390	58	78	69	30.87	36.33	43.07	5.52	7.73	5.63	36.55	6.24	-2.53	4.08e-49	5.9e-47	yes	down	PREDICTED: defensin Lc-def-like [Solanum lycopersicum]	_	_	_	_
Solyc08g082680.2	1064	1254	1030	448	457	419	42.25	46.64	45.06	16.88	17.93	13.55	44.68	15.96	-1.48	8.07e-49	1.16e-46	yes	down	PREDICTED: RING-H2 zinc finger protein RHA4a-like [Solanum lycopersicum]	RecName: Full=RING-H2 zinc finger protein RHA4a [Arabidopsis thaliana]	SubName: Full=Chromosome chr2 scaffold_176, whole genome shotgun sequence;	ATL7_58_59	_
Solyc06g050760.1	3205	3472	3164	7350	8155	9733	419.11	425.26	455.87	912.18	1053.87	1036.49	432.53	1002.06	1.21	9.34e-49	1.33e-46	yes	up	PREDICTED: wound-induced protein 1-like isoform 1 [Solanum lycopersicum]	RecName: Full=Wound-induced protein 1	_	_	_
Solyc01g057770.2	861	902	763	1853	1876	2256	15.29	15.01	14.93	31.24	32.93	32.63	15.08	32.28	1.09	1.84e-48	2.62e-46	yes	up	PREDICTED: probable boron transporter 2-like [Solanum lycopersicum]	RecName: Full=Boron transporter 1 [Arabidopsis thaliana]	SubName: Full=Chromosome chr5 scaffold_2, whole genome shotgun sequence;	_	_
Solyc11g040150.1	2340	2619	2087	5117	5708	6923	73.95	77.52	72.67	153.47	178.26	178.17	74.84	170.3	1.19	3.49e-48	4.93e-46	yes	up	PREDICTED: heparan-alpha-glucosaminide N-acetyltransferase-like [Solanum lycopersicum]	_	SubName: Full=Chromosome chr1 scaffold_166, whole genome shotgun sequence;	HGSNAT	_
Solyc02g078160.2	280	331	307	1304	957	1139	10.64	11.78	12.85	47.01	35.93	35.23	11.72	39.21	1.73	6.12e-48	8.59e-46	yes	up	PREDICTED: uncharacterized protein LOC101251439 [Solanum lycopersicum]	_	_	_	_
Solyc02g077260.2	712	766	620	1612	1721	2235	22.27	22.44	21.37	47.85	53.19	56.93	22.06	52.88	1.26	1e-47	1.4e-45	yes	up	PREDICTED: protein IQ-DOMAIN 1-like [Solanum lycopersicum]	RecName: Full=Protein IQ-DOMAIN 1 [Arabidopsis thaliana]	_	_	_
Solyc09g089620.1	2443	2494	2227	5375	4798	6297	129.12	123.47	129.69	269.62	250.61	271.04	127.27	264.31	1.05	1.39e-47	1.92e-45	yes	up	PREDICTED: putative DNA-binding protein ESCAROLA-like [Solanum lycopersicum]	RecName: Full=Putative DNA-binding protein ESCAROLA [Arabidopsis thaliana]	SubName: Full=Chromosome chr5 scaffold_2, whole genome shotgun sequence;	_	_
Solyc12g005670.1	3616	4190	3209	1778	1801	2236	69.7	75.64	68.15	32.52	34.31	35.1	71.36	34.03	-1.07	2.39e-47	3.3e-45	yes	down	HAK5 [Solanum lycopersicum]	RecName: Full=Potassium transporter 5; Short=AtHAK1; Short=AtHAK5; Short=AtPOT5 [Arabidopsis thaliana]	SubName: Full=Chromosome chr1 scaffold_5, whole genome shotgun sequence;	kup	_
Solyc07g014680.2	2108	2375	1777	4580	4452	5849	63.57	67.09	59.04	131.08	132.68	143.65	63.45	136.26	1.1	3.32e-47	4.54e-45	yes	up	PREDICTED: sodium transporter HKT1-like [Solanum lycopersicum]	RecName: Full=Probable cation transporter HKT6; Short=OsHKT6 [Oryza sativa Japonica Group]	_	_	_
Solyc04g015220.2	5987	6822	5252	3179	3081	3447	106.84	114.03	103.27	53.84	54.34	50.1	108.33	52.6	-1.04	3.49e-47	4.75e-45	yes	down	PREDICTED: putative late blight resistance protein homolog R1B-16-like [Solanum lycopersicum]	RecName: Full=Putative late blight resistance protein homolog R1B-16	_	_	_
Solyc06g076520.1	860	802	822	308	326	350	84.16	73.52	88.63	28.61	31.53	27.89	81.71	29.24	-1.48	4.88e-47	6.57e-45	yes	down	17.8 kDa class I heat shock protein-like [Solanum lycopersicum]	RecName: Full=17.8 kDa class I heat shock protein	hypothetical protein	HSP20	_
Solyc02g092800.2	1838	1867	1462	4075	3567	4805	41.55	39.53	36.42	87.43	79.69	88.46	39.26	85.44	1.12	4.89e-47	6.57e-45	yes	up	metal transporter [Solanum metal transporter [Solanum lycopersicum]	RecName: Full=Metal transporter Nramp3; Short=AtNramp3 [Arabidopsis thaliana]	SubName: Full=Chromosome chr7 scaffold_20, whole genome shotgun sequence;	SLC11A, NRAMP	_
Solyc11g012700.1	328	334	250	846	913	1251	6.58	6.28	5.53	16.11	18.1	20.44	6.15	18.34	1.56	6.22e-47	8.31e-45	yes	up	PREDICTED: oligopeptide transporter 3-like [Solanum lycopersicum]	RecName: Full=Oligopeptide transporter 3; Short=AtOPT3 [Arabidopsis thaliana]	oligopeptide transporter OPT family	_	_
Solyc11g065620.1	2894	3147	2436	5952	6293	7587	63.44	64.61	58.83	123.82	136.32	135.44	62.45	131.99	1.08	7.24e-47	9.62e-45	yes	up	sulfite reductase [Solanum sulfite reductase [Solanum lycopersicum]	RecName: Full=Sulfite reductase 1 [ferredoxin]	sulfite reductase (EC:1.8.7.1)	sir	_
Solyc04g025040.1	4739	4842	4453	1704	1794	2579	302.04	289.06	312.71	103.07	113	133.86	300.64	117.6	-1.35	7.43e-47	9.82e-45	yes	down	PREDICTED: uncharacterized protein LOC101254783 [Solanum lycopersicum]	_	_	_	_
Solyc02g082850.2	397	428	314	1007	912	1092	12.71	12.84	11.08	30.61	28.86	28.48	12.26	29.28	1.25	7.67e-47	1.01e-44	yes	up	PREDICTED: probable serine acetyltransferase 2-like [Solanum lycopersicum]	RecName: Full=Probable serine acetyltransferase 2; AltName: Full=OsSERAT3;1 [Oryza sativa Japonica Group]	hypothetical protein	cysE	_
Solyc03g112060.2	451	463	365	1060	1091	1470	7.63	7.34	6.81	17.03	18.25	20.26	7.28	18.61	1.34	8e-47	1.05e-44	yes	up	PREDICTED: uncharacterized protein LOC101246910 [Solanum lycopersicum]	RecName: Full=Quinolinate synthase, chloroplastic; Flags: Precursor [Oryza sativa Japonica Group]	quinolinate synthetase A	nadA	_
Solyc01g008650.2	1025	1235	1101	466	341	394	26.56	29.98	31.44	11.46	8.73	8.32	29.28	9.45	-1.62	1.16e-46	1.5e-44	yes	down	PREDICTED: premnaspirodiene oxygenase-like [Solanum lycopersicum]	RecName: Full=Premnaspirodiene oxygenase; Short=HPO; AltName: Full=Cytochrome P450 71D55	SubName: Full=Chromosome chr19 scaffold_66, whole genome shotgun sequence;	CYP71D55	_
Solyc09g011560.2	712	783	675	337	303	348	31.07	32	32.45	13.95	13.06	12.37	31.82	13.09	-1.28	2.48e-46	3.21e-44	yes	down	PREDICTED: probable glutathione S-transferase-like [Solanum lycopersicum]	RecName: Full=Probable glutathione S-transferase; AltName: Full=Auxin-induced protein PCNT103	_	GST, gst	_
Solyc03g095780.1	411	420	401	1225	1263	1217	30.86	29.54	33.18	87.3	93.73	74.42	31.09	84.47	1.44	5.32e-46	6.84e-44	yes	up	PREDICTED: abscisic acid receptor PYL4-like [Solanum lycopersicum]	RecName: Full=Abscisic acid receptor PYL4; AltName: Full=ABI1-binding protein 2; AltName: Full=PYR1-like protein 4; AltName: Full=Regulatory components of ABA recep	SubName: Full=Chromosome chr8 scaffold_88, whole genome shotgun sequence;	PYL	_
Solyc05g007900.2	129	127	152	615	505	594	7.64	7.05	9.92	34.58	29.57	28.66	8.12	30.83	1.91	1.02e-45	1.3e-43	yes	up	PREDICTED: E3 ubiquitin-protein ligase Praja-1-like isoform 2 [Solanum lycopersicum]	_	SubName: Full=Putative uncharacterized protein;	_	_
Solyc08g075570.2	315	392	290	78	94	114	5.93	6.92	6.02	1.39	1.75	1.75	6.31	1.63	-1.89	1.1e-45	1.39e-43	yes	down	PREDICTED: urea-proton symporter DUR3-like [Solanum lycopersicum]	RecName: Full=Urea-proton symporter DUR3; Short=AtDUR3; AltName: Full=High-affinity urea active transporter DUR3 [Arabidopsis thaliana]	hypothetical protein	_	_
Solyc07g063120.2	166	175	126	489	509	557	2.61	2.58	2.19	7.31	7.92	7.14	2.47	7.43	1.55	2.41e-45	3.05e-43	yes	up	PREDICTED: protein SPA1-RELATED 3-like [Solanum lycopersicum]	RecName: Full=Protein SPA1-RELATED 3 [Arabidopsis thaliana]	hypothetical protein	_	_
Solyc01g088660.2	4665	5086	4813	2418	2202	2375	224.65	229.4	255.37	110.51	104.79	93.14	235.73	102.28	-1.2	3.3e-45	4.14e-43	yes	down	PREDICTED: uncharacterized protein LOC101248137 [Solanum lycopersicum]	_	_	_	_
Solyc02g092480.2	1076	1135	846	2287	2482	2817	22.83	22.55	19.78	46.05	52.04	48.67	21.8	48.87	1.16	4.75e-45	5.93e-43	yes	up	PREDICTED: BTB/POZ domain-containing protein NPY2-like [Solanum lycopersicum]	RecName: Full=BTB/POZ domain-containing protein NPY2; AltName: Full=Protein NAKED PINS IN YUC MUTANTS 2 [Arabidopsis thaliana]	SubName: Full=Chromosome chr3 scaffold_117, whole genome shotgun sequence;	_	_
Solyc09g090730.1	2017	2038	1638	992	914	1109	62.31	58.97	55.76	29.09	27.91	27.9	59.11	28.28	-1.06	8.87e-45	1.1e-42	yes	down	PREDICTED: ammonium transporter 1 member 1-like [Solanum lycopersicum]	RecName: Full=Ammonium transporter 1 member 1; AltName: Full=LeAMT1;1 [Solanum lycopersicum]	ammonium transporter	amt, AMT, MEP	_
Solyc10g086630.1	2889	3318	2921	1544	1283	1431	521.7	561.22	581.18	264.62	228.97	210.45	554.03	233.47	-1.25	9.64e-45	1.19e-42	yes	down	PREDICTED: uncharacterized protein LOC101257229 [Solanum lycopersicum]	_	_	_	_
Solyc06g050350.2	235	269	202	636	722	864	5.32	5.7	5.04	13.66	16.15	15.92	5.37	15.27	1.49	1.04e-44	1.28e-42	yes	up	PREDICTED: WEB family protein At2g38370-like [Solanum lycopersicum]	RecName: Full=WEB family protein At2g40480 [Arabidopsis thaliana]	_	_	_
Solyc07g014690.2	412	425	330	116	112	164	11.11	10.73	9.8	2.97	2.98	3.6	10.57	3.21	-1.69	1.26e-44	1.53e-42	yes	down	Na+ transporter [Solanum lycopersicum var. cerasiforme]	RecName: Full=Sodium transporter HKT1; Short=AtHKT1 [Arabidopsis thaliana]	SubName: Full=Chromosome chr11 scaffold_118, whole genome shotgun sequence;	_	_
Solyc08g008050.2	11753	12818	10392	5225	5938	6856	492.94	503.55	480.23	207.98	246.12	234.18	492.87	229.47	-1.1	2.06e-44	2.5e-42	yes	down	PREDICTED: probable aquaporin PIP-type pTOM75-like [Solanum lycopersicum]	RecName: Full=Probable aquaporin PIP-type pTOM75; AltName: Full=Ripening-associated membrane protein; Short=RAMP [Solanum lycopersicum]	annotation not avaliable	PIP	_
Solyc07g006570.2	2048	2414	2030	1141	956	1229	94.14	103.93	102.81	49.78	43.43	46.01	100.3	46.42	-1.11	2.85e-44	3.45e-42	yes	down	PREDICTED: ribonuclease 3-like [Solanum lycopersicum]	_	_	E3.1.27.1	_
Solyc02g091800.2	501	550	447	176	194	236	20.82	21.41	20.47	6.94	7.97	7.99	20.92	7.65	-1.44	2.93e-44	3.52e-42	yes	down	PREDICTED: transcription factor bHLH25-like [Solanum lycopersicum]	RecName: Full=Transcription factor bHLH25; AltName: Full=Basic helix-loop-helix protein 25; Short=AtbHLH25; Short=bHLH 25; AltName: Full=Transcription factor EN 2	_	_	_
Solyc06g072650.1	2161	2504	2226	1139	1034	1094	191.7	208.05	217.56	95.89	90.65	79.03	205.46	87.99	-1.22	3.41e-44	4.08e-42	yes	down	PREDICTED: auxin-induced protein 10A5-like [Solanum lycopersicum]	_	SAUR family protein	SAUR	_
Solyc12g006050.1	194	198	176	534	508	621	4.96	4.74	4.96	12.96	12.84	12.94	4.88	12.92	1.39	5.12e-44	6.09e-42	yes	up	PREDICTED: nitrate transporter 1.3-like [Solanum lycopersicum]	RecName: Full=Protein NRT1/ PTR FAMILY 6.4; Short=AtNPF6.4; AltName: Full=Nitrate transporter 1.3 [Arabidopsis thaliana]	SubName: Full=Chromosome chr12 scaffold_36, whole genome shotgun sequence;	SLC15A3_4, PHT	_
Solyc05g046030.2	313	332	278	70	69	117	11.79	11.71	11.54	2.5	2.57	3.59	11.69	2.93	-1.96	5.83e-44	6.9e-42	yes	down	PREDICTED: peroxidase 3-like [Solanum lycopersicum]	RecName: Full=Peroxidase 3; Short=Atperox P3; AltName: Full=ATPRC; AltName: Full=RCI3A; AltName: Full=Rare cold-inducible protein; Flags: Precursor [Arabidopsis tha	hypothetical protein	E1.11.1.7	_
Solyc11g072500.1	1254	1368	1114	642	611	750	66.51	67.96	65.1	32.32	32.03	32.39	66.6	32.26	-1.04	5.89e-44	6.93e-42	yes	down	PREDICTED: dof zinc finger protein DOF5.3-like [Solanum lycopersicum]	RecName: Full=Dof zinc finger protein DOF5.3; Short=AtDOF5.3 [Arabidopsis thaliana]	_	_	_
Solyc02g068900.2	4771	4976	4460	9718	10258	12570	163.37	159.59	168.26	315.81	347.12	350.52	163.51	338.37	1.05	7.87e-44	9.22e-42	yes	up	PREDICTED: glutathionyl-hydroquinone reductase YqjG-like [Solanum lycopersicum]	RecName: Full=Glutathionyl-hydroquinone reductase YqjG; Short=GS-HQR [Escherichia coli K-12]	hypothetical protein	ECM4	_
Solyc01g080410.2	92	95	90	324	345	438	4.73	4.58	5.1	15.81	17.53	18.34	4.79	17.28	1.83	9.3e-44	1.08e-41	yes	up	PREDICTED: peptide methionine sulfoxide reductase B5-like [Solanum lycopersicum]	RecName: Full=Peptide methionine sulfoxide reductase B5; Short=AtMSRB5; AltName: Full=Peptide-methionine (R)-S-oxide reductase [Arabidopsis thaliana]	SubName: Full=Chromosome chr5 scaffold_2, whole genome shotgun sequence;	msrB	_
Solyc01g105120.2	5860	6479	4878	3012	2396	2861	101.2	104.81	92.82	49.37	40.89	40.24	99.94	43.36	-1.2	1e-43	1.16e-41	yes	down	PREDICTED: dentin sialophosphoprotein-like isoform X1 [Solanum tuberosum]	_	SubName: Full=Chromosome chr12 scaffold_93, whole genome shotgun sequence;	_	_
Solyc08g006500.2	964	1062	856	464	388	414	13.9	14.35	13.6	6.35	5.53	4.86	13.97	5.54	-1.32	1.11e-43	1.28e-41	yes	down	PREDICTED: glutamate receptor 2.7-like [Solanum lycopersicum]	RecName: Full=Glutamate receptor 2.7; AltName: Full=Ligand-gated ion channel 2.7; Flags: Precursor [Arabidopsis thaliana]	SubName: Full=Chromosome undetermined scaffold_107, whole genome shotgun sequence;	GRIP	_
Solyc03g120290.2	1434	1536	1466	3536	3150	3839	83.66	83.94	94.24	195.79	181.62	182.4	86.99	186.44	1.1	1.38e-43	1.59e-41	yes	up	PREDICTED: thionin-like protein 2-like [Solanum lycopersicum]	_	_	_	_
Solyc07g052250.2	17	7	12	126	121	155	6.61	2.55	5.14	46.51	46.51	49.1	4.7	47.48	3.31	1.51e-43	1.73e-41	yes	up	_	_	_	_	_
Solyc09g008200.2	8725	10148	7973	4377	4733	5046	248.62	270.85	250.32	118.37	133.28	117.1	257.12	122.48	-1.07	1.62e-43	1.84e-41	yes	down	PREDICTED: uncharacterized protein LOC101262648 [Solanum lycopersicum]	RecName: Full=Actin cytoskeleton-regulatory complex protein PAN1	hypothetical protein	_	_
Solyc04g014480.2	147	168	131	30	24	23	8.3	8.88	8.15	1.61	1.34	1.06	8.46	1.32	-2.59	2.73e-43	3.09e-41	yes	down	PREDICTED: 15.7 kDa heat shock protein, peroxisomal-like [Solanum lycopersicum]	RecName: Full=15.7 kDa heat shock protein, peroxisomal; Short=AtHsp15.7 [Arabidopsis thaliana]	hypothetical protein	HSP20	_
Solyc04g071580.2	276	333	297	82	64	104	17.97	20.31	21.3	5.07	4.12	5.51	19.83	4.94	-1.98	3.14e-43	3.53e-41	yes	down	PREDICTED: abscisic stress-ripening protein 2-like [Solanum lycopersicum]	RecName: Full=Abscisic stress-ripening protein 2 [Solanum lycopersicum]	hypothetical protein	_	_
Solyc06g069640.2	566	703	561	174	97	104	51.11	59.45	55.81	14.91	8.66	7.65	55.54	10.28	-2.42	7.22e-43	8.08e-41	yes	down	PREDICTED: dCTP pyrophosphatase 1-like [Solanum lycopersicum]	RecName: Full=dCTP pyrophosphatase 1; AltName: Full=Deoxycytidine-triphosphatase 1; Short=dCTPase 1; AltName: Full=RS21-C6; AltName: Full=XTP3-transactivated gene	SubName: Full=Chromosome chr17 scaffold_12, whole genome shotgun sequence;	DCTPP1	_
Solyc11g069350.1	950	914	870	431	371	482	27.5	24.78	27.75	11.84	10.61	11.36	26.6	11.28	-1.23	7.79e-43	8.68e-41	yes	down	PREDICTED: uncharacterized protein LOC101256453 [Solanum lycopersicum]	_	hypothetical protein	_	_
Solyc02g082140.2	809	812	694	1660	1612	1978	18.14	17.06	17.15	35.33	35.73	36.13	17.45	35.75	1.03	1.01e-42	1.12e-40	yes	up	PREDICTED: uncharacterized protein LOC101245716 [Solanum lycopersicum]	_	hypothetical protein	_	_
Solyc06g083750.2	237	273	225	756	609	795	10.77	11.62	11.27	32.62	27.36	29.43	11.23	29.81	1.4	1.3e-42	1.43e-40	yes	up	PREDICTED: cysteine-rich repeat secretory protein 3-like [Solanum lycopersicum]	RecName: Full=Cysteine-rich repeat secretory protein 3; AltName: Full=Plasmodesmata-located protein 2; Short=PDLP2; Flags: Precursor [Arabidopsis thaliana]	_	_	_
Solyc04g009850.2	755	854	737	362	323	437	25.87	27.41	27.83	11.77	10.94	12.2	27.02	11.68	-1.2	1.58e-42	1.73e-40	yes	down	PREDICTED: 1-aminocyclopropane-1-carboxylate oxidase homolog 1-like [Solanum lycopersicum]	RecName: Full=Deacetoxyvindoline 4-hydroxylase [Catharanthus roseus]	hypothetical protein	_	_
Solyc05g051800.2	1423	1525	1387	752	713	813	55.49	55.7	59.59	27.83	27.48	25.82	56.82	26.97	-1.07	3.07e-42	3.34e-40	yes	down	PREDICTED: uncharacterized protein LOC101249644 [Solanum lycopersicum]	_	hypothetical protein	_	_
Solyc04g018110.1	1059	1120	1000	2742	2159	3028	66.11	65.49	68.78	162.45	133.19	153.93	66.7	150.28	1.17	3.87e-42	4.19e-40	yes	up	Hop-interacting protein THI026 [Solanum lycopersicum]	RecName: Full=Probable calcium-binding protein CML36; AltName: Full=Calmodulin-like protein 36 [Arabidopsis thaliana]	_	CML	_
Solyc09g092520.2	725	762	747	1779	1705	1961	30.44	29.96	34.55	70.88	70.74	67.04	31.52	69.41	1.14	4.44e-42	4.79e-40	yes	up	PREDICTED: brassinosteroid-regulated protein BRU1 [Solanum lycopersicum]	RecName: Full=Brassinosteroid-regulated protein BRU1; Flags: Precursor	SubName: Full=Chromosome chr5 scaffold_67, whole genome shotgun sequence;	E2.4.1.207	_
Solyc03g080100.2	1421	1448	1188	691	688	789	45.6	43.53	42.01	21.05	21.82	20.62	43.76	21.13	-1.05	7.54e-42	8.04e-40	yes	down	PREDICTED: uncharacterized protein LOC101253261 [Solanum lycopersicum]	_	hypothetical protein	_	_
Solyc05g052650.2	99	92	57	327	342	441	8.57	7.46	5.43	26.85	29.24	31.07	7.21	29.16	2	1.23e-41	1.31e-39	yes	up	PREDICTED: BAHD acyltransferase DCR-like [Solanum lycopersicum]	_	_	_	_
Solyc12g056960.1	2692	2859	2337	1451	1159	1383	78.98	78.57	75.55	40.4	33.61	33.05	77.79	35.57	-1.13	1.7e-41	1.8e-39	yes	down	PREDICTED: glucan 1,3-beta-glucosidase-like [Solanum lycopersicum]	RecName: Full=Probable glucan 1,3-beta-glucosidase A; AltName: Full=Exo-1,3-beta-glucanase 1; AltName: Full=Exo-1,3-beta-glucanase A; Flags: Precursor [Aspergillus	SubName: Full=Chromosome chr18 scaffold_1, whole genome shotgun sequence;	_	_
Solyc04g007050.2	4589	5506	4141	2542	2124	2874	70.62	79.37	70.22	37.13	32.3	36.02	73.64	35.23	-1.06	2.98e-41	3.12e-39	yes	down	PREDICTED: putative late blight resistance protein homolog R1A-10-like [Solanum lycopersicum]	RecName: Full=Putative late blight resistance protein homolog R1B-16	_	_	_
Solyc05g054860.1	194	215	147	544	538	599	3.62	3.76	3.03	9.64	9.93	9.11	3.49	9.53	1.42	4.61e-41	4.81e-39	yes	up	PREDICTED: receptor-like protein kinase HERK 1-like [Solanum lycopersicum]	RecName: Full=Receptor-like protein kinase HERK 1; AltName: Full=Protein HERCULES RECEPTOR KINASE 1; Flags: Precursor [Arabidopsis thaliana]	annotation not avaliable	_	_
Solyc07g047740.2	2849	3005	2867	1490	1474	1748	105.84	104.56	117.35	52.53	54.11	52.88	108.89	53.15	-1.03	5.03e-41	5.22e-39	yes	down	peroxidase precursor [Solanum peroxidase [Solanum lycopersicum]	RecName: Full=Peroxidase 3; Short=Atperox P3; AltName: Full=ATPRC; AltName: Full=RCI3A; AltName: Full=Rare cold-inducible protein; Flags: Precursor [Arabidopsis tha	hypothetical protein	E1.11.1.7	_
Solyc01g107730.2	228	255	172	598	586	742	6.54	6.85	5.44	16.28	16.62	17.34	6.32	16.78	1.4	5.96e-41	6.16e-39	yes	up	CycD3;2 protein [Solanum CycD3;2 [Solanum lycopersicum]	RecName: Full=Cyclin-D3-1; AltName: Full=Cyclin-delta-3; Short=Cyclin-d3; AltName: Full=G1/S-specific cyclin-D3-1; Short=CycD3;1 [Arabidopsis thaliana]	SubName: Full=Chromosome chr3 scaffold_8, whole genome shotgun sequence;	CYCD3	_
Solyc12g008650.1	1220	1248	1166	469	385	335	58.2	55.76	61.28	21.23	18.15	13.01	58.26	17.22	-1.75	8.23e-41	8.46e-39	yes	down	myo-inositol oxygenase [Solanum myo-inositol oxygenase [Solanum lycopersicum]	RecName: Full=Inositol oxygenase 4; AltName: Full=Myo-inositol oxygenase 4; Short=AtMIOX4; Short=MI oxygenase 4 [Arabidopsis thaliana]	MIOX4; inositol oxygenase; Encodes a myo-inositol oxygenase. ; Involved in the biosynthesis [...]	MIOX	_
Solyc03g119810.1	2899	3032	3045	1435	1445	1680	289.31	283.41	334.81	135.91	142.51	136.54	301.07	138.17	-1.12	1.8e-40	1.85e-38	yes	down	PREDICTED: uncharacterized protein LOC101258448 [Solanum lycopersicum]	_	SubName: Full=Chromosome chr17 scaffold_16, whole genome shotgun sequence;	_	_
Solyc01g090630.2	1266	1357	1197	500	470	739	49.67	49.86	51.74	18.62	18.22	23.61	50.37	20.36	-1.3	2.33e-40	2.38e-38	yes	down	PREDICTED: gibberellin 2-beta-dioxygenase 7-like [Solanum lycopersicum]	RecName: Full=2-oxoglutarate-dependent dioxygenase AOP3	_	_	_
Solyc09g098180.2	1401	1412	1335	609	680	770	49.69	46.91	52.17	20.5	23.84	22.24	49.45	22.17	-1.15	2.71e-40	2.75e-38	yes	down	PREDICTED: pirin-like protein-like [Solanum lycopersicum]	RecName: Full=Pirin-like protein [Solanum lycopersicum]	SubName: Full=Chromosome chr5 scaffold_67, whole genome shotgun sequence;	K06911	_
Solyc01g098140.2	831	933	858	396	311	331	16.76	17.63	19.07	7.58	6.2	5.44	17.78	6.36	-1.47	2.96e-40	2.99e-38	yes	down	PREDICTED: carboxylesterase 1-like [Solanum lycopersicum]	RecName: Full=Carboxylesterase 1; Short=AeCXE1 [Actinidia eriantha]	SubName: Full=Chromosome chr16 scaffold_94, whole genome shotgun sequence; Flags: Fragment;	_	_
Solyc08g075830.2	2007	2047	1835	822	983	1085	81.33	77.7	81.93	31.61	39.37	35.81	80.21	35.56	-1.17	3.32e-40	3.33e-38	yes	down	PREDICTED: peroxidase 27-like [Solanum lycopersicum]	RecName: Full=Peroxidase 27; Short=Atperox P27; AltName: Full=ATP12a; AltName: Full=PRXR7; Flags: Precursor [Arabidopsis thaliana]	SubName: Full=Chromosome chr12 scaffold_36, whole genome shotgun sequence;	E1.11.1.7	_
Solyc03g093110.2	151	152	118	607	418	677	6.35	5.99	5.47	24.23	17.37	23.19	5.95	21.73	1.85	3.49e-40	3.5e-38	yes	up	PREDICTED: probable xyloglucan endotransglucosylase/hydrolase protein 23-like [Solanum lycopersicum]	RecName: Full=Probable xyloglucan endotransglucosylase/hydrolase protein 23; Short=At-XTH23; Short=XTH-23; Flags: Precursor [Arabidopsis thaliana]	SubName: Full=Chromosome chr11 scaffold_56, whole genome shotgun sequence;	E2.4.1.207	_
Solyc12g049070.1	327	356	253	55	82	101	12.85	13.1	10.95	2.05	3.18	3.23	12.36	2.84	-2.08	4.47e-40	4.45e-38	yes	down	extensin-like protein Ext1 precursor [Solanum lycopersicum]	_	_	_	_
Solyc11g010710.1	878	984	729	1860	1763	2148	24.48	25.7	22.4	49.22	48.58	48.78	24.28	48.86	1.01	5.08e-40	5.04e-38	yes	up	PREDICTED: AP2-like ethylene-responsive transcription factor AIL6-like [Solanum lycopersicum]	RecName: Full=AP2-like ethylene-responsive transcription factor AIL6; AltName: Full=Protein AINTEGUMENTA-LIKE 6 [Arabidopsis thaliana]	SubName: Full=Chromosome undetermined scaffold_340, whole genome shotgun sequence;	OVM, ANT	_
Solyc07g008250.2	6420	6856	5352	12521	12774	16779	115.25	115.28	105.86	213.32	226.62	245.29	112.4	229.33	1.03	6.54e-40	6.46e-38	yes	up	PREDICTED: EIN3-binding F-box protein 1-like [Solanum lycopersicum]	RecName: Full=EIN3-binding F-box protein 1; AltName: Full=F-box/LRR-repeat protein 6 [Arabidopsis thaliana]	SubName: Full=Chromosome chr4 scaffold_6, whole genome shotgun sequence;	EBF1_2	_
Solyc11g007130.1	776	855	698	1721	1582	2244	26.63	27.48	26.39	56.05	53.65	62.72	26.86	57.8	1.1	1.7e-39	1.68e-37	yes	up	PREDICTED: hippocampus abundant transcript-like protein 1-like [Solanum lycopersicum]	_	SubName: Full=Chromosome undetermined scaffold_119, whole genome shotgun sequence;	_	_
Solyc01g111350.2	218	204	135	599	758	823	4.8	4.21	3.28	12.53	16.51	14.77	4.12	14.59	1.8	2.19e-39	2.15e-37	yes	up	PREDICTED: uncharacterized protein LOC101261467 [Solanum lycopersicum]	_	hypothetical protein	_	_
Solyc03g034410.1	315	347	298	766	913	1061	27.78	28.66	28.96	64.11	79.57	76.2	28.46	73.37	1.36	2.63e-39	2.56e-37	yes	up	hypothetical protein MIMGU_mgv1a026484mg [Erythranthe guttata]	_	_	_	_
Solyc09g008860.2	719	870	598	1655	1750	2286	14.2	16.09	13.01	31.01	34.14	36.75	14.52	34.11	1.23	4.45e-39	4.32e-37	yes	up	PREDICTED: probable leucine-rich repeat receptor-like protein kinase At1g68400-like [Solanum lycopersicum]	RecName: Full=Probable inactive receptor kinase At2g26730; Flags: Precursor [Arabidopsis thaliana]	SubName: Full=Chromosome chr8 scaffold_23, whole genome shotgun sequence;	_	_
Solyc08g078930.1	2491	2776	2431	1110	1278	1538	277.84	290.01	298.75	117.5	140.87	139.7	288.59	132.96	-1.12	6.63e-39	6.41e-37	yes	down	PREDICTED: 14 kDa proline-rich protein DC2.15-like [Solanum lycopersicum]	RecName: Full=14 kDa proline-rich protein DC2.15; Flags: Precursor	ELP (EXTENSIN-LIKE PROTEIN); lipid binding; extensin-like protein (ELP)	_	_
Solyc06g075970.2	1415	1536	1295	644	734	721	25.14	25.56	25.35	10.86	12.89	10.43	25.35	11.32	-1.16	8.32e-39	8.01e-37	yes	down	PREDICTED: uncharacterized protein LOC101251992 [Solanum lycopersicum]	_	_	_	_
Solyc01g073670.2	491	492	349	1117	1067	1502	12.64	11.86	9.9	27.29	27.14	31.48	11.52	28.81	1.31	1.02e-38	9.74e-37	yes	up	PREDICTED: major facilitator superfamily domain-containing protein 12-like [Solanum lycopersicum]	_	_	_	_
Solyc05g009180.1	573	580	614	215	224	238	40.24	38.15	47.51	14.33	15.55	13.61	41.71	14.44	-1.52	1.11e-38	1.06e-36	yes	down	PREDICTED: zinc finger protein 6-like [Solanum lycopersicum]	RecName: Full=Zinc finger protein 6 [Arabidopsis thaliana]	SubName: Full=Putative uncharacterized protein (Chromosome chr1 scaffold_5, whole genome sho [...]	_	_
Solyc08g080750.2	2501	2663	2576	1309	1100	1177	111.04	110.74	126.01	55.16	48.26	42.56	115.5	48.34	-1.25	1.3e-38	1.23e-36	yes	down	PREDICTED: protein LURP-one-related 4-like [Solanum lycopersicum]	RecName: Full=Protein LURP-one-related 4 [Arabidopsis thaliana]	_	_	_
Solyc01g080580.2	1118	1225	889	522	449	466	19.14	19.64	16.77	8.48	7.6	6.5	18.6	7.47	-1.3	2.1e-38	1.99e-36	yes	down	PREDICTED: uncharacterized protein LOC101245199 [Solanum lycopersicum]	_	SubName: Full=Chromosome chr5 scaffold_2, whole genome shotgun sequence;	_	_
Solyc06g036100.2	880	941	749	432	423	454	18.57	18.6	17.42	8.65	8.82	7.8	18.23	8.39	-1.11	2.58e-38	2.41e-36	yes	down	PREDICTED: putative transporter arsB-like [Solanum lycopersicum]	RecName: Full=Putative transporter arsB [Dictyostelium discoideum]	SubName: Full=Chromosome chr2 scaffold_105, whole genome shotgun sequence;	_	_
Solyc04g008230.2	196	159	124	513	621	724	5.1	3.87	3.55	12.67	15.97	15.34	4.19	14.68	1.79	2.7e-38	2.52e-36	yes	up	PREDICTED: polygalacturonase At1g48100-like [Solanum lycopersicum]	RecName: Full=Polygalacturonase At1g48100; Short=PG; AltName: Full=Pectinase At1g48100; Flags: Precursor [Arabidopsis thaliana]	glycoside hydrolase family 28 protein / polygalacturonase (pectinase) family protein; glycos [...]	_	_
Solyc03g112540.2	458	500	393	199	176	197	16.02	16.38	15.15	6.61	6.08	5.61	15.88	6.07	-1.37	3.27e-38	3.03e-36	yes	down	PREDICTED: short-chain dehydrogenase TIC 32, chloroplastic-like [Solanum lycopersicum]	RecName: Full=Short-chain dehydrogenase TIC 32, chloroplastic; AltName: Full=Translocon at the inner envelope membrane of chloroplasts 32; Short=PsTIC32	hypothetical protein	_	_
Solyc04g074410.1	1969	2017	1911	4473	3835	5347	95.42	91.56	102.04	205.73	183.67	211.03	96.05	200.93	1.06	3.91e-38	3.6e-36	yes	up	PREDICTED: uncharacterized protein LOC101260427 [Solanum lycopersicum]	_	SubName: Full=Putative uncharacterized protein;	_	_
Solyc05g007880.2	1432	1840	1352	726	518	617	37.41	45.02	38.91	18	13.37	13.13	40.6	14.76	-1.45	1.03e-37	9.36e-36	yes	down	PREDICTED: dof zinc finger protein DOF5.2-like [Solanum lycopersicum]	RecName: Full=Cyclic dof factor 2; AltName: Full=Dof zinc finger protein DOF5.2; Short=AtDOF5.2 [Arabidopsis thaliana]	hypothetical protein	_	_
Solyc11g008540.1	1704	1872	1212	4072	3775	5550	19.1	19.66	14.97	43.33	41.83	50.67	18.04	45.61	1.33	1.29e-37	1.17e-35	yes	up	PREDICTED: endoribonuclease Dicer homolog 2-like [Solanum lycopersicum]	RecName: Full=Endoribonuclease Dicer homolog 2; AltName: Full=Dicer-like protein 2; Short=AtDCL2 [Arabidopsis thaliana]	dicer-like protein	_	_
Solyc01g006780.2	386	492	370	162	153	175	28.38	33.88	29.97	11.3	11.12	10.48	30.84	10.94	-1.49	1.54e-37	1.39e-35	yes	down	_	_	_	_	_
Solyc11g008440.1	1190	1297	967	602	560	611	32.47	33.14	29.07	15.59	15.1	13.58	31.67	14.69	-1.1	1.56e-37	1.41e-35	yes	down	PREDICTED: vacuolar amino acid transporter 1-like [Solanum lycopersicum]	_	amino acid transporter	SLC32A, VGAT	_
Solyc01g106800.2	1151	1154	930	517	542	546	30.74	28.87	27.36	13.1	14.3	11.87	29.04	13.01	-1.15	2.61e-37	2.33e-35	yes	down	amino acid transporter [Solanum AF013279_1 amino acid transporter [Solanum lycopersicum]	RecName: Full=Amino acid permease 6; AltName: Full=Amino acid transporter AAP6 [Arabidopsis thaliana]	AAP6 (AMINO ACID PERMEASE 6); acidic amino acid transmembrane transporter/ amino acid transm [...]	_	_
Solyc06g034290.2	309	316	212	806	738	1116	7.82	7.49	5.91	19.35	18.45	22.99	7.12	20.43	1.51	3.43e-37	3.05e-35	yes	up	PREDICTED: putative glycerol-3-phosphate transporter 1-like [Solanum lycopersicum]	RecName: Full=Putative glycerol-3-phosphate transporter 1; Short=G-3-P transporter 1; AltName: Full=Glycerol-3-phosphate permease 1; Short=AtG3Pp1; Short=G-3-P per	SubName: Full=Chromosome undetermined scaffold_51, whole genome shotgun sequence;	SLC37A1_2	_
Solyc12g100080.1	495	548	461	168	181	261	21.96	22.77	22.53	7.07	7.93	9.43	22.42	8.21	-1.44	4.13e-37	3.66e-35	yes	down	PREDICTED: uncharacterized protein LOC101247800 [Solanum lycopersicum]	_	_	_	_
Solyc06g074540.2	158	174	180	692	503	649	16.8	17.33	21.09	69.83	52.85	56.2	18.3	59.53	1.7	7.14e-37	6.32e-35	yes	up	PREDICTED: putative phytosulfokines 6-like [Solanum lycopersicum]	RecName: Full=Putative phytosulfokines 6; Short=AtPSK3_2; Short=AtPSK6; Contains: RecName: Full=Phytosulfokine-alpha-like; Short=PSK-alpha-like; Short=Phytosulfokin	_	_	_
Solyc02g062650.2	254	274	247	56	68	99	5.97	6.03	6.39	1.25	1.58	1.89	6.12	1.59	-1.88	7.27e-37	6.4e-35	yes	down	PREDICTED: laccase-11-like [Solanum lycopersicum]	RecName: Full=Laccase-11; AltName: Full=Benzenediol:oxygen oxidoreductase 11; AltName: Full=Diphenol oxidase 11; AltName: Full=Urishiol oxidase 11; Flags: Precurso	hypothetical protein	E1.10.3.2	_
Solyc02g090470.2	4187	4520	3849	2457	2026	2349	168.62	170.5	170.79	93.91	80.63	77.04	169.96	83.54	-1.02	7.4e-37	6.49e-35	yes	down	PREDICTED: peroxidase 10-like [Solanum lycopersicum]	RecName: Full=Peroxidase 10; Short=Atperox P10; AltName: Full=ATP5a; Flags: Precursor [Arabidopsis thaliana]	hypothetical protein	E1.11.1.7	_
Solyc08g006730.1	2850	3132	3030	1526	1542	1708	190.45	196.03	223.09	96.78	101.83	92.95	202.41	96.9	-1.06	7.98e-37	6.98e-35	yes	down	PREDICTED: tyramine N-feruloyltransferase 4/11-like [Solanum lycopersicum]	RecName: Full=Tyramine N-feruloyltransferase 4/11; AltName: Full=Hydroxycinnamoyl-CoA: tyramine N-hydroxycinnamoyltransferase	_	_	_
Solyc02g070430.2	31	43	26	189	178	188	1.1	1.43	1.02	6.37	6.25	5.44	1.19	5.99	2.23	9.97e-37	8.68e-35	yes	up	PREDICTED: gibberellin 2-beta-dioxygenase-like [Solanum lycopersicum]	RecName: Full=Gibberellin 2-beta-dioxygenase; AltName: Full=GA 2-oxidase; AltName: Full=Gibberellin 2-beta-hydroxylase; AltName: Full=Gibberellin 2-oxidase	gibberellin 2-oxidase	E1.14.11.13	_
Solyc11g007370.1	555	566	484	146	212	222	18.92	18.07	18.18	4.72	7.14	6.16	18.39	6	-1.6	1.04e-36	8.99e-35	yes	down	PREDICTED: cyanidin-3-O-glucoside 2-O-glucuronosyltransferase-like [Solanum lycopersicum]	RecName: Full=Flavanone 7-O-glucoside 2''-O-beta-L-rhamnosyltransferase; AltName: Full=1,2 rhamnosyltransferase	_	UGAT	_
Solyc04g012050.2	549	614	519	194	247	226	18.47	19.34	19.23	6.19	8.21	6.19	19.01	6.81	-1.47	1.09e-36	9.43e-35	yes	down	PREDICTED: ethylene-responsive transcription factor ABR1-like [Solanum lycopersicum]	RecName: Full=Ethylene-responsive transcription factor ABR1; AltName: Full=Protein ABA REPRESSOR 1 [Arabidopsis thaliana]	_	_	_
Solyc06g006000.2	17	15	23	343	179	233	0.94	0.77	1.4	17.96	9.76	10.47	1.02	12.65	3.51	1.48e-36	1.27e-34	yes	up	PREDICTED: uncharacterized protein LOC101264428 [Solanum lycopersicum]	_	SubName: Full=Chromosome chr6 scaffold_3, whole genome shotgun sequence;	_	_
Solyc09g074570.1	78	87	46	1	1	2	11.06	11.55	7.19	0.13	0.14	0.23	10.06	0.17	-5.23	1.66e-36	1.42e-34	yes	down	PREDICTED: glutaredoxin-C13-like [Solanum lycopersicum]	RecName: Full=Glutaredoxin-C13; Short=AtGrxC13; AltName: Full=Protein ROXY 9 [Arabidopsis thaliana]	glutaredoxin	grxC, GLRX, GLRX2	_
Solyc11g069700.1	3506	3685	2988	1621	1277	2070	118.71	116.87	111.47	52.09	42.73	57.08	115.84	51.07	-1.18	1.94e-36	1.65e-34	yes	down	PREDICTED: elongation factor 1-alpha-like isoform 1 [Solanum lycopersicum]	RecName: Full=Elongation factor 1-alpha; Short=EF-1-alpha [Solanum lycopersicum]	elongation factor Tu, putative	EEF1A	_
Solyc02g083410.2	197	219	168	495	552	617	3	3.13	2.82	7.16	8.31	7.66	2.99	7.7	1.34	3.01e-36	2.53e-34	yes	up	PREDICTED: uncharacterized protein LOC101244544 [Solanum lycopersicum]	RecName: Full=Putative receptor-like protein kinase At5g39000; Flags: Precursor [Arabidopsis thaliana]	SubName: Full=Chromosome chr12 scaffold_57, whole genome shotgun sequence;	_	_
Solyc02g083120.1	160	142	142	445	404	571	7.63	6.34	7.46	20.15	19.04	22.18	7.12	20.57	1.52	5.34e-36	4.45e-34	yes	up	PREDICTED: uncharacterized protein LOC101250469 isoform 1 [Solanum lycopersicum]	_	_	_	_
Solyc10g085880.1	1134	1211	1098	537	484	720	49.86	49.87	53.19	22.41	21.03	25.78	50.88	23.24	-1.13	6.9e-36	5.72e-34	yes	down	PREDICTED: UDP-glycosyltransferase 73C4-like isoform 1 [Solanum lycopersicum]	RecName: Full=UDP-glycosyltransferase 73C3 [Arabidopsis thaliana]	UDP-glucoronosyl/UDP-glucosyl transferase family protein; UDP-glucoronosyl/UDP-glucosyl tran [...]	UGT73C	_
Solyc12g056980.1	1383	1459	1406	717	723	778	68.11	67.3	76.29	33.51	35.19	31.2	70.31	33.16	-1.08	9e-36	7.44e-34	yes	down	PREDICTED: ethylene-responsive transcription factor RAP2-4-like [Solanum lycopersicum]	RecName: Full=Ethylene-responsive transcription factor RAP2-4; AltName: Full=Ethylene-responsive transcription factor ERF059; AltName: Full=Protein RELATED TO APET	_	EREBP	_
Solyc05g006530.2	182	225	172	537	463	599	2.18	2.52	2.27	6.1	5.47	5.83	2.33	5.81	1.28	2.08e-35	1.71e-33	yes	up	PREDICTED: DEAD-box ATP-dependent RNA helicase ISE2, chloroplastic-like [Solanum lycopersicum]	RecName: Full=DEAD-box ATP-dependent RNA helicase ISE2, chloroplastic; AltName: Full=Protein EMBRYO DEFECTIVE 25; AltName: Full=Protein INCREASED SIZE EXCLUSION LI	annotation not avaliable	_	_
Solyc12g057090.1	160	190	182	555	480	561	8.14	9.06	10.21	26.81	24.15	23.26	9.1	24.67	1.43	2.82e-35	2.3e-33	yes	up	PREDICTED: purine permease 3-like [Solanum lycopersicum]	RecName: Full=Purine permease 3; Short=AtPUP3 [Arabidopsis thaliana]	_	_	_
Solyc10g074540.1	60	34	37	231	210	302	2.64	1.4	1.79	9.64	9.12	10.81	1.94	9.92	2.3	3.24e-35	2.64e-33	yes	up	PREDICTED: uncharacterized protein LOC101252337 [Solanum lycopersicum]	_	SubName: Full=Chromosome chr3 scaffold_8, whole genome shotgun sequence;	_	_
Solyc11g030730.1	102	94	74	325	293	452	3.08	2.66	2.46	9.32	8.75	11.12	2.74	9.82	1.8	3.56e-35	2.89e-33	yes	up	PREDICTED: flavonoid 3'-monooxygenase-like [Solanum lycopersicum]	RecName: Full=Flavonoid 3'-monooxygenase; AltName: Full=Cytochrome P450 75B2; AltName: Full=Flavonoid 3'-hydroxylase	SubName: Full=Chromosome chr11 scaffold_13, whole genome shotgun sequence;	_	_
Solyc01g005090.2	1043	1114	1025	582	524	607	41.56	41.58	45	22.01	20.64	19.7	42.62	20.73	-1.04	3.77e-35	3.04e-33	yes	down	PREDICTED: type I inositol 1,4,5-trisphosphate 5-phosphatase CVP2-like [Solanum lycopersicum]	RecName: Full=Type I inositol 1,4,5-trisphosphate 5-phosphatase CVP2; AltName: Full=Protein COTYLEDON VASCULAR PATTERN 2 [Arabidopsis thaliana]	endonuclease/exonuclease/phosphatase family protein; endonuclease/exonuclease/phosphatase fa [...]	_	_
Solyc12g037950.1	120	109	90	15	15	18	12.14	10.32	10.03	1.44	1.5	1.48	10.84	1.47	-2.8	4e-35	3.21e-33	yes	down	PREDICTED: protein PLANT CADMIUM RESISTANCE 12-like [Solanum lycopersicum]	RecName: Full=Cell number regulator 2; AltName: Full=ZmCNR02 [Zea mays]	hypothetical protein	_	_
Solyc05g008290.2	613	634	573	224	256	330	14.62	14.16	15.06	5.07	6.03	6.41	14.59	5.86	-1.3	4.07e-35	3.25e-33	yes	down	PREDICTED: spore coat protein A-like [Solanum lycopersicum]	RecName: Full=Multicopper oxidase LPR1; AltName: Full=Protein LOW PHOSPHATE ROOT 1; Flags: Precursor [Arabidopsis thaliana]	SubName: Full=Chromosome chr1 scaffold_5, whole genome shotgun sequence;	_	_
Solyc03g097050.2	1982	2134	1488	4173	4209	5987	24.03	24.24	19.88	48.02	50.44	59.12	22.84	52.9	1.21	4.23e-35	3.37e-33	yes	up	PREDICTED: cellulose synthase-like protein D3-like [Solanum lycopersicum]	RecName: Full=Cellulose synthase-like protein D3; Short=AtCslD3; AltName: Full=Protein KOJAK [Arabidopsis thaliana]	glycosyltransferase, CAZy family GT2 (EC:2.4.1.12)	_	_
Solyc11g007220.1	257	262	214	84	78	94	11.71	11.18	10.74	3.63	3.51	3.49	11.22	3.54	-1.64	4.25e-35	3.38e-33	yes	down	PREDICTED: peroxidase 2-like [Solanum lycopersicum]	RecName: Full=Peroxidase 5; Flags: Precursor [Vitis vinifera]	SubName: Full=Chromosome chr14 scaffold_27, whole genome shotgun sequence;	E1.11.1.7	_
Solyc02g079510.2	598	649	532	1225	1174	1569	21.39	21.75	20.97	41.59	41.51	45.71	21.39	43.1	1.01	4.71e-35	3.73e-33	yes	up	PREDICTED: suberization-associated anionic peroxidase 2-like isoform 2 [Solanum lycopersicum]	RecName: Full=Suberization-associated anionic peroxidase 2; AltName: Full=TMP2; Flags: Precursor [Solanum lycopersicum]	_	E1.11.1.7	TAP2
Solyc12g011410.1	775	844	765	386	398	460	217.7	222.07	236.77	102.91	110.49	105.23	225.09	106.1	-1.08	5.73e-35	4.51e-33	yes	down	_	_	_	_	_
Solyc05g007240.1	1280	1399	1390	646	654	682	110.95	113.58	132.75	53.14	56.02	48.14	118.54	52.16	-1.18	5.74e-35	4.51e-33	yes	down	PREDICTED: uncharacterized protein LOC101261409 [Solanum lycopersicum]	_	_	_	_
Solyc12g008930.1	194	255	216	61	55	72	49.88	61.41	61.19	14.88	13.97	15.08	57.47	14.67	-1.96	8.47e-35	6.64e-33	yes	down	PREDICTED: uncharacterized protein LOC101244746 [Solanum lycopersicum]	_	_	_	_
Solyc02g089630.2	279	264	263	84	85	106	6.51	5.77	6.77	1.86	1.96	2.02	6.32	1.95	-1.65	2.53e-34	1.96e-32	yes	down	PREDICTED: proline dehydrogenase 2, mitochondrial-like [Solanum lycopersicum]	RecName: Full=Proline dehydrogenase 2, mitochondrial; AltName: Full=Osmotic stress-induced proline dehydrogenase; AltName: Full=Proline oxidase; Flags: Precursor [	SubName: Full=Chromosome chr14 scaffold_9, whole genome shotgun sequence;	PRODH	_
Solyc06g054240.2	116	145	124	382	345	446	4.59	5.37	5.4	14.33	13.48	14.36	5.12	14.08	1.44	2.93e-34	2.26e-32	yes	up	PREDICTED: 5'-nucleotidase SurE-like [Solanum lycopersicum]	RecName: Full=5'-nucleotidase SurE; AltName: Full=Nucleoside 5'-monophosphate phosphohydrolase [Methanopyrus kandleri AV19]	hypothetical protein	surE	_
Solyc11g040330.1	1191	1328	1033	461	567	685	32.85	34.31	31.39	12.07	15.45	15.39	32.93	14.35	-1.19	3.64e-34	2.77e-32	yes	down	PREDICTED: uncharacterized protein LOC101263970 [Solanum lycopersicum]	_	SubName: Full=Chromosome chr3 scaffold_8, whole genome shotgun sequence;	_	_
Solyc03g083990.1	88	80	52	4	3	3	10.77	9.17	7.01	0.46	0.36	0.3	9.05	0.37	-4.28	3.86e-34	2.93e-32	yes	down	PREDICTED: 14 kDa proline-rich protein DC2.15-like [Solanum lycopersicum]	RecName: Full=14 kDa proline-rich protein DC2.15; Flags: Precursor	protease inhibitor/seed storage/lipid transfer protein (LTP) family protein; protease inhibi [...]	_	_
Solyc04g071620.2	1182	1238	902	393	494	407	60.64	59.49	50.99	19.14	25.05	17	57.28	20.16	-1.5	5.3e-34	4e-32	yes	down	uncharacterized protein LOC101246420 [Solanum lycopersicum]	RecName: Full=Abscisic stress-ripening protein 2 [Solanum lycopersicum]	abscisic stress-ripening, putative, expressed	_	_
Solyc02g080450.1	1349	1572	1453	664	724	865	176.4	192.54	209.35	82.41	93.56	92.12	192.24	89.46	-1.1	6.23e-34	4.69e-32	yes	down	PREDICTED: uncharacterized protein LOC102593137 [Solanum tuberosum]	_	hypothetical protein	_	_
Solyc01g100200.2	3313	3632	3013	8854	6348	9534	61.16	62.8	61.29	155.13	115.81	143.34	61.79	138.65	1.16	6.81e-34	5.09e-32	yes	up	GRAS4 protein [Solanum GRAS4 [Solanum lycopersicum]	RecName: Full=Scarecrow-like protein 14; Short=AtSCL14; AltName: Full=GRAS family protein 2; Short=AtGRAS-2 [Arabidopsis thaliana]	SubName: Full=Chromosome chr6 scaffold_3, whole genome shotgun sequence;	_	_
Solyc01g107790.2	155	107	110	463	389	566	5.78	3.74	4.52	16.39	14.34	17.19	4.66	16.06	1.76	8.16e-34	6.08e-32	yes	up	PREDICTED: uncharacterized protein At4g06744-like [Solanum lycopersicum]	RecName: Full=Uncharacterized protein At4g06744; Flags: Precursor [Arabidopsis thaliana]	hypothetical protein	_	_
Solyc08g005960.1	646	662	592	263	292	362	71.53	68.65	72.22	27.64	31.95	32.64	70.71	30.83	-1.19	1e-33	7.42e-32	yes	down	PREDICTED: 14 kDa proline-rich protein DC2.15-like [Solanum lycopersicum]	RecName: Full=14 kDa proline-rich protein DC2.15; Flags: Precursor	ELP (EXTENSIN-LIKE PROTEIN); lipid binding; extensin-like protein (ELP)	_	_
Solyc02g030220.1	98	104	97	13	15	20	4.39	4.36	4.78	0.55	0.66	0.73	4.5	0.65	-2.61	1.01e-33	7.45e-32	yes	down	PREDICTED: extensin-2-like [Solanum tuberosum]	RecName: Full=Leucine-rich repeat extensin-like protein 1; Short=AtLRX1; Short=LRR/EXTENSIN1; AltName: Full=Cell wall hydroxyproline-rich glycoprotein; Flags: Precu	_	_	_
Solyc07g054220.1	505	515	410	209	216	235	19.59	18.71	17.53	7.7	8.28	7.42	18.65	7.77	-1.25	1.19e-33	8.72e-32	yes	down	PREDICTED: ethylene-responsive transcription factor ERF054-like [Solanum lycopersicum]	RecName: Full=Ethylene-responsive transcription factor ERF053 [Arabidopsis thaliana]	_	_	_
Solyc10g005960.1	1666	1705	1448	3081	3399	4303	60.75	58.23	58.17	106.62	122.48	127.78	59.06	119.38	1.01	4.28e-33	3.09e-31	yes	up	PREDICTED: fasciclin-like arabinogalactan protein 1-like isoform 1 [Solanum lycopersicum]	RecName: Full=Fasciclin-like arabinogalactan protein 1; Flags: Precursor [Arabidopsis thaliana]	SubName: Full=Chromosome chr19 scaffold_66, whole genome shotgun sequence;	_	_
Solyc03g120090.1	442	540	422	974	998	1257	21.91	25.07	23.05	45.82	48.89	50.74	23.39	48.6	1.05	4.28e-33	3.09e-31	yes	up	PREDICTED: probable pyridoxal biosynthesis protein PDX1.2-like [Solanum lycopersicum]	RecName: Full=Probable pyridoxal biosynthesis protein PDX1.2; Short=AtPDX1.2; Short=AtPDX1;3 [Arabidopsis thaliana]	hypothetical protein	pdxS, pdx1	_
Solyc06g007970.2	9	8	14	97	88	117	0.43	0.36	0.73	4.37	4.13	4.53	0.5	4.36	2.9	4.34e-33	3.12e-31	yes	up	PREDICTED: uncharacterized protein LOC101258461 [Solanum lycopersicum]	_	hypothetical protein	_	_
Solyc05g018130.2	748	880	690	2272	1691	2014	26.26	28.94	26.69	75.71	58.68	57.59	27.35	63.72	1.22	7.64e-33	5.46e-31	yes	up	PREDICTED: probable iron/ascorbate oxidoreductase DDB_G0283291-like isoform 1 [Solanum lycopersicum]	RecName: Full=Probable 2-oxoglutarate/Fe(II)-dependent dioxygenase	SubName: Full=Chromosome chr11 scaffold_13, whole genome shotgun sequence;	_	_
Solyc04g053130.2	220	228	196	75	64	82	11.11	10.79	10.91	3.6	3.19	3.37	10.93	3.39	-1.66	8.06e-33	5.74e-31	yes	down	PREDICTED: uncharacterized protein LOC101250395 [Solanum lycopersicum]	RecName: Full=Stress enhanced protein 2, chloroplastic; Flags: Precursor [Arabidopsis thaliana]	SubName: Full=Chromosome chr7 scaffold_20, whole genome shotgun sequence;	_	_
Solyc03g114110.2	343	412	306	821	724	945	5.88	6.62	5.78	13.36	12.27	13.2	6.12	12.97	1.07	8.5e-33	6.04e-31	yes	up	PREDICTED: probable cyclic nucleotide-gated ion channel 16-like [Solanum lycopersicum]	RecName: Full=Probable cyclic nucleotide-gated ion channel 16; AltName: Full=Cyclic nucleotide- and calmodulin-regulated ion channel 16 [Arabidopsis thaliana]	hypothetical protein	CNGF	_
Solyc06g068960.1	766	721	721	207	306	278	74.96	66.09	77.74	19.23	29.59	22.16	72.63	23.51	-1.62	1.14e-32	8.04e-31	yes	down	PREDICTED: calcium-binding allergen Ole e 8-like [Solanum lycopersicum]	RecName: Full=Calcium-binding allergen Ole e 8; AltName: Full=PCA18/PCA23; AltName: Allergen=Ole e 8	SubName: Full=Putative uncharacterized protein (Chromosome chr17 scaffold_16, whole genome s [...]	CML	_
Solyc02g092050.2	69	87	72	249	281	307	1.38	1.63	1.59	4.73	5.55	5	1.53	5.08	1.67	1.3e-32	9.2e-31	yes	up	PREDICTED: AP2-like ethylene-responsive transcription factor ANT-like [Solanum lycopersicum]	RecName: Full=AP2-like ethylene-responsive transcription factor ANT; AltName: Full=Complementing a protein kinase C mutant protein 1; AltName: Full=Protein AINTEGUME	AP2 domain-containing transcription factor	OVM, ANT	_
Solyc12g056950.1	532	623	534	268	262	277	58.06	63.68	64.21	27.76	28.26	24.62	61.95	26.74	-1.21	1.61e-32	1.13e-30	yes	down	PREDICTED: uncharacterized protein LOC101250672 [Solanum lycopersicum]	_	hypothetical protein	_	_
Solyc02g090360.2	1323	1447	1011	2550	2831	3351	30.81	31.56	25.94	56.36	65.16	63.55	29.59	61.74	1.06	2.19e-32	1.53e-30	yes	up	PREDICTED: L-ascorbate oxidase homolog [Solanum lycopersicum]	RecName: Full=L-ascorbate oxidase homolog; Flags: Precursor	SubName: Full=Chromosome undetermined scaffold_560, whole genome shotgun sequence;	_	_
Solyc10g009210.2	439	526	346	967	990	1231	8.66	9.71	7.52	18.1	19.29	19.77	8.69	19.09	1.13	2.29e-32	1.6e-30	yes	up	PREDICTED: uncharacterized protein LOC101268806 isoform 1 [Solanum lycopersicum]	_	SubName: Full=Chromosome undetermined scaffold_247, whole genome shotgun sequence;	_	_
Solyc08g081700.1	198	238	195	71	63	64	15.17	17.08	16.46	5.16	4.77	3.99	16.25	4.6	-1.8	3.25e-32	2.25e-30	yes	down	PREDICTED: uncharacterized protein LOC102579067 [Solanum tuberosum]	_	_	_	_
Solyc07g065980.2	1213	1358	1118	656	511	530	19.49	20.44	19.79	10	8.11	6.94	19.92	8.28	-1.26	8.73e-32	6.01e-30	yes	down	alkaline alpha-galactosidase seed imbibition protein [Solanum lycopersicum]	RecName: Full=Probable galactinol--sucrose galactosyltransferase 1; AltName: Full=Protein SEED IMBIBITION 1; AltName: Full=Raffinose synthase 1 [Arabidopsis thalian	SubName: Full=Chromosome chr19 scaffold_66, whole genome shotgun sequence;	E2.4.1.82	_
Solyc06g074990.1	8651	9821	7117	4032	4500	5546	249.01	264.78	225.71	110.14	128	130	247.56	123.03	-1.01	1.09e-31	7.48e-30	yes	down	NRT2;1 protein [Solanum AF092655_1 putative high-affinity nitrate transporter [Solanum lycopersicum]	RecName: Full=High affinity nitrate transporter 2.4; Short=AtNRT2:4 [Arabidopsis thaliana]	high affinity nitrate transporter	NRT, narK, nrtP, nasA	_
Solyc02g032660.2	743	875	785	1630	1821	2239	19.15	21.12	22.29	39.86	46.37	46.99	20.81	44.52	1.09	1.1e-31	7.49e-30	yes	up	PREDICTED: protein TRANSPARENT TESTA 12-like [Solanum lycopersicum]	RecName: Full=Protein TRANSPARENT TESTA 12; AltName: Full=MATE efflux family protein TT12; AltName: Full=Protein DTX41 [Arabidopsis thaliana]	SubName: Full=Chromosome chr10 scaffold_282, whole genome shotgun sequence;	TC.MATE, SLC47A, norM, mdtK, dinF	_
Solyc09g074590.1	185	159	165	44	40	46	27.25	21.93	26.77	6.15	5.82	5.52	25.19	5.81	-2.1	1.59e-31	1.08e-29	yes	down	PREDICTED: monothiol glutaredoxin-S2-like [Solanum lycopersicum]	RecName: Full=Monothiol glutaredoxin-S2; Short=AtGrxS2; AltName: Full=Protein ROXY 10 [Arabidopsis thaliana]	annotation not avaliable	grxC, GLRX, GLRX2	_
Solyc02g077430.2	1859	1810	1596	993	723	901	56.47	51.5	53.42	28.63	21.71	22.29	53.76	24.14	-1.15	1.74e-31	1.18e-29	yes	down	PREDICTED: phospholipase A1-IIgamma-like [Solanum lycopersicum]	RecName: Full=Phospholipase A1-IIgamma; AltName: Full=DAD1-like seedling establishment-related lipase; Short=AtDSEL; Short=Phospholipase DSEL [Arabidopsis thaliana]	SubName: Full=Chromosome chr10 scaffold_81, whole genome shotgun sequence;	_	_
Solyc12g010540.1	511	496	495	1186	1079	1637	17.9	16.28	19.11	39.43	37.36	46.7	17.69	41.5	1.23	1.96e-31	1.32e-29	yes	up	PREDICTED: UDP-glucuronate 4-epimerase 1-like [Solanum lycopersicum]	RecName: Full=UDP-glucuronate 4-epimerase 1; AltName: Full=UDP-glucuronic acid epimerase 1; Short=AtUGlcAE3 [Arabidopsis thaliana]	hypothetical protein	E5.1.3.6	_
Solyc03g025870.2	297	297	227	76	89	119	13.72	12.85	11.56	3.33	4.06	4.48	12.75	3.98	-1.65	3.23e-31	2.16e-29	yes	down	PREDICTED: transcription factor MYB86-like [Solanum lycopersicum]	RecName: Full=Transcription factor LAF1; AltName: Full=Myb-related protein 18; Short=AtMYB18; AltName: Full=Protein LONG AFTER FAR-RED LIGHT 1 [Arabidopsis thaliana	SubName: Full=Chromosome undetermined scaffold_265, whole genome shotgun sequence;	MYBP	_
Solyc07g049660.2	1090	1243	1030	2448	2243	3515	31.02	33.13	32.3	66.12	63.08	81.47	32.17	70.91	1.14	5.47e-31	3.6e-29	yes	up	PREDICTED: benzyl alcohol O-benzoyltransferase-like [Solanum lycopersicum]	RecName: Full=Benzyl alcohol O-benzoyltransferase; AltName: Full=Benzoyl coenzyme A:benzyl alcohol benzoyl transferase [Nicotiana tabacum]	hypothetical protein	_	_
Solyc04g074430.1	237	219	199	534	491	644	27.03	23.4	25.01	57.8	55.34	59.82	25.11	57.8	1.2	7.81e-31	5.1e-29	yes	up	PREDICTED: uncharacterized protein LOC102579389 [Solanum tuberosum]	_	_	_	_
Solyc04g077990.2	22	26	23	184	150	143	1.11	1.23	1.28	8.82	7.49	5.88	1.2	7.32	2.51	1.98e-30	1.28e-28	yes	up	PREDICTED: LOB domain-containing protein 38-like [Solanum tuberosum]	RecName: Full=LOB domain-containing protein 38; AltName: Full=ASYMMETRIC LEAVES 2-like protein 40; Short=AS2-like protein 40 [Arabidopsis thaliana]	_	_	_
Solyc09g018590.1	34	36	37	171	158	259	2.05	2.04	2.46	9.81	9.44	12.75	2.17	10.79	2.26	2.65e-30	1.71e-28	yes	up	PREDICTED: cationic peroxidase 1-like [Solanum tuberosum]	RecName: Full=Cationic peroxidase 1; AltName: Full=PNPC1; Flags: Precursor	SubName: Full=Chromosome chr8 scaffold_88, whole genome shotgun sequence;	E1.11.1.7	_
Solyc01g005880.1	82	106	101	13	9	19	3.57	4.33	4.85	0.54	0.39	0.67	4.23	0.54	-2.75	3.07e-30	1.97e-28	yes	down	PREDICTED: uncharacterized protein LOC101268309 [Solanum lycopersicum]	RecName: Full=Extensin-1; Short=AtExt1; Short=AtExt4; Flags: Precursor	_	_	_
Solyc07g006140.2	426	435	420	2024	1166	1563	9.93	9.5	10.79	44.78	26.86	29.67	10.04	33.64	1.73	3.86e-30	2.47e-28	yes	up	PREDICTED: secologanin synthase-like [Solanum lycopersicum]	RecName: Full=Cytochrome P450 CYP72A219; AltName: Full=Cytochrome P450 CYP72A129 [Panax ginseng]	SubName: Full=Chromosome undetermined scaffold_102, whole genome shotgun sequence;	_	_
Solyc08g080890.2	441	429	345	903	862	963	6.75	6.15	5.82	13.12	13.04	12	6.25	12.68	1.01	3.96e-30	2.53e-28	yes	up	PREDICTED: putative copper-transporting ATPase HMA5-like [Solanum lycopersicum]	RecName: Full=Probable copper-transporting ATPase HMA5; AltName: Full=Probable copper-transporting ATPase 3; AltName: Full=Protein HEAVY METAL ATPASE 5 [Arabidopsis	heavy metal ATPase	copA, ATP7	_
Solyc06g075040.1	173	153	123	34	23	44	35.95	29.78	28.16	6.71	4.72	7.45	31.36	6.37	-2.28	4.13e-30	2.62e-28	yes	down	_	_	_	_	_
Solyc04g074450.1	389	379	367	891	756	1054	18.73	17.09	19.47	40.72	35.98	41.33	18.37	39.49	1.1	4.47e-30	2.83e-28	yes	up	PREDICTED: uncharacterized protein LOC101261020 isoform 2 [Solanum lycopersicum]	_	SubName: Full=Putative uncharacterized protein;	_	_
Solyc04g014600.2	222	198	188	68	55	71	11.51	9.61	10.74	3.34	2.82	3	10.59	3.05	-1.76	5.19e-30	3.26e-28	yes	down	PREDICTED: universal stress protein MJ0531-like isoform 1 [Solanum lycopersicum]	_	annotation not avaliable	_	_
Solyc09g082190.1	624	611	562	284	301	318	80.9	74.2	80.28	34.94	38.57	33.58	78.31	35.55	-1.14	5.25e-30	3.29e-28	yes	down	PREDICTED: uncharacterized protein LOC101246759 [Solanum lycopersicum]	_	SubName: Full=Chromosome chr5 scaffold_2, whole genome shotgun sequence;	_	_
Solyc09g090510.2	17	31	21	123	140	149	0.27	0.46	0.36	1.84	2.18	1.91	0.37	1.97	2.15	6.12e-30	3.82e-28	yes	up	PREDICTED: uncharacterized protein LOC101260476 [Solanum lycopersicum]	_	hypothetical protein	_	_
Solyc10g008070.2	639	651	530	290	287	376	19.09	18.22	17.45	8.22	8.47	9.15	18.28	8.64	-1.07	6.65e-30	4.14e-28	yes	down	PREDICTED: transcription factor GTE4-like [Solanum lycopersicum]	RecName: Full=Transcription factor GTE4; AltName: Full=Bromodomain-containing protein GTE4; AltName: Full=Protein GLOBAL TRANSCRIPTION FACTOR GROUP E4 [Arabidopsis	_	_	_
Solyc02g078500.2	2487	2492	2351	1374	1125	1166	87.8	82.4	91.45	46.04	39.25	33.52	86.98	39.29	-1.14	8.77e-30	5.45e-28	yes	down	PREDICTED: stem-specific protein TSJT1-like [Solanum lycopersicum]	_	SubName: Full=Chromosome chr19 scaffold_4, whole genome shotgun sequence;	_	_
Solyc07g048110.2	201	185	126	461	496	556	3.47	2.99	2.4	7.56	8.47	7.82	2.97	7.94	1.39	1.34e-29	8.26e-28	yes	up	PREDICTED: uncharacterized protein RSN1-like [Solanum lycopersicum]	RecName: Full=CSC1-like protein At3g21620 [Arabidopsis thaliana]	hypothetical protein	_	_
Solyc01g067380.2	1287	1301	1028	707	553	687	36.09	34.17	31.76	18.81	15.32	15.69	34.08	16.57	-1.04	1.43e-29	8.83e-28	yes	down	PREDICTED: lipase-like [Solanum lycopersicum]	_	SubName: Full=Chromosome chr5 scaffold_2, whole genome shotgun sequence;	_	_
Solyc05g008760.2	429	488	456	945	1016	1258	13.88	14.78	16.25	29.01	32.47	33.13	14.93	31.61	1.08	1.53e-29	9.4e-28	yes	up	PREDICTED: amino-acid permease BAT1 homolog isoform 1 [Solanum lycopersicum]	RecName: Full=Amino-acid permease BAT1 homolog	SubName: Full=Chromosome chr1 scaffold_5, whole genome shotgun sequence;	_	_
Solyc04g015750.2	251	275	190	596	552	635	2.47	2.53	2.06	5.56	5.36	5.08	2.37	5.32	1.14	1.55e-29	9.51e-28	yes	up	PREDICTED: magnesium-chelatase subunit ChlH, chloroplastic-like [Solanum lycopersicum]	RecName: Full=Magnesium-chelatase subunit ChlH, chloroplastic; Short=Mg-chelatase subunit H; AltName: Full=ABA-binding protein; AltName: Full=Mg-protoporphyrin IX c	GUN5 (GENOMES UNCOUPLED 5); magnesium chelatase; Encodes magnesium chelatase involved in pla [...]	chlH, bchH	_
Solyc06g076330.2	700	760	538	312	327	374	15.58	15.85	13.2	6.59	7.19	6.78	14.95	6.85	-1.12	2.47e-29	1.5e-27	yes	down	PREDICTED: laccase-2-like [Solanum lycopersicum]	RecName: Full=Laccase-2; AltName: Full=Benzenediol:oxygen oxidoreductase 2; AltName: Full=Diphenol oxidase 2; AltName: Full=Urishiol oxidase 2; Flags: Precursor [Ar	hypothetical protein	E1.10.3.2	_
Solyc08g079200.1	422	498	374	182	173	246	47.07	52.03	45.96	19.27	19.07	22.34	48.51	20.35	-1.25	2.5e-29	1.51e-27	yes	down	PREDICTED: 14 kDa proline-rich protein DC2.15-like [Solanum lycopersicum]	RecName: Full=14 kDa proline-rich protein DC2.15; Flags: Precursor	_	_	_
Solyc03g096770.1	52	77	80	289	238	354	6.8	9.43	11.53	35.87	30.76	37.7	9.19	34.98	1.92	5.65e-29	3.39e-27	yes	up	PREDICTED: uncharacterized protein LOC101243684 [Solanum lycopersicum]	_	hypothetical protein	_	_
Solyc09g074600.1	72	78	63	10	4	13	10.6	10.76	10.22	1.4	0.58	1.56	10.54	1.21	-3.02	5.99e-29	3.58e-27	yes	down	PREDICTED: monothiol glutaredoxin-S2-like [Solanum lycopersicum]	RecName: Full=Monothiol glutaredoxin-S2; Short=AtGrxS2; AltName: Full=Protein ROXY 10 [Arabidopsis thaliana]	annotation not avaliable	grxC, GLRX, GLRX2	_
Solyc08g079190.1	1014	1006	1014	362	473	550	110.66	102.83	121.92	37.49	51.01	48.88	111.29	45.89	-1.28	6.31e-29	3.76e-27	yes	down	PREDICTED: 14 kDa proline-rich protein DC2.15-like [Solanum lycopersicum]	RecName: Full=14 kDa proline-rich protein DC2.15; Flags: Precursor	hypothetical protein	_	_
Solyc12g042300.1	620	645	615	320	313	367	16.05	15.64	17.54	7.86	8.01	7.74	16.36	7.86	-1.05	7.47e-29	4.45e-27	yes	down	PREDICTED: peptide transporter PTR2-like [Solanum lycopersicum]	RecName: Full=Protein NRT1/ PTR FAMILY 8.3; Short=AtNPF8.3; AltName: Full=Histidine-transporting protein; AltName: Full=Peptide transporter PTR2 [Arabidopsis thalian	SubName: Full=Chromosome chr1 scaffold_5, whole genome shotgun sequence;	SLC15A3_4, PHT	_
Solyc05g008360.1	204	187	177	479	429	596	21.34	18.32	20.4	47.56	44.35	50.78	19.97	47.77	1.25	7.65e-29	4.54e-27	yes	up	PREDICTED: uncharacterized protein LOC103341568 [Prunus mume]	_	SubName: Full=Chromosome chr1 scaffold_5, whole genome shotgun sequence;	_	_
Solyc12g100100.1	220	231	191	57	56	96	7.74	7.61	7.41	1.9	1.95	2.75	7.59	2.23	-1.72	1.02e-28	5.99e-27	yes	down	PREDICTED: uncharacterized protein LOC101246609 [Solanum lycopersicum]	_	_	_	_
Solyc09g060110.2	719	792	564	1374	1626	1908	10.42	10.75	9	18.89	23.28	22.51	10.11	21.59	1.09	1.19e-28	6.99e-27	yes	up	PREDICTED: probable LRR receptor-like serine/threonine-protein kinase At5g48740-like [Solanum lycopersicum]	RecName: Full=Probable LRR receptor-like serine/threonine-protein kinase At5g48740; Flags: Precursor [Arabidopsis thaliana]	SubName: Full=Chromosome undetermined scaffold_70, whole genome shotgun sequence;	_	_
Solyc05g052660.1	49	61	83	282	282	429	6.52	7.6	12.17	35.61	37.08	46.49	8.63	40.12	2.2	1.28e-28	7.46e-27	yes	up	PREDICTED: BAHD acyltransferase DCR-like [Solanum lycopersicum]	RecName: Full=BAHD acyltransferase DCR; AltName: Full=Protein DEFECTIVE IN CUTICULAR RIDGES; AltName: Full=Protein PERMEABLE LEAVES 3 [Arabidopsis thaliana]	_	_	_
Solyc01g109090.2	672	700	690	350	254	296	65.76	64.17	74.4	32.51	24.57	23.59	67.83	26.74	-1.34	1.51e-28	8.78e-27	yes	down	stress-induced protein 8 [Capsicum annuum]	_	_	_	_
Solyc03g115370.2	883	829	702	407	408	510	15.09	13.27	13.22	6.6	6.89	7.1	13.87	6.88	-1	1.53e-28	8.86e-27	yes	down	PREDICTED: diacylglycerol kinase 1-like [Solanum lycopersicum]	RecName: Full=Diacylglycerol kinase 1; Short=AtDGK1; Short=DAG kinase 1; AltName: Full=Diglyceride kinase 1; Short=DGK 1 [Arabidopsis thaliana]	hypothetical protein	dgkA, DGK	_
Solyc12g008600.1	179	183	148	424	382	520	6.4	6.13	5.83	14.4	13.51	15.15	6.13	14.41	1.22	1.69e-28	9.75e-27	yes	up	PREDICTED: uncharacterized protein LOC101262285 [Solanum lycopersicum]	_	SubName: Full=Chromosome chr11 scaffold_13, whole genome shotgun sequence;	_	_
Solyc03g097980.2	254	275	226	564	565	629	4.42	4.48	4.33	9.31	9.72	8.91	4.41	9.29	1.06	1.83e-28	1.05e-26	yes	up	PREDICTED: uncharacterized protein LOC101264500 [Solanum lycopersicum]	RecName: Full=Extra-large guanine nucleotide-binding protein 3; AltName: Full=Extra-large GTP-binding protein 3; Short=Extra-large G-protein 3 [Arabidopsis thaliana	SubName: Full=Chromosome undetermined scaffold_174, whole genome shotgun sequence;	_	_
Solyc07g006740.2	121	138	112	36	27	34	3.08	3.29	3.14	0.87	0.68	0.7	3.17	0.75	-1.95	2.27e-28	1.3e-26	yes	down	PREDICTED: MATE efflux family protein 6-like [Solanum lycopersicum]	RecName: Full=MATE efflux family protein 6; AltName: Full=Protein DETOXIFICATION 1-like 2; AltName: Full=Protein DTX4	SubName: Full=Chromosome chr11 scaffold_56, whole genome shotgun sequence;	TC.MATE, SLC47A, norM, mdtK, dinF	_
Solyc06g076020.2	1223	1122	952	2140	2480	2959	24.13	20.74	20.7	40.08	48.37	47.55	21.87	45.41	1.05	2.36e-28	1.35e-26	yes	up	PREDICTED: heat shock cognate 70 kDa protein 1-like [Solanum tuberosum]	RecName: Full=Heat shock cognate 70 kDa protein 1 [Solanum lycopersicum]	SubName: Full=Putative uncharacterized protein (Chromosome chr6 scaffold_3, whole genome sho [...]	HSPA1_8	_
Solyc01g111250.2	489	481	404	899	973	1202	17.29	15.93	15.74	30.17	34	34.61	16.33	33	1.01	2.52e-28	1.44e-26	yes	up	PREDICTED: uncharacterized protein LOC101258705 [Solanum lycopersicum]	_	hypothetical protein	_	_
Solyc01g111310.2	557	552	487	1043	1217	1481	13.79	12.8	13.29	24.51	29.78	29.86	13.28	28.12	1.08	3.35e-28	1.9e-26	yes	up	LAX2 protein [Solanum LAX2 protein [Solanum lycopersicum]	RecName: Full=Auxin transporter-like protein 5; AltName: Full=AUX1-like protein 5; AltName: Full=MtLAX5	SubName: Full=Putative uncharacterized protein;	AUX1, LAX	_
Solyc09g066310.2	105	132	112	22	28	30	4.79	5.64	5.63	0.95	1.26	1.11	5.35	1.1	-2.18	3.52e-28	1.99e-26	yes	down	PREDICTED: hyoscyamine 6-dioxygenase-like [Solanum lycopersicum]	RecName: Full=Hyoscyamine 6-dioxygenase; AltName: Full=Hyoscyamine 6-beta-hydroxylase	SubName: Full=Chromosome chr7 scaffold_192, whole genome shotgun sequence;	_	_
Solyc08g007240.2	701	686	659	270	175	160	19.76	18.12	20.47	7.22	4.88	3.67	19.39	5.18	-1.88	3.81e-28	2.15e-26	yes	down	PREDICTED: nudix hydrolase 8-like [Solanum lycopersicum]	RecName: Full=Nudix hydrolase 8; Short=AtNUDT8 [Arabidopsis thaliana]	SubName: Full=Chromosome undetermined scaffold_237, whole genome shotgun sequence;	_	_
Solyc10g044520.1	210	205	194	471	571	634	21.97	20.09	22.36	46.76	59.03	54.01	21.41	53.23	1.31	4.12e-28	2.32e-26	yes	up	ferredoxin-1, chloroplastic [Solanum lycopersicum]	RecName: Full=Ferredoxin-1, chloroplastic; AltName: Full=Ferredoxin I; Flags: Precursor [Solanum lycopersicum]	annotation not avaliable	petF	SEND33
Solyc10g050220.1	33	23	12	149	124	149	2.05	1.34	0.82	8.79	7.62	7.54	1.42	7.96	2.41	5.82e-28	3.23e-26	yes	up	PREDICTED: uncharacterized protein LOC101251726 isoform 2 [Solanum lycopersicum]	_	_	_	_
Solyc08g079870.1	31	55	20	324	194	478	0.63	1.05	0.45	6.25	3.9	7.92	0.73	6.15	2.92	6.34e-28	3.5e-26	yes	up	subtilisin-like protease precursor [Solanum lycopersicum]	RecName: Full=Subtilisin-like protease; AltName: Full=Cucumisin-like serine protease; Flags: Precursor [Arabidopsis thaliana]	hypothetical protein	_	_
Solyc09g090350.2	359	411	307	163	129	128	6.57	7.05	6.19	2.83	2.33	1.91	6.63	2.33	-1.47	7.45e-28	4.11e-26	yes	down	PREDICTED: long-chain-alcohol oxidase FAO1-like [Solanum lycopersicum]	RecName: Full=Long-chain-alcohol oxidase FAO1; AltName: Full=Long-chain fatty alcohol oxidase 1	SubName: Full=Chromosome chr5 scaffold_2, whole genome shotgun sequence;	FAO3	_
Solyc04g082050.2	1472	1596	1620	850	726	770	63.31	64.3	76.77	34.7	30.86	26.97	67.77	30.64	-1.14	1.02e-27	5.56e-26	yes	down	PREDICTED: uncharacterized protein LOC101250013 [Solanum lycopersicum]	_	hypothetical protein	_	_
Solyc01g105300.2	315	264	227	93	89	110	11.17	8.77	8.87	3.13	3.12	3.18	9.61	3.15	-1.58	1.41e-27	7.65e-26	yes	down	PREDICTED: metacaspase-3-like [Solanum lycopersicum]	RecName: Full=Metacaspase-3; Short=AtMC3; AltName: Full=Metacaspase 1a; Short=AtMCP1a [Arabidopsis thaliana]	hypothetical protein	_	_
Solyc02g079500.2	95	104	86	317	258	434	3.29	3.37	3.28	10.4	8.82	12.22	3.32	10.59	1.65	1.46e-27	7.92e-26	yes	up	PREDICTED: suberization-associated anionic peroxidase 1-like [Solanum PER1_SOLLC RecName: Full=Suberization-associated anionic per	RecName: Full=Suberization-associated anionic peroxidase 1; AltName: Full=TMP1; Flags: Precursor [Solanum lycopersicum]	_	E1.11.1.7	TAP1
Solyc08g079900.1	25	48	44	288	194	451	0.51	0.91	0.98	5.54	3.88	7.44	0.8	5.74	2.7	1.57e-27	8.48e-26	yes	up	PREDICTED: pathogenesis related protein P69G [Solanum lycopersicum]	RecName: Full=Subtilisin-like protease; AltName: Full=Cucumisin-like serine protease; Flags: Precursor [Arabidopsis thaliana]	hypothetical protein	_	_
Solyc03g083360.2	503	538	440	1015	1006	1480	11.63	11.65	11.21	22.27	22.99	27.87	11.51	24.58	1.09	1.71e-27	9.19e-26	yes	up	PREDICTED: probable pectinesterase/pectinesterase inhibitor 61-like [Solanum lycopersicum]	RecName: Full=Probable pectinesterase/pectinesterase inhibitor 61; Includes: RecName: Full=Pectinesterase inhibitor 61; AltName: Full=Pectin methylesterase inhibit	pectinesterase family protein (EC:3.1.1.11)	_	_
Solyc06g008760.1	107	138	117	26	12	33	15.91	19.22	19.17	3.67	1.76	4	18.09	3.21	-2.46	2.08e-27	1.1e-25	yes	down	PREDICTED: glutaredoxin-C13-like [Solanum lycopersicum]	RecName: Full=Glutaredoxin-C13; Short=AtGrxC13; AltName: Full=Protein ROXY 9 [Arabidopsis thaliana]	glutaredoxin	grxC, GLRX, GLRX2	_
Solyc02g077040.2	33	34	19	131	124	171	1.18	1.14	0.75	4.46	4.4	5	1.03	4.64	2.06	2.39e-27	1.27e-25	yes	up	phytophthora-inhibited protease 1 [Solanum lycopersicum]	RecName: Full=Fruit bromelain; AltName: Allergen=Ana c 2; Flags: Precursor [Ananas comosus]	_	CTSK	_
Solyc10g086530.1	111	142	89	320	307	367	2.21	2.65	1.95	6.05	6.04	5.95	2.29	6.01	1.35	2.66e-27	1.41e-25	yes	up	PREDICTED: scarecrow-like protein 9-like [Solanum lycopersicum]	RecName: Full=Scarecrow-like protein 9; Short=AtSCL9; AltName: Full=GRAS family protein 13; Short=AtGRAS-13 [Arabidopsis thaliana]	GRAS family transcription factor	_	_
Solyc11g007210.1	219	282	227	80	93	96	9.98	12.03	11.39	3.46	4.19	3.56	11.15	3.72	-1.56	4.02e-27	2.11e-25	yes	down	PREDICTED: peroxidase 5-like [Solanum lycopersicum]	RecName: Full=Peroxidase 5; Flags: Precursor [Vitis vinifera]	SubName: Full=Chromosome chr14 scaffold_27, whole genome shotgun sequence;	E1.11.1.7	_
Solyc06g035700.1	193	171	172	426	481	550	16.36	13.57	16.06	34.26	40.28	37.96	15.27	37.49	1.29	4.1e-27	2.15e-25	yes	up	PREDICTED: ethylene-responsive transcription factor ERF025-like [Solanum lycopersicum]	RecName: Full=Ethylene-responsive transcription factor ERF025 [Arabidopsis thaliana]	_	_	_
Solyc07g017520.2	269	311	224	117	89	113	10.79	11.68	9.9	4.45	3.53	3.69	10.84	3.88	-1.46	6.75e-27	3.51e-25	yes	down	PREDICTED: conserved oligomeric Golgi complex subunit 3-like [Solanum lycopersicum]	_	_	_	_
Solyc03g006770.2	647	719	564	301	351	342	11.22	11.68	10.78	4.96	6.02	4.83	11.25	5.24	-1.09	6.93e-27	3.59e-25	yes	down	PREDICTED: uncharacterized protein LOC101252749 [Solanum lycopersicum]	RecName: Full=G-type lectin S-receptor-like serine/threonine-protein kinase At1g11410; Flags: Precursor [Arabidopsis thaliana]	hypothetical protein	_	_
Solyc10g024490.1	325	291	313	722	761	1092	8.29	6.95	8.79	17.47	19.17	22.67	7.96	19.93	1.31	7.96e-27	4.11e-25	yes	up	PREDICTED: nitrate transporter 1.5-like [Solanum lycopersicum]	RecName: Full=Protein NRT1/ PTR FAMILY 7.3; Short=AtNPF7.3; AltName: Full=Nitrate transporter 1.5 [Arabidopsis thaliana]	SubName: Full=Chromosome chr15 scaffold_19, whole genome shotgun sequence;	_	_
Solyc12g099280.1	263	252	206	619	499	659	3.53	3.17	3.04	7.88	6.61	7.2	3.25	7.24	1.13	8e-27	4.12e-25	yes	up	PREDICTED: uncharacterized protein LOC101259137 [Solanum lycopersicum]	RecName: Full=Pre-mRNA 3'-end-processing factor FIP1; AltName: Full=FIP1-like 1 protein	ATFIP1[V] (Arabidopsis homolog of yeast Fip1 [V]); RNA binding / protein binding; Encodes a [...]	FIP1L1, FIP1	_
Solyc08g074630.1	8	8	11	77	69	104	0.21	0.19	0.31	1.89	1.76	2.18	0.23	1.96	2.63	8.26e-27	4.25e-25	yes	up	PREDICTED: polyphenol oxidase F, chloroplastic-like [Solanum lycopersicum]	RecName: Full=Polyphenol oxidase F, chloroplastic; Short=PPO; AltName: Full=Catechol oxidase; Flags: Precursor [Solanum lycopersicum]	_	E1.10.3.1	_
Solyc04g077190.2	1218	1483	1076	530	624	802	15.74	17.95	15.32	6.5	7.97	8.44	16.4	7.67	-1.09	8.89e-27	4.55e-25	yes	down	PREDICTED: endo-1,4-beta-xylanase A-like [Solanum lycopersicum]	_	hypothetical protein	_	_
Solyc03g033330.2	190	252	200	579	483	580	8.32	10.34	9.65	24.07	20.91	20.69	9.45	21.84	1.2	1.04e-26	5.29e-25	yes	up	PREDICTED: NEP1-interacting protein 1-like [Solanum lycopersicum]	RecName: Full=NEP1-interacting protein 1; AltName: Full=RING-H2 finger protein ATL26 [Arabidopsis thaliana]	SubName: Full=Chromosome undetermined scaffold_533, whole genome shotgun sequence;	_	_
Solyc02g070070.1	27	32	34	129	138	182	0.77	0.85	1.07	3.49	3.89	4.23	0.89	3.89	2.01	1.09e-26	5.55e-25	yes	up	PREDICTED: tetrahydrocannabinolic acid synthase-like [Solanum lycopersicum]	RecName: Full=Tetrahydrocannabinolic acid synthase; Short=THCAS; AltName: Full=Delta(1)-tetrahydrocannabinolic acid synthase; AltName: Full=THCA synthase; Flags: P	SubName: Full=Chromosome chr10 scaffold_50, whole genome shotgun sequence;	_	_
Solyc10g054800.1	98	85	89	14	18	18	4.53	3.68	4.53	0.61	0.82	0.68	4.22	0.7	-2.43	1.26e-26	6.39e-25	yes	down	PREDICTED: aquaporin PIP1-6-like [Solanum lycopersicum]	RecName: Full=Probable aquaporin PIP1-2; AltName: Full=OsPIP1;2; AltName: Full=Plasma membrane intrinsic protein 1-2	aquaporin, MIP family, PIP subfamily	AQP4	_
Solyc01g100710.2	414	419	408	1375	987	1109	42.82	40.59	46.49	134.97	100.88	93.41	43.14	109	1.34	1.26e-26	6.4e-25	yes	up	PREDICTED: uncharacterized protein LOC101253429 [Solanum lycopersicum]	_	_	_	_
Solyc06g011370.2	307	367	230	75	98	128	12.91	14.46	10.66	2.99	4.07	4.38	12.78	3.84	-1.71	2.02e-26	1.01e-24	yes	down	PREDICTED: chaperone protein ClpB4, mitochondrial-like [Solanum lycopersicum]	RecName: Full=Chaperone protein ClpB3, mitochondrial; AltName: Full=ATP-dependent Clp protease ATP-binding subunit ClpB homolog 3; AltName: Full=Casein lytic prot	Os02g0181900	clpB	_
Solyc09g065540.2	3047	3310	2640	1734	1185	1405	57.06	58.06	54.47	30.82	21.93	21.43	56.63	24.59	-1.2	2.16e-26	1.08e-24	yes	down	PREDICTED: methylcrotonoyl-CoA carboxylase subunit alpha, mitochondrial isoform 2 [Solanum lycopersicum]	RecName: Full=Methylcrotonoyl-CoA carboxylase subunit alpha, mitochondrial; Short=MCCase subunit alpha; AltName: Full=3-methylcrotonyl-CoA carboxylase 1; AltName: F	MCCA; methylcrotonoyl-CoA carboxylase; MCCA is the biotinylated subunit of the dimer MCCase, [...]	E6.4.1.4A	_
Solyc09g089990.2	172	217	160	432	479	661	8.48	10.02	8.69	20.21	23.34	26.54	9.1	23.53	1.36	2.46e-26	1.23e-24	yes	up	PREDICTED: germin-like protein subfamily 1 member 15-like [Solanum lycopersicum]	RecName: Full=Germin-like protein subfamily 1 member 15; Flags: Precursor [Arabidopsis thaliana]	SubName: Full=Chromosome chr16 scaffold_10, whole genome shotgun sequence;	_	_
Solyc11g012980.1	53	49	42	264	180	215	3.65	3.16	3.19	17.28	12.27	12.07	3.33	13.8	2.02	3.66e-26	1.81e-24	yes	up	PREDICTED: ethylene-responsive transcription factor ERF012-like [Solanum lycopersicum]	RecName: Full=Ethylene-responsive transcription factor ERF012 [Arabidopsis thaliana]	annotation not avaliable	_	_
Solyc06g011380.2	174	248	158	53	55	66	10.91	14.56	10.91	3.15	3.41	3.37	12.22	3.31	-1.85	3.9e-26	1.93e-24	yes	down	PREDICTED: chaperone protein ClpB4, mitochondrial-like [Solanum lycopersicum]	RecName: Full=Chaperone protein ClpB4, mitochondrial; AltName: Full=ATP-dependent Clp protease ATP-binding subunit ClpB homolog 4; AltName: Full=Casein lytic prote	_	clpB	_
Solyc03g083060.2	210	203	168	444	426	574	3.49	3.16	3.08	7.01	7	7.77	3.25	7.29	1.14	4.6e-26	2.27e-24	yes	up	PREDICTED: uncharacterized protein LOC101259818 [Solanum lycopersicum]	_	_	_	_
Solyc09g091670.2	34	32	20	199	120	200	0.36	0.31	0.23	1.98	1.24	1.7	0.3	1.65	2.12	5.28e-26	2.59e-24	yes	up	PREDICTED: pleiotropic drug resistance protein 1-like [Solanum lycopersicum]	RecName: Full=Pleiotropic drug resistance protein 1; AltName: Full=NpPDR1 [Nicotiana plumbaginifolia]	hypothetical protein	_	_
Solyc05g009590.2	217	234	197	84	65	103	5.29	5.35	5.29	1.94	1.57	2.05	5.31	1.87	-1.46	5.42e-26	2.65e-24	yes	down	PREDICTED: aluminum-activated malate transporter 9-like [Solanum lycopersicum]	RecName: Full=Aluminum-activated malate transporter 9; Short=AtALMT9 [Arabidopsis thaliana]	_	_	_
Solyc09g061700.2	7	17	15	99	78	120	0.28	0.63	0.66	3.73	3.06	3.88	0.52	3.58	2.57	8.72e-26	4.25e-24	yes	up	PREDICTED: uncharacterized protein LOC101260472 [Solanum lycopersicum]	_	hypothetical protein	_	_
Solyc02g087520.2	166	176	152	30	49	62	7	6.95	7.06	1.2	2.04	2.13	7	1.8	-1.9	9.27e-26	4.5e-24	yes	down	PREDICTED: osmotin-like protein-like [Solanum lycopersicum]	RecName: Full=Osmotin-like protein; Flags: Precursor [Solanum lycopersicum]	annotation not avaliable	_	_
Solyc04g007790.2	69	73	56	13	4	8	3.91	3.87	3.5	0.7	0.22	0.37	3.77	0.43	-2.87	9.75e-26	4.72e-24	yes	down	PREDICTED: MLP-like protein 34-like [Solanum lycopersicum]	RecName: Full=MLP-like protein 43 [Arabidopsis thaliana]	_	_	_
Solyc01g066260.2	285	247	227	96	82	71	23.93	19.42	21	7.65	6.8	4.85	21.42	6.34	-1.74	1.34e-25	6.45e-24	yes	down	_	_	_	_	_
Solyc07g053120.2	32	29	22	123	115	170	0.46	0.39	0.35	1.68	1.64	2	0.4	1.79	1.91	1.61e-25	7.69e-24	yes	up	PREDICTED: uncharacterized protein LOC101268703 [Solanum lycopersicum]	RecName: Full=G-type lectin S-receptor-like serine/threonine-protein kinase At4g03230; Flags: Precursor [Arabidopsis thaliana]	SubName: Full=Chromosome chr12 scaffold_36, whole genome shotgun sequence;	_	_
Solyc11g069070.1	283	296	226	601	532	751	12.13	11.88	10.67	24.44	22.53	26.21	11.59	24.51	1.07	2.03e-25	9.64e-24	yes	up	PREDICTED: uncharacterized protein LOC101249986 isoform 1 [Solanum lycopersicum]	RecName: Full=Uncharacterized proline-rich protein	_	_	_
Solyc01g087440.2	27	33	27	127	166	154	0.33	0.37	0.36	1.46	1.98	1.52	0.35	1.64	1.94	2.06e-25	9.74e-24	yes	up	PREDICTED: uncharacterized protein LOC101249679 [Solanum lycopersicum]	_	_	_	_
Solyc12g010240.1	50	45	27	0	1	0	14.87	12.54	8.85	0	0.29	0	12.2	0.09	-6.02	2.4e-25	1.13e-23	yes	down	PREDICTED: probable serine/threonine-protein kinase irlF-like [Solanum tuberosum]	_	_	_	_
Solyc04g071990.2	2641	2874	2014	1513	1172	1412	28.7	29.26	24.12	15.61	12.59	12.5	27.5	13.52	-1.02	2.42e-25	1.14e-23	yes	down	PREDICTED: protein GIGANTEA-like [Solanum lycopersicum]	RecName: Full=Protein GIGANTEA [Arabidopsis thaliana]	hypothetical protein	GI	_
Solyc07g009030.2	833	824	923	298	381	293	76.43	70.81	93.3	25.95	34.55	21.89	79.56	27.08	-1.55	2.57e-25	1.21e-23	yes	down	PREDICTED: defensin-like protein 3-like [Solanum lycopersicum]	_	_	_	_
Solyc01g073910.2	476	451	402	229	207	258	18.93	16.8	17.62	8.65	8.14	8.36	17.77	8.39	-1.07	2.67e-25	1.25e-23	yes	down	PREDICTED: homeobox-leucine zipper protein HAT14-like [Solanum lycopersicum]	RecName: Full=Homeobox-leucine zipper protein HAT14; AltName: Full=Homeodomain-leucine zipper protein HAT14; Short=HD-ZIP protein 14 [Arabidopsis thaliana]	SubName: Full=Chromosome chr13 scaffold_149, whole genome shotgun sequence;	HD-ZIP	_
Solyc02g022930.2	563	644	565	272	302	371	18.5	19.82	20.45	8.48	9.81	9.93	19.57	9.43	-1.05	2.73e-25	1.28e-23	yes	down	PREDICTED: probable 3-hydroxyisobutyrate dehydrogenase, mitochondrial-like [Solanum lycopersicum]	RecName: Full=Probable 3-hydroxyisobutyrate dehydrogenase, mitochondrial; Short=HIBADH; Flags: Precursor [Arabidopsis thaliana]	hypothetical protein	mmsB, HIBADH	_
Solyc01g079950.2	383	423	361	206	165	184	12.05	12.46	12.51	6.15	5.13	4.71	12.34	5.3	-1.2	3.52e-25	1.64e-23	yes	down	PREDICTED: basic 7S globulin-like [Solanum lycopersicum]	_	_	_	_
Solyc02g091810.1	197	238	155	51	61	80	9.37	10.6	8.12	2.3	2.87	3.1	9.43	2.77	-1.73	3.68e-25	1.71e-23	yes	down	PREDICTED: transcription factor bHLH25-like [Solanum lycopersicum]	RecName: Full=Transcription factor bHLH18; AltName: Full=Basic helix-loop-helix protein 18; Short=AtbHLH18; Short=bHLH 18; AltName: Full=Transcription factor EN 2	hypothetical protein	_	_
Solyc04g051470.1	292	395	355	131	137	154	55.37	70.15	74.16	23.57	25.67	23.78	66.41	24.29	-1.45	3.92e-25	1.82e-23	yes	down	unnamed protein product [Coffea canephora]	_	unknown protein; unknown protein; FUNCTIONS IN: molecular_function unknown; INVOLVED IN: bio [...]	EME1, MMS4	_
Solyc08g006470.2	406	452	392	213	148	226	15.08	15.73	16.04	7.51	5.43	6.84	15.61	6.62	-1.22	4.11e-25	1.9e-23	yes	down	PREDICTED: zinc finger protein 622-like [Solanum lycopersicum]	RecName: Full=Zinc finger protein 622; AltName: Full=Zinc finger-like protein 9 [Homo sapiens]	hypothetical protein	REI1	_
Solyc04g074890.2	356	376	280	164	120	168	16.53	16.35	14.33	7.23	5.51	6.35	15.79	6.37	-1.3	5.61e-25	2.58e-23	yes	down	PREDICTED: glycine-rich cell wall structural protein 1.8-like [Solanum tuberosum]	RecName: Full=Formin-like protein 14; Short=AtFH14 [Arabidopsis thaliana]	_	_	_
Solyc08g067690.1	176	207	182	66	70	74	19.35	21.31	22.04	6.89	7.6	6.62	20.87	7.01	-1.56	5.85e-25	2.69e-23	yes	down	_	_	_	_	_
Solyc07g008230.1	550	678	583	297	312	307	17.86	20.63	20.86	9.16	10.02	8.12	19.77	9.04	-1.12	6.15e-25	2.82e-23	yes	down	PREDICTED: UDP-glycosyltransferase 75C1-like [Solanum lycopersicum]	RecName: Full=Anthocyanidin 3-O-glucoside 5-O-glucosyltransferase; AltName: Full=UDP-glucose:anthocyanin 5-O-glucosyltransferase HGT8; Flags: Precursor	_	_	_
Solyc01g094210.2	445	530	450	253	234	260	16.01	17.86	17.84	8.64	8.32	7.62	17.23	8.16	-1.07	6.38e-25	2.91e-23	yes	down	PREDICTED: (+)-neomenthol dehydrogenase-like [Solanum tuberosum]	RecName: Full=(+)-neomenthol dehydrogenase; AltName: Full=Menthone:neomenthol reductase; AltName: Full=Short-chain dehydrogenase/reductase 1; Short=AtSDR1 [Arabidop	SubName: Full=Chromosome chr15 scaffold_40, whole genome shotgun sequence;	E1.1.1.208	_
Solyc10g054870.1	38	31	20	192	129	167	1.84	1.41	1.07	8.83	6.18	6.59	1.45	7.18	2.23	6.56e-25	2.99e-23	yes	up	PREDICTED: triosephosphate isomerase, chloroplastic-like [Solanum lycopersicum]	RecName: Full=Triosephosphate isomerase, chloroplastic; Short=TIM; Short=Triose-phosphate isomerase; Flags: Precursor [Spinacia oleracea]	TIM (TRIOSEPHOSPHATE ISOMERASE); catalytic/ triose-phosphate isomerase; Encodes triosephosph [...]	TPI, tpiA	_
Solyc08g080430.1	110	123	94	288	267	384	3.5	3.66	3.29	8.69	8.39	9.94	3.49	9.06	1.35	7.13e-25	3.24e-23	yes	up	PREDICTED: cytochrome P450 87A3-like [Solanum lycopersicum]	RecName: Full=Cytochrome P450 87A3 [Oryza sativa Japonica Group]	cytochrome P450	_	_
Solyc07g006560.2	1092	1279	1114	649	467	501	70.19	77	78.89	39.59	29.66	26.22	75.29	31.55	-1.25	7.34e-25	3.32e-23	yes	down	PREDICTED: LOW QUALITY PROTEIN: ribonuclease MC-like [Solanum lycopersicum]	_	_	_	_
Solyc06g068970.2	99	117	84	260	314	340	3.96	4.38	3.7	9.87	12.41	11.07	4.03	11.1	1.44	8.88e-25	3.99e-23	yes	up	PREDICTED: uncharacterized protein LOC101250128 isoform 2 [Solanum lycopersicum]	_	SubName: Full=Chromosome chr17 scaffold_16, whole genome shotgun sequence;	_	_
Solyc12g049170.1	388	424	307	173	149	214	16.58	16.97	14.45	7.02	6.29	7.45	16.07	6.96	-1.2	9.4e-25	4.22e-23	yes	down	PREDICTED: uncharacterized protein LOC101257544 [Solanum lycopersicum]	_	_	_	_
Solyc03g113960.2	387	421	336	205	160	191	19.88	20.25	19.01	9.99	8.12	7.99	19.75	8.67	-1.18	9.5e-25	4.25e-23	yes	down	PREDICTED: uncharacterized protein LOC101255381 [Solanum lycopersicum]	_	_	_	_
Solyc04g082940.2	92	94	89	272	230	341	3.74	3.58	3.99	10.5	9.24	11.29	3.76	10.41	1.45	9.62e-25	4.3e-23	yes	up	PREDICTED: uncharacterized protein LOC101246922 [Solanum lycopersicum]	_	hypothetical protein	_	_
Solyc06g059870.1	889	985	958	503	317	455	201.27	208.88	238.97	108.08	70.93	83.89	215.5	87.65	-1.3	1.03e-24	4.61e-23	yes	down	_	_	_	_	_
Solyc02g085760.2	19	29	14	251	142	151	0.61	0.87	0.5	7.65	4.51	3.95	0.67	5.31	2.81	1.27e-24	5.63e-23	yes	up	PREDICTED: rhomboid protease GluP-like [Solanum lycopersicum]	RecName: Full=Rhomboid protease GluP; AltName: Full=Intramembrane serine protease [Bacillus subtilis subsp. subtilis str. 168]	hypothetical protein	_	_
Solyc03g098750.2	1067	1175	1249	590	384	485	84.89	87.56	109.48	44.55	30.19	31.42	93.35	35.24	-1.4	1.85e-24	8.17e-23	yes	down	hypothetical protein PHAVU_001G106900g [Phaseolus vulgaris]	_	_	_	_
Solyc01g081630.2	192	169	187	44	52	72	6.71	5.53	7.2	1.46	1.79	2.05	6.44	1.78	-1.8	1.9e-24	8.38e-23	yes	down	PREDICTED: uncharacterized protein LOC101266263 [Solanum lycopersicum]	_	SubName: Full=Chromosome chr13 scaffold_149, whole genome shotgun sequence;	_	_
Solyc03g096760.1	21	34	35	132	192	209	2.82	4.27	5.18	16.82	25.47	22.85	4.06	21.73	2.39	1.91e-24	8.38e-23	yes	up	PREDICTED: uncharacterized protein LOC101268660 [Solanum lycopersicum]	_	SubName: Full=Putative uncharacterized protein;	_	_
Solyc06g064990.2	245	283	263	95	93	137	9.37	10.14	11.08	3.45	3.51	4.27	10.17	3.77	-1.41	2.14e-24	9.36e-23	yes	down	PREDICTED: GDSL esterase/lipase 5-like [Solanum lycopersicum]	RecName: Full=GDSL esterase/lipase 5; AltName: Full=Extracellular lipase 5; Flags: Precursor [Arabidopsis thaliana]	_	_	_
Solyc02g076920.2	236	247	213	94	101	98	9.57	9.38	9.52	3.62	4.05	3.24	9.49	3.61	-1.37	2.42e-24	1.06e-22	yes	down	PREDICTED: transcription factor bHLH30-like [Solanum lycopersicum]	RecName: Full=Transcription factor bHLH30; AltName: Full=Basic helix-loop-helix protein 30; Short=AtbHLH30; Short=bHLH 30; AltName: Full=Transcription factor EN 53	_	_	_
Solyc09g014260.1	54	43	35	2	3	1	12.41	9.26	8.86	0.44	0.68	0.19	10.2	0.42	-4.31	2.55e-24	1.1e-22	yes	down	PREDICTED: pentatricopeptide repeat-containing protein At4g39530-like [Solanum lycopersicum]	RecName: Full=Pentatricopeptide repeat-containing protein At5g66520 [Arabidopsis thaliana]	_	_	_
Solyc02g067430.2	385	442	307	187	159	200	12.82	13.78	11.26	5.91	5.23	5.42	12.69	5.52	-1.19	3.26e-24	1.4e-22	yes	down	PREDICTED: probable WRKY transcription factor 72-like [Solanum lycopersicum]	RecName: Full=Probable WRKY transcription factor 61; AltName: Full=WRKY DNA-binding protein 61 [Arabidopsis thaliana]	_	_	_
Solyc01g017730.1	16	14	11	104	74	141	2.06	1.69	1.56	12.69	9.4	14.76	1.77	12.45	2.74	3.51e-24	1.5e-22	yes	up	_	_	_	_	_
Solyc08g068850.2	222	263	245	85	64	116	13.84	15.36	16.83	5.03	3.94	5.89	15.3	5.02	-1.59	3.88e-24	1.66e-22	yes	down	PREDICTED: uncharacterized protein LOC101268894 isoform 1 [Solanum lycopersicum]	_	_	_	_
Solyc12g007060.1	296	264	298	118	89	95	45.82	38.27	50.82	17.33	13.61	11.98	44.64	14.19	-1.65	7.04e-24	2.97e-22	yes	down	hypothetical protein CICLE_v10010044mg [Citrus clementina]	RecName: Full=Kinesin-related protein 12; AltName: Full=Kinesin family member 12; AltName: Full=Kinesin-6 [Dictyostelium discoideum]	_	_	_
Solyc12g100090.1	272	289	269	105	128	119	10.94	10.89	11.93	4.01	5.09	3.9	11.22	4.3	-1.36	1.25e-23	5.16e-22	yes	down	PREDICTED: uncharacterized protein LOC101247505 [Solanum lycopersicum]	_	_	_	_
Solyc03g116710.2	243	250	184	75	94	89	10.76	10.37	8.97	3.15	4.11	3.21	10.07	3.47	-1.51	1.37e-23	5.66e-22	yes	down	PREDICTED: protein LURP-one-related 12-like [Solanum lycopersicum]	RecName: Full=Protein LURP-one-related 5 [Arabidopsis thaliana]	SubName: Full=Chromosome chr9 scaffold_104, whole genome shotgun sequence;	_	_
Solyc09g089780.2	409	451	412	220	215	239	16.14	16.67	17.92	8.24	8.39	7.68	16.87	8.08	-1.05	1.6e-23	6.55e-22	yes	down	PREDICTED: deacetoxyvindoline 4-hydroxylase-like [Solanum lycopersicum]	RecName: Full=Deacetoxyvindoline 4-hydroxylase [Catharanthus roseus]	_	_	_
Solyc03g111140.2	1122	1275	1095	6727	3366	4146	25.81	27.48	27.76	146.88	76.53	77.68	27	99.47	1.88	1.74e-23	7.11e-22	yes	up	PREDICTED: malate synthase, glyoxysomal-like [Solanum lycopersicum]	RecName: Full=Malate synthase, glyoxysomal [Cucumis sativus]	malate synthase (EC:2.3.3.9)	E2.3.3.9, aceB, glcB	_
Solyc06g051970.2	228	260	215	90	102	117	5.42	5.78	5.63	2.03	2.39	2.26	5.61	2.23	-1.3	1.81e-23	7.37e-22	yes	down	PREDICTED: calcineurin B-like protein 4-like [Solanum lycopersicum]	RecName: Full=Calcineurin B-like protein 4; AltName: Full=Protein SALT OVERLY SENSITIVE 3 [Arabidopsis thaliana]	SubName: Full=Calcineurin B-like protein 4-1;	PPP3R, CNB	_
Solyc03g111550.2	11	18	18	82	108	122	0.41	0.62	0.73	2.88	3.95	3.68	0.58	3.51	2.4	2.04e-23	8.29e-22	yes	up	PREDICTED: GDSL esterase/lipase At3g48460-like [Solanum lycopersicum]	RecName: Full=GDSL esterase/lipase At3g48460; AltName: Full=Extracellular lipase At3g48460; Flags: Precursor [Arabidopsis thaliana]	SubName: Full=Chromosome chr17 scaffold_12, whole genome shotgun sequence;	_	_
Solyc06g065820.2	201	216	195	492	407	537	8.85	8.91	9.46	20.57	17.72	19.27	9.06	19.21	1.08	2.56e-23	1.03e-21	yes	up	ethylene response factor 1 [Solanum lycopersicum]	RecName: Full=Ethylene-responsive transcription factor ERF003 [Arabidopsis thaliana]	annotation not avaliable	_	_
Solyc11g068970.1	4	2	5	49	48	73	0.13	0.06	0.18	1.51	1.54	1.93	0.12	1.68	3.01	2.58e-23	1.04e-21	yes	up	PREDICTED: aluminum-activated malate transporter 2-like [Solanum lycopersicum]	RecName: Full=Aluminum-activated malate transporter 2; Short=AtALMT2 [Arabidopsis thaliana]	hypothetical protein	_	_
Solyc09g074760.1	307	271	245	127	94	122	33.5	27.7	29.46	13.15	10.14	10.84	30.19	11.36	-1.4	2.73e-23	1.1e-21	yes	down	PREDICTED: nuclear transcription factor Y subunit B-5-like [Solanum lycopersicum]	RecName: Full=Nuclear transcription factor Y subunit B-5; Short=AtNF-YB-5 [Arabidopsis thaliana]	SubName: Full=Chromosome chr7 scaffold_31, whole genome shotgun sequence;	NFYB	_
Solyc07g054370.2	153	170	155	63	44	56	3.87	4.02	4.32	1.51	1.1	1.15	4.06	1.25	-1.62	2.77e-23	1.11e-21	yes	down	PREDICTED: putative F-box protein At1g49610-like isoform X1 [Solanum tuberosum]	_	_	_	_
Solyc11g069250.1	424	415	442	865	874	1110	26.47	24.26	30.4	51.25	53.92	56.43	26.88	54	1	3.68e-23	1.47e-21	yes	up	PREDICTED: fasciclin-like arabinogalactan protein 11-like [Solanum lycopersicum]	RecName: Full=Fasciclin-like arabinogalactan protein 11; Flags: Precursor [Arabidopsis thaliana]	SubName: Full=Putative uncharacterized protein;	_	_
Solyc09g074560.2	431	476	375	243	201	246	12.06	12.47	11.56	6.45	5.56	5.6	12.05	5.86	-1.03	3.87e-23	1.54e-21	yes	down	PREDICTED: zinc finger protein CONSTANS-LIKE 13-like [Solanum lycopersicum]	RecName: Full=Zinc finger protein CONSTANS-LIKE 13 [Arabidopsis thaliana]	hypothetical protein	_	_
Solyc02g066960.2	387	357	351	834	676	982	11.2	9.67	11.19	22.9	19.33	23.14	10.65	21.89	1.03	5.13e-23	2.04e-21	yes	up	PREDICTED: UDP-glycosyltransferase 83A1-like [Solanum lycopersicum]	RecName: Full=UDP-glycosyltransferase 83A1 [Arabidopsis thaliana]	SubName: Full=Chromosome chr14 scaffold_9, whole genome shotgun sequence;	_	_
Solyc11g072570.1	334	347	268	151	150	172	9.05	8.8	8	3.88	4.02	3.79	8.64	3.89	-1.13	6.31e-23	2.49e-21	yes	down	PREDICTED: nitrate excretion transporter 1-like [Solanum lycopersicum]	RecName: Full=Protein NRT1/ PTR FAMILY 2.6; Short=AtNPF2.6; AltName: Full=Probable nitrate excretion transporter 2; AltName: Full=Protein NAXT1-like 1 [Arabidopsis	_	SLC15A3_4, PHT	_
Solyc03g031440.2	128	132	100	287	293	347	6.21	6	5.35	13.21	14.05	13.71	5.87	13.65	1.2	6.91e-23	2.72e-21	yes	up	ureF protein [Solanum putative urease accessory protein F [Solanum lycopersicum]	RecName: Full=Urease accessory protein F; Short=AtUREF [Arabidopsis thaliana]	_	ureF	_
Solyc03g032210.2	2298	2725	2138	1405	1201	1126	49.51	55	50.76	28.73	25.57	19.76	51.86	24.41	-1.08	7.14e-23	2.79e-21	yes	down	PREDICTED: probable acyl-activating enzyme 2-like [Solanum lycopersicum]	RecName: Full=Probable acyl-activating enzyme 1, peroxisomal; AltName: Full=AMP-binding protein 1; Short=AtAMPBP1 [Arabidopsis thaliana]	acyl:coa ligase acetate-coa synthetase-like protein	_	_
Solyc01g095320.2	627	657	360	217	143	171	7.88	7.73	4.98	2.59	1.78	1.75	6.94	2.03	-1.73	7.55e-23	2.95e-21	yes	down	PREDICTED: BAG family molecular chaperone regulator 6-like [Solanum lycopersicum]	RecName: Full=BAG family molecular chaperone regulator 6; AltName: Full=Bcl-2-associated athanogene 6; AltName: Full=CaM-binding protein 1 [Arabidopsis thaliana]	_	_	_
Solyc04g008470.2	356	368	383	160	171	165	36.32	35.17	43.06	15.49	17.24	13.71	37.96	15.36	-1.3	7.6e-23	2.96e-21	yes	down	PREDICTED: defensin J1-2-like [Solanum lycopersicum]	RecName: Full=Defensin J1-2; Flags: Precursor [Capsicum annuum]	SubName: Full=Putative uncharacterized protein;	_	_
Solyc07g021340.2	662	881	740	418	383	456	65.78	81.99	81.01	39.42	37.61	36.9	76.24	37.92	-1.01	7.72e-23	3e-21	yes	down	hypothetical protein L484_008601 [Morus notabilis]	_	_	_	_
Solyc07g008300.1	252	240	228	85	74	127	9.3	8.3	9.27	2.98	2.7	3.82	8.93	3.21	-1.45	9.13e-23	3.53e-21	yes	down	PREDICTED: choline monooxygenase, chloroplastic-like [Solanum lycopersicum]	RecName: Full=Choline monooxygenase, chloroplastic; Flags: Precursor [Arabidopsis thaliana]	SubName: Full=Chromosome chr11 scaffold_56, whole genome shotgun sequence;	E1.14.15.7	_
Solyc07g045180.2	97	103	95	316	261	288	3.06	3.04	3.3	9.46	8.14	7.4	3.13	8.29	1.38	9.39e-23	3.62e-21	yes	up	PREDICTED: zinc finger protein CONSTANS-LIKE 10-like [Solanum lycopersicum]	RecName: Full=Zinc finger protein CONSTANS-LIKE 10 [Arabidopsis thaliana]	SubName: Full=Chromosome undetermined scaffold_648, whole genome shotgun sequence;	_	_
Solyc07g056670.2	2	2	0	48	40	41	0.08	0.07	0	1.71	1.49	1.26	0.05	1.47	3.37	9.49e-23	3.66e-21	yes	up	gibberellin 2-oxidase 2 [Solanum lycopersicum]	RecName: Full=Gibberellin 2-beta-dioxygenase 1; AltName: Full=GA 2-oxidase 1; AltName: Full=Gibberellin 2-beta-hydroxylase 1; AltName: Full=Gibberellin 2-oxidase 1;	hypothetical protein	E1.14.11.13	_
Solyc03g111720.2	753	774	878	1661	1877	2305	35.22	33.91	45.24	73.73	86.76	87.79	37.81	82.98	1.13	1.29e-22	4.93e-21	yes	up	RecName: Full=Peptide methionine sulfoxide reductase; AltName: Full=Fruit-ripening protein E4; AltName: Full=Peptide-methionine (S)-S-oxide reductase; Short=Peptide	RecName: Full=Peptide methionine sulfoxide reductase; AltName: Full=Fruit-ripening protein E4; AltName: Full=Peptide-methionine (S)-S-oxide reductase; Short=Peptide	SubName: Full=Chromosome chr17 scaffold_12, whole genome shotgun sequence;	msrA	E4
Solyc10g080340.1	208	203	183	412	443	555	6.21	5.68	6.02	11.68	13.07	13.5	5.96	12.79	1.09	1.35e-22	5.13e-21	yes	up	PREDICTED: protein TRANSPARENT TESTA 12-like [Solanum lycopersicum]	RecName: Full=Protein TRANSPARENT TESTA 12; AltName: Full=MATE efflux family protein TT12; AltName: Full=Protein DTX41 [Arabidopsis thaliana]	hypothetical protein	TC.MATE, SLC47A, norM, mdtK, dinF	_
Solyc04g017650.2	345	346	291	147	161	189	7.12	6.69	6.62	2.88	3.29	3.18	6.81	3.12	-1.1	1.58e-22	5.99e-21	yes	down	PREDICTED: uncharacterized protein LOC101254373 [Solanum lycopersicum]	_	_	_	_
Solyc10g076710.1	137	145	120	315	364	373	3.45	3.42	3.33	7.53	9.06	7.65	3.4	8.04	1.22	2.06e-22	7.74e-21	yes	up	PI-phospholipase C PLC1 [Solanum lycopersicum]	RecName: Full=Phosphoinositide phospholipase C 2; AltName: Full=Phosphoinositide phospholipase PLC2; Short=AtPLC2; Short=PI-PLC2 [Arabidopsis thaliana]	hypothetical protein	PLCD	_
Solyc05g051640.2	283	387	271	638	658	842	4.01	5.14	4.24	8.59	9.22	9.73	4.49	9.21	1.02	2.55e-22	9.52e-21	yes	up	PREDICTED: leucine-rich repeat receptor-like protein kinase TDR-like [Solanum lycopersicum]	RecName: Full=Leucine-rich repeat receptor-like protein kinase TDR; AltName: Full=Protein PHLOEM INTERCALATED WITH XYLEM; AltName: Full=Tracheary element differentia	SubName: Full=Chromosome undetermined scaffold_52, whole genome shotgun sequence;	_	_
Solyc12g056930.1	96	98	85	256	235	371	2.22	2.12	2.16	5.61	5.36	6.98	2.17	6.04	1.44	3.6e-22	1.34e-20	yes	up	sulfate transporter 2 [Solanum sulfate transporter 2 [Solanum lycopersicum]	RecName: Full=Sulfate transporter 1.2 [Arabidopsis thaliana]	SubName: Full=Chromosome chr18 scaffold_1, whole genome shotgun sequence;	SULTR1	_
Solyc02g071490.2	336	326	290	162	142	181	10.67	9.7	10.15	4.88	4.46	4.68	10.16	4.68	-1.1	3.76e-22	1.4e-20	yes	down	PREDICTED: probable 2-oxoglutarate/Fe(II)-dependent dioxygenase-like [Solanum lycopersicum]	RecName: Full=Protein SRG1; Short=AtSRG1; AltName: Full=Protein SENESCENCE-RELATED GENE 1 [Arabidopsis thaliana]	SubName: Full=Chromosome chr15 scaffold_19, whole genome shotgun sequence;	_	_
Solyc11g012360.1	4120	4969	3961	2713	1875	2271	113.01	127.67	119.71	70.63	50.83	50.73	120.31	57.13	-1.07	4.8e-22	1.78e-20	yes	down	tonoplast dicarboxylate transporter-like [Solanum lycopersicum]	RecName: Full=Tonoplast dicarboxylate transporter; Short=AttDT; AltName: Full=Sodium-dicarboxylate cotransporter-like; Short=AtSDAT; AltName: Full=Vacuolar malate tr	citrate transporter, putative, expressed	SLC13A2_3_5	_
Solyc08g061060.1	1405	1453	1336	832	607	632	163.94	158.8	171.76	92.14	70	60.06	164.48	73.38	-1.16	6.54e-22	2.4e-20	yes	down	PREDICTED: EG45-like domain containing protein 2-like [Solanum lycopersicum]	RecName: Full=EG45-like domain containing protein 2; AltName: Full=Plant natriuretic peptide A; Short=AtEXPR3; Short=AtPNP-A; Short=Ath-ExpGamma-1.2; Flags: Precurs	_	_	_
Solyc12g010320.1	166	184	183	430	388	459	13.54	14.06	16.44	33.28	31.27	30.48	14.61	31.62	1.11	6.7e-22	2.46e-20	yes	up	temperature-induced lipocalin [Solanum lycopersicum]	RecName: Full=Outer membrane lipoprotein Blc; Flags: Precursor [Escherichia coli O157:H7]	hypothetical protein	APOD	_
Solyc12g006980.1	1548	1731	1085	2919	2905	4144	32.25	33.78	24.91	57.72	59.82	70.32	30.56	63.06	1.04	7.08e-22	2.59e-20	yes	up	PREDICTED: leucine-rich repeat extensin-like protein 4-like [Solanum lycopersicum]	RecName: Full=Leucine-rich repeat extensin-like protein 3; Short=AtLRX3; Short=LRR/EXTENSIN3; AltName: Full=Cell wall hydroxyproline-rich glycoprotein; Flags: Precu	leucine-rich repeat family protein / extensin family protein; leucine-rich repeat family pro [...]	_	_
Solyc07g052960.1	35	35	27	115	116	150	1.23	1.16	1.05	3.85	4.04	4.31	1.15	4.08	1.74	7.52e-22	2.75e-20	yes	up	PREDICTED: scarecrow-like protein 32-like [Solanum lycopersicum]	RecName: Full=Scarecrow-like protein 32; Short=AtSCL32; AltName: Full=GRAS family protein 18; Short=AtGRAS-18 [Arabidopsis thaliana]	_	_	_
Solyc06g076560.1	140	99	132	22	27	32	13.7	9.07	14.23	2.04	2.61	2.55	12.2	2.41	-2.3	7.73e-22	2.82e-20	yes	down	type I small heat shock protein 17.6 kDa isoform [Solanum lycopersicum]	RecName: Full=17.8 kDa class I heat shock protein	hypothetical protein	HSP20	_
Solyc02g071410.2	365	358	339	180	176	190	13.27	12.19	13.58	6.21	6.32	5.62	12.98	6.02	-1.09	8.1e-22	2.95e-20	yes	down	PREDICTED: protein SRG1-like [Solanum lycopersicum]	RecName: Full=Protein SRG1; Short=AtSRG1; AltName: Full=Protein SENESCENCE-RELATED GENE 1 [Arabidopsis thaliana]	hypothetical protein	_	_
Solyc07g056640.1	189	218	183	473	382	576	53.09	57.36	56.64	126.1	106.05	131.77	55.71	122.05	1.13	1.05e-21	3.81e-20	yes	up	_	_	_	_	_
Solyc03g026360.1	90	104	91	29	23	18	11.47	12.42	12.78	3.51	2.9	1.87	12.21	2.71	-2.13	1.06e-21	3.83e-20	yes	down	PREDICTED: uncharacterized protein LOC102593371 [Solanum tuberosum]	_	SubName: Full=Chromosome undetermined scaffold_376, whole genome shotgun sequence;	_	_
Solyc08g065540.2	48	67	50	10	6	6	2.14	2.8	2.46	0.42	0.26	0.22	2.47	0.3	-2.7	1.31e-21	4.73e-20	yes	down	PREDICTED: probable protein phosphatase 2C 72-like [Solanum lycopersicum]	RecName: Full=Probable protein phosphatase 2C 72; Short=AtPP2C72 [Arabidopsis thaliana]	SubName: Full=Chromosome chr4 scaffold_6, whole genome shotgun sequence;	_	_
Solyc12g088840.1	134	134	156	35	39	51	23.1	21.63	29.63	5.73	6.64	7.16	24.56	6.54	-1.89	1.78e-21	6.39e-20	yes	down	PREDICTED: calmodulin-like protein 6-like [Solanum lycopersicum]	_	_	_	_
Solyc05g053860.2	66	56	57	11	8	9	1.9	1.51	1.81	0.3	0.23	0.21	1.73	0.24	-2.41	1.96e-21	6.99e-20	yes	down	PREDICTED: organic cation/carnitine transporter 3-like [Solanum lycopersicum]	RecName: Full=Organic cation/carnitine transporter 3; Short=AtOCT3 [Arabidopsis thaliana]	hypothetical protein	_	_
Solyc02g071090.2	276	305	229	126	71	91	8.6	8.9	7.86	3.72	2.19	2.31	8.48	2.72	-1.6	2.22e-21	7.89e-20	yes	down	PREDICTED: probable purine permease 9-like [Solanum lycopersicum]	RecName: Full=Probable purine permease 10; Short=AtPUP10 [Arabidopsis thaliana]	_	_	_
Solyc01g096880.2	781	981	774	451	279	314	17.49	20.58	19.1	9.59	6.17	5.73	19.09	7.1	-1.41	2.6e-21	9.17e-20	yes	down	PREDICTED: nitrate transporter 1.4-like [Solanum lycopersicum]	RecName: Full=Protein NRT1/ PTR FAMILY 6.2; Short=AtNPF6.2; AltName: Full=Nitrate transporter 1.4 [Arabidopsis thaliana]	SubName: Full=Chromosome chr11 scaffold_13, whole genome shotgun sequence;	SLC15A3_4, PHT	_
Solyc01g090790.2	13	22	6	76	87	112	0.32	0.5	0.16	1.75	2.09	2.21	0.34	2.03	2.29	2.67e-21	9.42e-20	yes	up	PREDICTED: transcription factor UNE10-like [Solanum lycopersicum]	RecName: Full=Transcription factor UNE10; AltName: Full=Basic helix-loop-helix protein 16; Short=AtbHLH16; Short=bHLH 16; AltName: Full=Protein UNFERTILIZED EMBRYO	_	_	_
Solyc12g040640.1	122	134	106	312	260	339	3.66	3.77	3.51	8.89	7.72	8.29	3.65	8.31	1.16	3.15e-21	1.1e-19	yes	up	PREDICTED: beta-glucosidase 44-like [Solanum lycopersicum]	RecName: Full=Beta-glucosidase 44; Short=AtBGLU44; Flags: Precursor [Arabidopsis thaliana]	hypothetical protein	bglB	_
Solyc08g007600.1	430	465	349	213	220	210	8.77	8.88	7.84	4.12	4.43	3.49	8.53	3.98	-1.08	4.58e-21	1.59e-19	yes	down	PREDICTED: subtilisin-like protease-like [Solanum lycopersicum]	RecName: Full=Subtilisin-like protease; AltName: Full=Cucumisin-like serine protease; Flags: Precursor [Arabidopsis thaliana]	SubName: Full=Chromosome chr2 scaffold_112, whole genome shotgun sequence;	_	_
Solyc11g069900.1	2065	2008	2271	1234	1048	1171	540.07	491.89	654.41	306.29	270.87	249.41	557.66	274.2	-1.02	5.07e-21	1.77e-19	yes	down	PREDICTED: uncharacterized protein LOC102580670 [Solanum tuberosum]	_	_	_	_
Solyc01g100980.2	143	144	117	38	50	34	3.42	3.23	3.09	0.86	1.18	0.66	3.25	0.88	-1.77	5.88e-21	2.04e-19	yes	down	PREDICTED: polygalacturonase At1g48100-like [Solanum lycopersicum]	RecName: Full=Polygalacturonase At1g48100; Short=PG; AltName: Full=Pectinase At1g48100; Flags: Precursor [Arabidopsis thaliana]	SubName: Full=Chromosome chr14 scaffold_27, whole genome shotgun sequence;	_	_
Solyc05g050130.2	672	774	676	1587	1288	2285	25.63	27.65	28.41	57.45	48.55	70.98	27.2	59.76	1.13	6.43e-21	2.23e-19	yes	up	PREDICTED: acidic endochitinase-like [Solanum lycopersicum]	RecName: Full=Acidic endochitinase; Flags: Precursor	hypothetical protein	E3.2.1.14	_
Solyc07g056200.2	602	542	547	287	254	371	37.37	31.52	37.42	16.91	15.58	18.76	35.29	17.19	-1.03	7.05e-21	2.43e-19	yes	down	PREDICTED: uncharacterized protein LOC101251005 [Solanum lycopersicum]	_	SubName: Full=Chromosome chr12 scaffold_47, whole genome shotgun sequence;	_	_
Solyc02g082450.2	174	241	136	43	44	75	6.3	8.18	5.43	1.48	1.58	2.21	6.71	1.78	-1.85	1.44e-20	4.88e-19	yes	down	PREDICTED: uncharacterized transporter YBR287W-like [Solanum lycopersicum]	_	hypothetical protein	K07088	_
Solyc08g080310.1	210	192	185	469	381	557	6.44	5.51	6.25	13.64	11.54	13.9	6.05	13.09	1.1	1.58e-20	5.31e-19	yes	up	PREDICTED: MATE efflux family protein DTX1-like [Solanum lycopersicum]	RecName: Full=MATE efflux family protein ALF5; AltName: Full=Protein ABERRANT LATERAL ROOT FORMATION 5; AltName: Full=Protein DTX19 [Arabidopsis thaliana]	SubName: Full=Chromosome chr2 scaffold_112, whole genome shotgun sequence;	TC.MATE, SLC47A, norM, mdtK, dinF	_
Solyc02g068550.1	162	176	166	70	59	76	3.09	3.15	3.49	1.27	1.11	1.18	3.23	1.19	-1.37	1.75e-20	5.86e-19	yes	down	PREDICTED: protein FAR-RED IMPAIRED RESPONSE 1-like [Solanum lycopersicum]	RecName: Full=Protein FAR-RED IMPAIRED RESPONSE 1 [Arabidopsis thaliana]	SubName: Full=Chromosome chr1 scaffold_5, whole genome shotgun sequence;	_	_
Solyc01g096320.2	311	314	297	128	147	182	11.89	11.25	12.51	4.65	5.56	5.67	11.85	5.31	-1.14	1.88e-20	6.25e-19	yes	down	PREDICTED: homeobox-leucine zipper protein ATHB-7-like isoform 2 [Solanum lycopersicum]	RecName: Full=Homeobox-leucine zipper protein ATHB-7; AltName: Full=HD-ZIP protein ATHB-7; AltName: Full=Homeodomain transcription factor ATHB-7 [Arabidopsis thali	_	HD-ZIP	_
Solyc01g095830.2	175	186	146	67	70	77	6.35	6.32	5.83	2.31	2.51	2.27	6.18	2.36	-1.35	2.77e-20	9.14e-19	yes	down	PREDICTED: putative RING-H2 finger protein ATL21A-like [Solanum lycopersicum]	RecName: Full=RING-H2 finger protein ATL22; Flags: Precursor [Arabidopsis thaliana]	SubName: Full=Chromosome chr15 scaffold_40, whole genome shotgun sequence;	_	_
Solyc04g014470.2	154	181	145	58	66	70	5.8	6.38	6.01	2.07	2.46	2.15	6.07	2.22	-1.41	3.04e-20	1e-18	yes	down	PREDICTED: transcription repressor MYB6-like [Solanum lycopersicum]	RecName: Full=Protein ODORANT1; AltName: Full=MYB-like protein ODO1	annotation not avaliable	MYBP	_
Solyc10g080900.1	258	228	229	505	468	638	13.59	11.25	13.29	25.24	24.36	27.37	12.66	25.76	1.02	4.51e-20	1.47e-18	yes	up	PREDICTED: 3-oxoacyl-[acyl-carrier-protein]	RecName: Full=Dehydrogenase/reductase SDR family member 7; AltName: Full=Retinal short-chain dehydrogenase/reductase 4; Short=retSDR4; Flags: Precursor [Homo sapie	SubName: Full=Putative uncharacterized protein;	_	_
Solyc01g007980.2	152	176	106	51	40	45	3.28	3.56	2.52	1.04	0.85	0.79	3.15	0.89	-1.72	4.61e-20	1.5e-18	yes	down	putative protein kinase [Ipomoea nil]	RecName: Full=Cysteine-rich receptor-like protein kinase 2; Short=Cysteine-rich RLK2; Flags: Precursor [Arabidopsis thaliana]	protein kinase family protein; protein kinase family protein; FUNCTIONS IN: kinase activity; [...]	_	_
Solyc08g065500.1	330	419	366	157	186	208	14.85	17.67	18.15	6.71	8.27	7.62	16.87	7.53	-1.15	5.36e-20	1.74e-18	yes	down	PREDICTED: probable protein phosphatase 2C 61-like [Solanum lycopersicum]	RecName: Full=Probable protein phosphatase 2C 34; Short=AtPP2C34 [Arabidopsis thaliana]	hypothetical protein	_	_
Solyc03g119390.2	98	110	74	263	214	325	4.34	4.57	3.61	11.06	9.37	11.73	4.2	10.79	1.34	5.66e-20	1.83e-18	yes	up	PREDICTED: transcription factor BEE 3-like [Solanum lycopersicum]	RecName: Full=Transcription factor BEE 1; AltName: Full=Basic helix-loop-helix protein 44; Short=AtbHLH44; Short=bHLH 44; AltName: Full=Protein Brassinosteroid enha	hypothetical protein	_	_
Solyc12g096480.1	380	467	441	832	862	1165	37.67	43.37	48.17	78.29	84.46	94.06	42.92	86.07	1	6.03e-20	1.95e-18	yes	up	PREDICTED: protein GLUTAMINE DUMPER 2-like [Solanum lycopersicum]	RecName: Full=Protein GLUTAMINE DUMPER 2 [Arabidopsis thaliana]	_	_	_
Solyc02g082740.1	166	189	139	428	336	583	13.18	14.06	12.16	32.26	26.37	37.71	13.18	32.48	1.29	7.48e-20	2.4e-18	yes	up	PREDICTED: uncharacterized protein LOC101255945 [Solanum lycopersicum]	_	hypothetical protein	_	_
Solyc07g062050.2	287	304	247	118	108	175	6.13	6.09	5.82	2.39	2.28	3.05	6.02	2.6	-1.18	8.39e-20	2.69e-18	yes	down	PREDICTED: uncharacterized protein LOC101252101 [Solanum lycopersicum]	_	SubName: Full=Chromosome chr19 scaffold_4, whole genome shotgun sequence;	_	_
Solyc04g049580.2	198	223	153	68	73	97	0.79	0.83	0.67	0.26	0.29	0.31	0.77	0.29	-1.16	8.44e-20	2.7e-18	yes	down	PREDICTED: uncharacterized protein LOC101255684 [Solanum lycopersicum]	RecName: Full=Ribosomal protein S3, mitochondrial	hypothetical protein	_	_
Solyc01g100230.2	173	227	159	405	380	470	7.45	9.15	7.54	16.55	16.17	16.48	8.09	16.41	1.01	1.03e-19	3.28e-18	yes	up	PREDICTED: chaperone protein DnaJ-like [Solanum lycopersicum]	RecName: Full=DnaJ homolog subfamily B member 8; AltName: Full=mDj6 [Mus musculus]	hypothetical protein	_	_
Solyc10g076660.1	117	123	95	27	36	46	4.85	4.77	4.34	1.06	1.47	1.55	4.67	1.37	-1.7	1.18e-19	3.75e-18	yes	down	PREDICTED: leucoanthocyanidin dioxygenase-like [Solanum lycopersicum]	RecName: Full=Leucoanthocyanidin dioxygenase; Short=LDOX; Short=Leucocyanidin oxygenase; AltName: Full=Anthocyanidin synthase; Short=ANS; AltName: Full=Leucoanthocy	oxidoreductase, 2OG-Fe(II) oxygenase family protein (EC:1.14.11.9)	_	_
Solyc03g097510.1	91	101	113	25	9	29	8.68	9.03	11.88	2.26	0.85	2.25	9.78	1.82	-2.36	1.3e-19	4.12e-18	yes	down	PREDICTED: uncharacterized protein LOC101246229 [Solanum lycopersicum]	_	SAUR family protein	SAUR	_
Solyc02g090950.1	6	6	5	46	51	58	0.41	0.38	0.37	2.97	3.43	3.21	0.39	3.2	2.76	1.32e-19	4.18e-18	yes	up	PREDICTED: uncharacterized protein LOC101250861 [Solanum lycopersicum]	RecName: Full=Transcription factor HEC2; AltName: Full=Basic helix-loop-helix protein 37; Short=AtbHLH37; Short=bHLH 37; AltName: Full=Protein HECATE 2; AltName: Fu	SubName: Full=Chromosome chr18 scaffold_1, whole genome shotgun sequence;	_	_
Solyc12g100300.1	40	54	54	153	218	221	1.54	1.94	2.28	5.58	8.27	6.91	1.91	6.9	1.8	1.35e-19	4.26e-18	yes	up	PREDICTED: metal tolerance protein 4-like [Solanum lycopersicum]	RecName: Full=Metal tolerance protein 4; Short=OsMTP4 [Oryza sativa Japonica Group]	metal tolerance protein	_	_
Solyc04g009780.1	90	88	88	23	18	33	7.3	6.69	7.87	1.77	1.44	2.18	7.25	1.82	-1.94	1.48e-19	4.68e-18	yes	down	PREDICTED: putative RING-H2 finger protein ATL71-like [Solanum lycopersicum]	RecName: Full=Putative RING-H2 finger protein ATL71 [Arabidopsis thaliana]	_	_	_
Solyc01g096940.2	134	145	124	286	328	425	2.35	2.38	2.39	4.75	5.68	6.06	2.37	5.52	1.19	1.49e-19	4.69e-18	yes	up	PREDICTED: probable inactive leucine-rich repeat receptor-like protein kinase At3g03770-like [Solanum lycopersicum]	RecName: Full=Probable inactive leucine-rich repeat receptor-like protein kinase At3g03770; Flags: Precursor [Arabidopsis thaliana]	hypothetical protein	_	_
Solyc07g008380.1	196	194	163	77	81	89	6.67	6.18	6.11	2.49	2.72	2.47	6.32	2.55	-1.28	1.58e-19	4.97e-18	yes	down	PREDICTED: salutaridinol 7-O-acetyltransferase-like [Solanum tuberosum]	RecName: Full=Vinorine synthase [Rauvolfia serpentina]	_	E2.3.1.133, HCT	_
Solyc04g049620.2	155	203	166	71	58	83	8.61	10.56	10.16	3.74	3.18	3.76	9.78	3.58	-1.43	1.69e-19	5.27e-18	yes	down	PREDICTED: uncharacterized protein LOC101255684 [Solanum lycopersicum]	_	_	_	_
Solyc12g017240.1	216	210	171	676	414	597	11.3	10.29	9.86	33.56	21.4	25.43	10.5	26.79	1.34	1.84e-19	5.71e-18	yes	up	xyloglucan endo-transglycosylase precursor [Solanum lycopersicum]	RecName: Full=Probable xyloglucan endotransglucosylase/hydrolase protein 15; Short=At-XTH15; Short=XTH-15; Flags: Precursor [Arabidopsis thaliana]	hypothetical protein	E2.4.1.207	_
Solyc08g076620.1	1026	964	1007	387	548	570	35.61	31.34	38.51	12.75	18.8	16.11	34.96	15.86	-1.14	2.07e-19	6.42e-18	yes	down	PREDICTED: basic 7S globulin-like [Solanum lycopersicum]	RecName: Full=Basic 7S globulin; AltName: Full=SBg7S; Short=Bg; Contains: RecName: Full=Basic 7S globulin high kDa subunit; Contains: RecName: Full=Basic 7S globuli	_	_	_
Solyc07g054990.1	10	23	13	84	123	101	0.99	2.14	1.42	7.9	12.05	8.15	1.53	9.27	2.52	2.34e-19	7.23e-18	yes	up	unknown [Solanum lycopersicum]	_	_	_	_
Solyc02g078660.2	215	196	156	69	72	94	3.3	2.82	2.64	1.01	1.09	1.18	2.93	1.1	-1.34	2.41e-19	7.42e-18	yes	down	PREDICTED: uncharacterized protein At4g04980-like [Solanum lycopersicum]	RecName: Full=Uncharacterized protein At4g04980 [Arabidopsis thaliana]	SubName: Full=Chromosome chr12 scaffold_36, whole genome shotgun sequence;	_	_
Solyc04g006970.2	239	330	214	541	562	787	3.11	4.03	3.07	6.69	7.24	8.35	3.43	7.48	1.1	2.46e-19	7.56e-18	yes	up	PREDICTED: phosphoenolpyruvate carboxylase 4-like [Solanum lycopersicum]	RecName: Full=Phosphoenolpyruvate carboxylase 4; Short=AtPPC4; Short=PEPC 4; Short=PEPCase 4 [Arabidopsis thaliana]	_	ppc	_
Solyc06g065530.2	64	53	44	193	155	183	2.18	1.69	1.65	6.25	5.23	5.08	1.84	5.5	1.53	2.93e-19	8.98e-18	yes	up	PREDICTED: GDSL esterase/lipase At1g29670-like [Solanum lycopersicum]	RecName: Full=GDSL esterase/lipase At4g16230; AltName: Full=Extracellular lipase At4g16230; Flags: Precursor [Arabidopsis thaliana]	hypothetical protein	_	_
Solyc07g005130.2	313	312	267	140	130	192	10.53	9.83	9.89	4.47	4.32	5.26	10.08	4.72	-1.08	2.96e-19	9.05e-18	yes	down	PREDICTED: abhydrolase domain-containing protein FAM108C1-like [Solanum lycopersicum]	RecName: Full=Alpha/beta hydrolase domain-containing protein 17C [Danio rerio]	SubName: Full=Chromosome undetermined scaffold_314, whole genome shotgun sequence;	_	_
Solyc02g078950.2	118	120	111	277	251	314	1.96	1.87	2.04	4.38	4.13	4.26	1.95	4.26	1.09	3.06e-19	9.33e-18	yes	up	PREDICTED: beta-galactosidase 8-like [Solanum lycopersicum]	RecName: Full=Beta-galactosidase 8; Short=Lactase 8; AltName: Full=Protein AR782; Flags: Precursor [Arabidopsis thaliana]	hypothetical protein	_	_
Solyc05g051240.1	115	116	95	259	245	364	3.89	3.68	3.54	8.32	8.2	10.04	3.71	8.92	1.24	3.4e-19	1.04e-17	yes	up	PREDICTED: aspartic proteinase PCS1-like [Solanum lycopersicum]	RecName: Full=Aspartic proteinase PCS1; AltName: Full=Aspartic protease 38; Short=AtASP38; AltName: Full=Protein EMBRYO DEFECTIVE 24; AltName: Full=Protein PROMOTI	hypothetical protein	_	_
Solyc10g051020.1	90	118	94	395	231	388	2.64	3.24	3.04	11	6.7	9.27	2.98	9.03	1.57	4.36e-19	1.32e-17	yes	up	PREDICTED: secologanin synthase-like [Solanum lycopersicum]	RecName: Full=Cytochrome P450 CYP72A219; AltName: Full=Cytochrome P450 CYP72A129 [Panax ginseng]	SubName: Full=Chromosome undetermined scaffold_102, whole genome shotgun sequence;	_	_
Solyc08g007370.2	499	532	479	270	279	241	14.79	14.77	15.65	7.6	8.17	5.82	15.05	7.11	-1.07	5.43e-19	1.63e-17	yes	down	PREDICTED: flowering time control protein FCA-like [Solanum lycopersicum]	RecName: Full=Flowering time control protein FCA [Arabidopsis thaliana]	hypothetical protein	CUGBP, BRUNOL, CELF	_
Solyc03g031430.1	83	82	53	226	178	248	5.18	4.79	3.65	13.39	10.98	12.61	4.57	12.36	1.41	5.79e-19	1.73e-17	yes	up	ureF protein [Solanum putative urease accessory protein F [Solanum lycopersicum]	RecName: Full=Urease accessory protein F; Short=AtUREF [Arabidopsis thaliana]	SubName: Full=Chromosome chr6 scaffold_15, whole genome shotgun sequence;	ureF	_
Solyc12g011060.1	9	4	0	50	83	66	0.82	0.34	0	4.34	7.5	4.91	0.4	5.52	3.5	6.61e-19	1.97e-17	yes	up	PREDICTED: zinc finger Ran-binding domain-containing protein 2-like [Solanum lycopersicum]	_	annotation not avaliable	_	_
Solyc09g082230.1	222	190	193	478	395	514	18.2	14.59	17.44	37.2	32.01	34.32	16.67	34.53	1.05	7.56e-19	2.24e-17	yes	up	PREDICTED: uncharacterized N-acetyltransferase p20-like [Solanum lycopersicum]	RecName: Full=Uncharacterized N-acetyltransferase YoaA [Bacillus subtilis subsp. subtilis str. 168]	SubName: Full=Chromosome chr5 scaffold_2, whole genome shotgun sequence;	_	_
Solyc03g112280.2	95	100	61	261	293	252	1.36	1.34	0.96	3.54	4.14	2.93	1.23	3.5	1.43	7.98e-19	2.36e-17	yes	up	PREDICTED: C2 and GRAM domain-containing protein At5g50170-like [Solanum lycopersicum]	RecName: Full=C2 and GRAM domain-containing protein At5g50170 [Arabidopsis thaliana]	SubName: Full=Chromosome chr17 scaffold_12, whole genome shotgun sequence;	_	_
Solyc10g086320.1	278	286	230	146	117	140	5.34	5.14	4.87	2.66	2.22	2.19	5.12	2.35	-1.09	1.29e-18	3.78e-17	yes	down	PREDICTED: phosphatidylinositol 4-phosphate 5-kinase 9-like [Solanum lycopersicum]	RecName: Full=Phosphatidylinositol 4-phosphate 5-kinase 9; Short=AtPIP5K9; AltName: Full=1-phosphatidylinositol 4-phosphate kinase 9; AltName: Full=Diphosphoinosit	hypothetical protein	PIP5K	_
Solyc10g086710.1	450	525	485	224	233	335	38.78	42.38	46.06	18.32	19.85	23.51	42.29	20.73	-1.03	1.63e-18	4.74e-17	yes	down	PREDICTED: uncharacterized protein LOC101253546 [Solanum lycopersicum]	_	SubName: Full=Chromosome chr8 scaffold_23, whole genome shotgun sequence;	_	_
Solyc02g083850.2	307	332	251	144	157	146	7.16	7.26	6.45	3.19	3.62	2.77	6.98	3.17	-1.12	1.66e-18	4.81e-17	yes	down	PREDICTED: calcium-dependent protein kinase 16-like [Solanum lycopersicum]	RecName: Full=Calcium-dependent protein kinase 16 [Arabidopsis thaliana]	SubName: Full=Chromosome chr4 scaffold_83, whole genome shotgun sequence;	CPK	_
Solyc06g083580.2	86	65	67	201	191	231	2.33	1.65	2	5.16	5.1	5.09	1.99	5.12	1.32	1.94e-18	5.59e-17	yes	up	PREDICTED: probable pectate lyase 15-like [Solanum lycopersicum]	RecName: Full=Probable pectate lyase 8; Flags: Precursor [Arabidopsis thaliana]	SubName: Full=Chromosome undetermined scaffold_114, whole genome shotgun sequence;	pel	_
Solyc03g006720.1	19	10	11	71	70	79	0.35	0.17	0.22	1.23	1.26	1.17	0.25	1.22	1.93	1.97e-18	5.66e-17	yes	up	PREDICTED: G-type lectin S-receptor-like serine/threonine-protein kinase SD1-29-like [Solanum lycopersicum]	RecName: Full=G-type lectin S-receptor-like serine/threonine-protein kinase SD1-29; AltName: Full=S-domain-1 (SD1) receptor kinase 29; Short=SD1-29; Flags: Precurs	SD1-29 (S-DOMAIN-1 29); carbohydrate binding / kinase/ protein kinase; S-DOMAIN-1 29 (SD1-29 [...]	_	_
Solyc01g097830.2	79	80	79	249	194	235	2.84	2.69	3.13	8.49	6.89	6.87	2.87	7.39	1.33	2.04e-18	5.86e-17	yes	up	PREDICTED: uncharacterized protein LOC102599154 [Solanum tuberosum]	_	_	_	_
Solyc02g068170.1	516	559	487	313	206	240	46.87	47.56	48.74	26.98	18.49	17.75	47.69	20.93	-1.18	2.29e-18	6.55e-17	yes	down	_	_	_	_	_
Solyc09g010980.1	131	122	106	307	244	351	26.15	22.81	23.31	58.15	48.13	57.05	24.09	54.66	1.18	2.29e-18	6.55e-17	yes	up	hypothetical protein MIMGU_mgv1a017460mg [Erythranthe guttata]	_	_	_	_
Solyc03g034130.2	164	199	165	78	76	73	10.57	12.01	11.72	4.77	4.84	3.83	11.44	4.44	-1.35	2.67e-18	7.61e-17	yes	down	PREDICTED: homeobox-leucine zipper protein ATHB-21-like [Solanum lycopersicum]	RecName: Full=Homeobox-leucine zipper protein ATHB-40; AltName: Full=HD-ZIP protein ATHB-40; AltName: Full=Homeodomain transcription factor ATHB-40	hypothetical protein	HD-ZIP	_
Solyc02g067190.2	27	32	35	2	0	3	1.66	1.85	2.38	0.12	0	0.15	1.95	0.09	-3.4	2.85e-18	8.11e-17	yes	down	PREDICTED: casparian strip membrane protein 1-like [Solanum lycopersicum]	RecName: Full=Casparian strip membrane protein 1	Integral membrane family protein-like (Putative uncharacterized protein)	_	_
Solyc12g006760.1	2	5	1	37	35	63	0.35	0.82	0.19	6.12	6.03	8.95	0.47	7.15	3.67	3.18e-18	9.03e-17	yes	up	hypothetical protein POPTR_0005s09890g [Populus trichocarpa]	_	_	_	_
Solyc08g062490.2	31	12	19	120	90	163	1.83	0.66	1.23	6.71	5.24	7.82	1.23	6.67	2.35	3.49e-18	9.86e-17	yes	up	PREDICTED: probable WRKY transcription factor 51-like [Solanum lycopersicum]	RecName: Full=Probable WRKY transcription factor 50; AltName: Full=WRKY DNA-binding protein 50 [Arabidopsis thaliana]	hypothetical protein	_	_
Solyc01g105770.2	137	141	118	282	280	340	4.14	3.99	3.93	8.08	8.36	8.36	4.02	8.27	1.02	3.49e-18	9.86e-17	yes	up	PREDICTED: periaxin-like [Solanum lycopersicum]	RecName: Full=Uncharacterized PPE family protein PPE16; Flags: Precursor [Mycobacterium tuberculosis H37Rv]	_	_	_
Solyc01g005860.2	221	227	224	95	105	121	29.75	28.63	33.23	12.14	13.97	13.27	30.41	13.12	-1.21	3.62e-18	1.02e-16	yes	down	_	_	_	_	_
Solyc10g011960.1	231	243	256	93	112	122	18.64	18.36	22.76	7.12	8.93	8.02	19.8	8.01	-1.29	3.66e-18	1.03e-16	yes	down	PREDICTED: uncharacterized protein LOC101257710 isoform 1 [Solanum lycopersicum]	RecName: Full=FK506-binding protein 4; AltName: Full=Peptidyl-prolyl cis-trans isomerase; Short=PPIase; AltName: Full=Rotamase	SubName: Full=Chromosome chr15 scaffold_40, whole genome shotgun sequence;	_	_
Solyc06g062450.2	149	167	145	62	67	66	5.33	5.6	5.72	2.11	2.37	1.92	5.55	2.12	-1.35	3.89e-18	1.09e-16	yes	down	PREDICTED: putative leucine-rich repeat receptor-like protein kinase At2g19210-like [Solanum lycopersicum]	RecName: Full=Putative leucine-rich repeat receptor-like protein kinase At2g19210; Flags: Precursor [Arabidopsis thaliana]	_	_	_
Solyc08g076790.2	66	66	60	172	165	194	2.52	2.36	2.53	6.24	6.24	6.04	2.47	6.17	1.29	4.1e-18	1.15e-16	yes	up	PREDICTED: tetraketide alpha-pyrone reductase 1-like isoform 2 [Solanum lycopersicum]	RecName: Full=Tetraketide alpha-pyrone reductase 1; AltName: Full=Protein DIHYDROFLAVONOL 4-REDUCTASE-LIKE 1 [Arabidopsis thaliana]	SubName: Full=Chromosome chr2 scaffold_11, whole genome shotgun sequence;	_	_
Solyc08g075880.2	514	595	523	323	197	269	28.18	30.56	31.59	16.81	10.67	12.01	30.07	13.13	-1.19	4.23e-18	1.19e-16	yes	down	PREDICTED: heavy metal-associated isoprenylated plant protein 26-like [Solanum lycopersicum]	RecName: Full=Heavy metal-associated isoprenylated plant protein 26; Short=AtHIPP26; AltName: Full=Farnesylated protein 6; Short=AtFP6; Flags: Precursor [Arabidops	SubName: Full=Putative uncharacterized protein;	_	_
Solyc04g079760.2	84	85	92	238	199	295	3.32	3.15	4	8.92	7.77	9.49	3.47	8.78	1.32	5.08e-18	1.41e-16	yes	up	PREDICTED: uncharacterized protein LOC101245158 isoform 1 [Solanum lycopersicum]	_	SubName: Full=Chromosome chr18 scaffold_1, whole genome shotgun sequence;	_	_
Solyc10g085170.1	876	975	929	593	404	503	51.5	53.69	60.18	33.09	23.47	24.08	54.93	26.78	-1.03	5.28e-18	1.46e-16	yes	down	PREDICTED: GDSL esterase/lipase CPRD49-like [Solanum lycopersicum]	RecName: Full=GDSL esterase/lipase CPRD49; AltName: Full=Extracellular lipase CPRD49; Flags: Precursor [Arabidopsis thaliana]	_	_	_
Solyc02g066800.1	150	144	203	48	41	58	42.93	38.6	64.01	13.04	11.6	13.52	47.81	12.78	-1.9	6.88e-18	1.88e-16	yes	down	PREDICTED: uncharacterized protein LOC101250472 [Solanum lycopersicum]	_	hypothetical protein	_	_
Solyc12g013960.1	222	310	209	101	112	122	5.48	7.16	5.68	2.36	2.73	2.45	6.14	2.51	-1.26	7.86e-18	2.14e-16	yes	down	PREDICTED: uncharacterized protein LOC101253258 [Solanum lycopersicum]	_	_	_	_
Solyc10g007640.2	252	262	260	562	638	584	11.12	10.83	12.64	23.54	27.83	20.99	11.48	23.91	1.05	8.03e-18	2.18e-16	yes	up	PREDICTED: probable glutathione S-transferase-like [Solanum lycopersicum]	RecName: Full=Probable glutathione S-transferase parC; AltName: Full=Auxin-regulated protein parC	SubName: Full=Chromosome undetermined scaffold_395, whole genome shotgun sequence;	GST, gst	_
Solyc02g036440.2	17	10	11	139	75	88	0.71	0.39	0.51	5.51	3.09	2.99	0.53	3.83	2.63	9.19e-18	2.48e-16	yes	up	PREDICTED: ALA-interacting subunit 5-like [Solanum lycopersicum]	RecName: Full=ALA-interacting subunit 5; Short=AtALIS5 [Arabidopsis thaliana]	SubName: Full=Chromosome chr19 scaffold_126, whole genome shotgun sequence;	_	_
Solyc03g112210.1	229	220	213	97	42	80	37.35	33.61	38.28	15.02	6.77	10.63	36.29	10.85	-1.73	9.74e-18	2.62e-16	yes	down	_	_	_	_	_
Solyc08g082710.2	103	120	103	251	244	367	3.3	3.6	3.63	7.63	7.72	9.57	3.51	8.38	1.23	9.84e-18	2.65e-16	yes	up	PREDICTED: protein ABIL2-like [Solanum lycopersicum]	RecName: Full=Protein ABIL3; AltName: Full=Abl interactor-like protein 3; Short=AtABIL3 [Arabidopsis thaliana]	ABIL3 (ABL INTERACTOR-LIKE PROTEIN 3); ABL INTERACTOR-LIKE PROTEIN 3 (ABIL3); FUNCTIONS IN: [...]	_	_
Solyc01g109180.2	156	135	131	44	58	50	2.61	2.11	2.41	0.7	0.96	0.68	2.37	0.77	-1.5	1.04e-17	2.79e-16	yes	down	PREDICTED: long chain acyl-CoA synthetase 2-like [Solanum lycopersicum]	RecName: Full=Long chain acyl-CoA synthetase 2; AltName: Full=Protein Botrytis resistant 1; AltName: Full=Protein LATERAL ROOT DEVELOPMENT 2 [Arabidopsis thaliana]	long-chain-fatty-acid-CoA ligase (EC:6.2.1.3)	ACSL, fadD	_
Solyc08g067960.2	1698	1959	1581	1113	677	870	49	52.95	50.27	30.48	19.31	20.45	50.8	23.31	-1.12	1.06e-17	2.85e-16	yes	down	PREDICTED: RING finger and CHY zinc finger domain-containing protein 1-like isoform 1 [Solanum PREDICTED: RING finger a	RecName: Full=RING finger and CHY zinc finger domain-containing protein 1; AltName: Full=Androgen receptor N-terminal-interacting protein; AltName: Full=CH-rich-in	SubName: Full=Putative uncharacterized protein;	RCHY1, PIRH2	_
Solyc04g007200.2	32	26	28	100	136	127	1.54	1.17	1.49	4.57	6.47	4.98	1.39	5.31	1.86	1.24e-17	3.32e-16	yes	up	PREDICTED: long-chain acyl-CoA thioesterase FadM-like [Solanum lycopersicum]	_	hypothetical protein	_	_
Solyc06g008030.2	190	221	170	593	441	459	5.15	5.61	5.08	15.26	11.82	10.14	5.29	12.29	1.2	1.37e-17	3.65e-16	yes	up	PREDICTED: transcription factor PIF1-like isoform 1 [Solanum lycopersicum]	RecName: Full=Transcription factor PIF1; AltName: Full=Basic helix-loop-helix protein 15; Short=AtbHLH15; Short=bHLH 15; AltName: Full=Protein PHY-INTERACTING FACTO	_	_	_
Solyc02g077230.2	294	379	289	181	143	157	29.28	35.35	31.71	17.11	14.07	12.73	32.2	14.54	-1.14	1.61e-17	4.27e-16	yes	down	PREDICTED: uncharacterized protein LOC101246784 [Solanum lycopersicum]	_	SubName: Full=Chromosome chr10 scaffold_81, whole genome shotgun sequence;	_	_
Solyc03g082370.1	397	410	437	1367	826	1135	66.91	64.73	81.15	218.66	137.58	155.79	70.47	170.31	1.27	1.8e-17	4.76e-16	yes	up	PREDICTED: uncharacterized protein LOC101248276 [Solanum lycopersicum]	_	_	_	_
Solyc11g007250.1	25	14	12	82	73	94	0.82	0.43	0.44	2.57	2.38	2.52	0.56	2.49	1.97	1.84e-17	4.85e-16	yes	up	PREDICTED: protein kinase G11A-like [Solanum lycopersicum]	RecName: Full=Protein kinase G11A	hypothetical protein	_	_
Solyc07g008360.1	42	56	35	156	136	145	1.12	1.4	1.03	3.95	3.58	3.15	1.19	3.54	1.49	1.86e-17	4.91e-16	yes	up	PREDICTED: 4-coumarate--CoA ligase 1-like [Solanum lycopersicum]	RecName: Full=Probable 4-coumarate--CoA ligase 1; Short=4CL 1; Short=Os4CL1; AltName: Full=4-coumaroyl-CoA synthase 1 [Oryza sativa Japonica Group]	4-cumarate-COA-ligase Fragment	4CL	_
Solyc01g094590.2	159	152	140	344	288	433	8	7.17	7.76	16.43	14.33	17.75	7.63	16.28	1.08	2.17e-17	5.7e-16	yes	up	PREDICTED: gibberellin 3-beta-dioxygenase 4-like [Solanum tuberosum]	RecName: Full=Feruloyl CoA ortho-hydroxylase 2 [Arabidopsis thaliana]	SubName: Full=Putative uncharacterized protein (Chromosome chr15 scaffold_40, whole genome s [...]	_	_
Solyc04g080400.1	8	7	3	44	70	59	0.21	0.18	0.09	1.12	1.86	1.29	0.16	1.41	2.52	2.38e-17	6.22e-16	yes	up	PREDICTED: reticuline oxidase-like [Solanum lycopersicum]	RecName: Full=Reticuline oxidase; AltName: Full=Berberine bridge-forming enzyme; Short=BBE; AltName: Full=Tetrahydroprotoberberine synthase; Flags: Precursor [Papav	hypothetical protein	_	_
Solyc07g061720.2	723	809	733	481	316	382	26.81	28.1	29.95	16.93	11.58	11.54	28.23	13.28	-1.08	2.43e-17	6.35e-16	yes	down	gibberellin 2-oxidase [Solanum gibberellin 2-oxidase [Solanum lycopersicum]	RecName: Full=Gibberellin 2-beta-dioxygenase 1; AltName: Full=GA 2-oxidase 1; AltName: Full=Gibberellin 2-beta-hydroxylase 1; AltName: Full=Gibberellin 2-oxidase 1;	hypothetical protein	E1.14.11.13	_
Solyc12g089160.1	57	62	39	174	152	293	0.97	0.99	0.73	2.81	2.56	4.07	0.9	3.2	1.72	2.65e-17	6.89e-16	yes	up	PREDICTED: probable LRR receptor-like serine/threonine-protein kinase At2g16250-like [Solanum lycopersicum]	RecName: Full=Probable LRR receptor-like serine/threonine-protein kinase At2g16250; Flags: Precursor [Arabidopsis thaliana]	leucine-rich repeat transmembrane protein kinase, putative; leucine-rich repeat transmembran [...]	_	_
Solyc09g014270.1	33	48	23	1	4	0	7.05	9.61	5.41	0.2	0.84	0	7.47	0.32	-4.16	3.41e-17	8.75e-16	yes	down	PREDICTED: pentatricopeptide repeat-containing protein At4g39530-like [Solanum tuberosum]	_	_	_	_
Solyc09g090380.1	279	318	273	168	144	161	28.6	30.53	30.83	16.34	14.59	13.44	29.97	14.72	-1.02	3.55e-17	9.08e-16	yes	down	PREDICTED: uncharacterized protein LOC101257706 [Solanum lycopersicum]	_	_	_	_
Solyc05g054420.2	162	201	190	87	61	75	2.12	2.46	2.74	1.08	0.79	0.8	2.43	0.89	-1.36	3.7e-17	9.44e-16	yes	down	PREDICTED: uncharacterized protein LOC101265733 [Solanum lycopersicum]	_	_	_	_
Solyc03g123460.2	246	203	206	103	81	112	16.66	12.88	15.37	6.62	5.42	6.18	14.91	6.09	-1.28	4.66e-17	1.18e-15	yes	down	PREDICTED: uncharacterized protein LOC101249443 isoform 1 [Solanum lycopersicum]	_	_	_	_
Solyc02g064800.2	809	908	634	2157	1469	1731	15.23	16.01	13.15	38.54	27.33	26.54	14.88	30.62	1.04	4.72e-17	1.19e-15	yes	up	PREDICTED: uncharacterized protein LOC101268835 [Solanum lycopersicum]	_	hypothetical protein	_	_
Solyc01g079740.2	222	257	209	117	111	137	9.22	9.99	9.56	4.61	4.55	4.63	9.6	4.6	-1.05	4.79e-17	1.21e-15	yes	down	unnamed protein product [Coffea canephora]	RecName: Full=Protein FANTASTIC FOUR 3 [Arabidopsis thaliana]	_	_	_
Solyc06g054310.1	25	34	29	100	106	113	1.44	1.84	1.84	5.47	6.04	5.31	1.71	5.59	1.65	4.81e-17	1.21e-15	yes	up	PREDICTED: protein FANTASTIC FOUR 3-like [Solanum tuberosum]	RecName: Full=Protein FANTASTIC FOUR 3 [Arabidopsis thaliana]	_	_	_
Solyc02g069200.1	194	257	196	451	569	527	8.38	10.4	9.33	18.5	24.3	18.55	9.39	20.3	1.1	4.93e-17	1.24e-15	yes	up	iron-regulated transporter 1 precursor [Solanum lycopersicum]	RecName: Full=Probable zinc transporter 10; AltName: Full=ZRT/IRT-like protein 10; Flags: Precursor [Arabidopsis thaliana]	SubName: Full=Putative uncharacterized protein (Chromosome undetermined scaffold_60, whole g [...]	SLC39A1_2_3, ZIP1_2_3	_
Solyc07g005930.2	291	273	207	693	504	611	4.14	3.64	3.25	9.36	7.09	7.08	3.69	7.81	1.06	5.08e-17	1.28e-15	yes	up	PREDICTED: DNA-directed RNA polymerase 3, chloroplastic-like [Solanum lycopersicum]	RecName: Full=DNA-directed RNA polymerase 3, chloroplastic; AltName: Full=NsRpoT-C; AltName: Full=T7 bacteriophage-type single subunit RNA polymerase 3; Flags: Pre	RecName: Full=DNA-directed RNA polymerase; EC=2.7.7.6;; DNA-dependent RNA polymerase catalyz [...]	POLRMT, RPO41	_
Solyc01g102910.2	500	592	580	1266	959	1631	23.31	25.85	29.8	56.02	44.19	61.93	26.2	54.59	1.06	6.29e-17	1.57e-15	yes	up	PREDICTED: germin-like protein subfamily 1 member 14-like [Solanum lycopersicum]	RecName: Full=Germin-like protein subfamily 1 member 14; Flags: Precursor [Arabidopsis thaliana]	hypothetical protein	_	_
Solyc12g098290.1	98	94	90	30	30	39	17.91	16.09	18.12	5.2	5.42	5.8	17.32	5.49	-1.64	7.31e-17	1.81e-15	yes	down	PREDICTED: WAT1-related protein At2g37460-like [Solanum tuberosum]	RecName: Full=Chitin-binding lectin 1; AltName: Full=PL-I; Flags: Precursor [Solanum tuberosum]	_	_	_
Solyc05g009640.2	135	142	173	52	49	56	6.61	6.51	9.33	2.41	2.37	2.23	7.4	2.33	-1.63	7.48e-17	1.85e-15	yes	down	PREDICTED: transcription factor bHLH18-like [Solanum tuberosum]	RecName: Full=Transcription factor bHLH18; AltName: Full=Basic helix-loop-helix protein 18; Short=AtbHLH18; Short=bHLH 18; AltName: Full=Transcription factor EN 2	_	_	_
Solyc01g010480.2	16	10	13	69	63	70	0.39	0.23	0.35	1.59	1.51	1.39	0.32	1.49	1.92	7.58e-17	1.87e-15	yes	up	PREDICTED: protein TWIN LOV 1-like isoform 1 [Solanum lycopersicum]	RecName: Full=Protein TWIN LOV 1 [Arabidopsis thaliana]	SubName: Full=Chromosome chr1 scaffold_46, whole genome shotgun sequence;	_	_
Solyc10g085890.1	134	170	136	58	40	75	24.2	28.75	27.06	9.94	7.14	11.03	26.71	9.49	-1.48	8.33e-17	2.04e-15	yes	down	PREDICTED: UDP-glycosyltransferase 73C4-like isoform 1 [Solanum lycopersicum]	RecName: Full=UDP-glycosyltransferase 73C5; AltName: Full=Cytokinin-O-glucosyltransferase 3; AltName: Full=Deoxynivalenol-glucosyl-transferase 1; AltName: Full=Zea	_	UGT73C	_
Solyc03g007890.2	90	98	59	207	200	241	1.56	1.59	1.13	3.41	3.43	3.41	1.44	3.42	1.19	9.79e-17	2.38e-15	yes	up	PREDICTED: heat shock protein 83-like [Solanum lycopersicum]	RecName: Full=Heat shock protein 83 [Ipomoea nil]	hypothetical protein	htpG, HSP90A	_
Solyc01g068560.2	304	310	293	178	131	150	19.38	18.51	20.58	10.77	8.25	7.79	19.43	8.88	-1.12	1.05e-16	2.55e-15	yes	down	PREDICTED: uncharacterized protein LOC102601920 isoform X1 [Solanum tuberosum]	_	_	_	_
Solyc09g092130.2	30	19	21	244	102	151	0.4	0.24	0.31	3.08	1.34	1.64	0.32	2.01	2.34	1.11e-16	2.69e-15	yes	up	sucrose-phosphate synthase B [Solanum lycopersicum]	RecName: Full=Probable sucrose-phosphate synthase 3; AltName: Full=Sucrose phosphate synthase 3F; Short=AtSPS3F; AltName: Full=UDP-glucose-fructose-phosphate gluco	hypothetical protein	E2.4.1.14	_
Solyc07g006870.2	65	66	59	232	171	188	2.75	2.62	2.75	9.33	7.16	6.49	2.7	7.6	1.46	1.38e-16	3.31e-15	yes	up	PREDICTED: probable xyloglucan endotransglucosylase/hydrolase protein 25-like [Solanum lycopersicum]	RecName: Full=Probable xyloglucan endotransglucosylase/hydrolase protein 25; Short=At-XTH25; Short=XTH-25; Flags: Precursor [Arabidopsis thaliana]	XTR3 (XYLOGLUCAN ENDOTRANSGLYCOSYLASE 3); hydrolase, acting on glycosyl bonds / xyloglucan:x [...]	E2.4.1.207	_
Solyc12g098210.1	82	102	78	26	23	38	0.87	1.02	0.91	0.26	0.24	0.33	0.94	0.28	-1.45	1.55e-16	3.68e-15	yes	down	PREDICTED: pleiotropic drug resistance protein 1-like [Solanum lycopersicum]	RecName: Full=Pleiotropic drug resistance protein 1; AltName: Full=NpPDR1 [Nicotiana plumbaginifolia]	pleiotropic drug resistance, ABC transporter family protein	_	_
Solyc06g074910.2	181	214	229	87	85	97	8.25	9.13	11.49	3.76	3.83	3.6	9.55	3.72	-1.34	1.68e-16	3.98e-15	yes	down	PREDICTED: transcription factor MYB3-like [Solanum lycopersicum]	RecName: Full=Transcription factor RAX1; AltName: Full=Myb-related protein 37; Short=AtMYB37; AltName: Full=Protein REGULATOR OF AXILLARY MERISTEMS 1 [Arabidopsis t	hypothetical protein	MYBP	_
Solyc03g117530.1	141	127	124	379	275	342	7.06	5.96	6.84	18.01	13.61	13.94	6.6	15.14	1.19	1.9e-16	4.48e-15	yes	up	PREDICTED: checkpoint protein HUS1-like [Solanum lycopersicum]	_	SubName: Full=Putative uncharacterized protein (Chromosome chr9 scaffold_104, whole genome s [...]	HUS1	_
Solyc04g009960.2	517	640	510	317	183	211	17.88	20.73	19.43	10.4	6.25	5.94	19.38	7.46	-1.36	1.9e-16	4.49e-15	yes	down	PREDICTED: L-allo-threonine aldolase-like isoform 1 [Solanum lycopersicum]	RecName: Full=Probable low-specificity L-threonine aldolase 1; AltName: Full=Threonine aldolase 1 [Arabidopsis thaliana]	threonine aldolase (EC:4.1.2.5)	ltaE	_
Solyc01g105220.2	241	232	183	107	87	130	9.68	8.73	8.1	4.08	3.45	4.25	8.86	3.95	-1.15	1.95e-16	4.59e-15	yes	down	PREDICTED: ubiquinol oxidase, mitochondrial isoform 2 [Solanum lycopersicum]	RecName: Full=Ubiquinol oxidase 2, mitochondrial; AltName: Full=Alternative oxidase 2; Flags: Precursor	RecName: Full=Alternative oxidase; EC=1.-.-.-;	AOX1, AOX2	_
Solyc01g107400.2	234	304	257	135	75	92	18.08	22	21.88	9.9	5.73	5.79	20.65	7.09	-1.53	2.19e-16	5.14e-15	yes	down	PREDICTED: probable indole-3-acetic acid-amido synthetase GH3.1-like [Solanum lycopersicum]	_	_	GH3	_
Solyc04g015820.1	171	234	206	68	93	86	34.13	43.75	45.3	12.88	18.34	13.98	40.99	14.97	-1.45	2.24e-16	5.26e-15	yes	down	_	_	_	_	_
Solyc02g089470.1	30	30	33	103	94	132	4.46	4.18	5.41	14.54	13.81	15.99	4.65	14.86	1.65	2.25e-16	5.28e-15	yes	up	PREDICTED: protein GLUTAMINE DUMPER 2-like [Solanum tuberosum]	RecName: Full=Protein GLUTAMINE DUMPER 6 [Arabidopsis thaliana]	_	_	_
Solyc02g093400.1	79	94	49	192	195	238	1.8	2.01	1.23	4.16	4.4	4.42	1.7	4.33	1.3	2.34e-16	5.45e-15	yes	up	PREDICTED: protein MurJ homolog [Solanum lycopersicum]	_	SubName: Full=Chromosome chr14 scaffold_21, whole genome shotgun sequence;	murJ, mviN	_
Solyc09g065660.2	143	182	111	320	332	359	4.63	5.52	3.96	9.84	10.63	9.47	4.74	9.94	1.05	2.59e-16	6.02e-15	yes	up	PREDICTED: heat stress transcription factor A-6b-like [Solanum lycopersicum]	RecName: Full=Heat stress transcription factor A-2b; AltName: Full=Heat stress transcription factor 18; Short=OsHsf-18; AltName: Full=Heat stress transcription fac	SubName: Full=Chromosome chr7 scaffold_31, whole genome shotgun sequence;	HSFF	_
Solyc03g121300.2	755	772	732	492	311	434	40.8	39.08	43.59	25.24	16.61	19.1	41.03	20.3	-1.01	3.06e-16	7.04e-15	yes	down	PREDICTED: agglutinin alpha chain-like [Solanum lycopersicum]	RecName: Full=Agglutinin alpha chain; AltName: Full=MPA	hypothetical protein	_	_
Solyc12g044710.1	171	164	172	41	74	62	9.1	8.18	10.09	2.07	3.89	2.69	9.07	2.86	-1.63	3.09e-16	7.1e-15	yes	down	PREDICTED: uncharacterized protein LOC101250482 [Solanum lycopersicum]	_	_	_	_
Solyc10g009400.2	158	171	166	73	75	76	5.59	5.67	6.47	2.45	2.62	2.19	5.89	2.41	-1.26	3.17e-16	7.29e-15	yes	down	PREDICTED: putative protein FAM86A-like 1-like [Solanum lycopersicum]	_	_	_	_
Solyc04g074440.1	180	221	213	491	379	527	8.64	9.94	11.27	22.37	17.98	20.6	9.91	20.36	1.03	3.28e-16	7.52e-15	yes	up	PREDICTED: uncharacterized protein LOC101261020 isoform 1 [Solanum lycopersicum]	_	SubName: Full=Putative uncharacterized protein;	_	_
Solyc09g082550.2	271	315	263	114	128	189	5.38	5.85	5.75	2.15	2.51	3.05	5.66	2.6	-1.1	3.7e-16	8.42e-15	yes	down	PREDICTED: sulfate transporter 3.1-like [Solanum lycopersicum]	RecName: Full=Sulfate transporter 3.1; AltName: Full=AST12; AltName: Full=AtST1 [Arabidopsis thaliana]	sulfate/bicarbonate/oxalate exchanger and transporter sat-1	SULTR3	_
Solyc09g005830.1	226	238	163	88	90	120	5.36	5.29	4.26	1.98	2.11	2.32	5	2.15	-1.18	3.98e-16	9.01e-15	yes	down	PREDICTED: uncharacterized protein LOC778219 [Solanum lycopersicum]	_	SubName: Full=Chromosome chr8 scaffold_29, whole genome shotgun sequence;	EXOC7, EXO70	_
Solyc10g045100.1	241	188	149	431	468	487	14.62	10.68	9.96	24.82	28.06	24.06	11.78	25.53	1.11	4.91e-16	1.1e-14	yes	up	PREDICTED: broad-range acid phosphatase DET1-like [Solanum lycopersicum]	RecName: Full=Broad-range acid phosphatase DET1; AltName: Full=Decreased ergosterol transport protein 1 [Saccharomyces cerevisiae S288c]	_	_	_
Solyc01g104820.2	2588	2613	2414	1145	1642	1409	163.8	154.91	168.34	68.78	102.7	72.62	161.99	80.63	-1.01	6.52e-16	1.45e-14	yes	down	PREDICTED: vacuolar iron transporter homolog 4-like [Solanum lycopersicum]	RecName: Full=Vacuolar iron transporter homolog 2.1; AltName: Full=Protein NODULIN-LIKE 21 [Arabidopsis thaliana]	SubName: Full=Chromosome chr12 scaffold_57, whole genome shotgun sequence;	_	_
Solyc10g083180.1	191	210	186	100	87	116	9.2	9.47	9.87	4.57	4.14	4.55	9.5	4.43	-1.08	6.52e-16	1.45e-14	yes	down	PREDICTED: momilactone A synthase-like isoform 1 [Solanum lycopersicum]	RecName: Full=Secoisolariciresinol dehydrogenase	hypothetical protein	_	_
Solyc06g011530.2	285	369	240	147	153	165	12.42	15.07	11.53	6.08	6.59	5.86	13.1	6.15	-1.08	6.9e-16	1.53e-14	yes	down	PREDICTED: hydroxymethylglutaryl-CoA lyase, mitochondrial-like isoform 1 [Solanum lycopersicum]	RecName: Full=Hydroxymethylglutaryl-CoA lyase, mitochondrial; Short=HL; Short=HMG-CoA lyase; AltName: Full=3-hydroxy-3-methylglutarate-CoA lyase [Arabidopsis thali	_	E4.1.3.4, HMGCL, hmgL	_
Solyc03g093370.1	0	0	0	15	30	29	0	0	0	0.26	0.55	0.44	0	0.42	2.37	6.9e-16	1.53e-14	yes	up	PREDICTED: protein DYAD-like [Solanum tuberosum]	RecName: Full=Protein DYAD; AltName: Full=Protein SWITCH 1 [Arabidopsis thaliana]	hypothetical protein	_	_
Solyc11g005310.1	87	86	82	27	27	35	6.14	5.68	6.37	1.81	1.88	2.01	6.05	1.91	-1.62	7.06e-16	1.56e-14	yes	down	PREDICTED: RING-H2 finger protein ATL78-like [Solanum lycopersicum]	RecName: Full=RING-H2 finger protein ATL78 [Arabidopsis thaliana]	annotation not avaliable	ATL76S	_
Solyc01g112120.2	6	5	7	40	53	51	0.16	0.12	0.2	1	1.37	1.09	0.16	1.15	2.27	7.63e-16	1.68e-14	yes	up	PREDICTED: probable flavin-containing monooxygenase 1-like [Solanum lycopersicum]	RecName: Full=Putative flavin-containing monooxygenase 2 [Arabidopsis thaliana]	SubName: Full=Chromosome chr3 scaffold_8, whole genome shotgun sequence;	FMO	_
Solyc03g116700.2	86	79	65	244	175	362	5.37	4.62	4.47	14.46	10.8	18.4	4.83	14.8	1.6	7.85e-16	1.73e-14	yes	up	PREDICTED: cucumber peeling cupredoxin-like [Solanum lycopersicum]	RecName: Full=Cucumber peeling cupredoxin; Short=CPC; AltName: Full=Stellacyanin [Cucumis sativus]	_	_	_
Solyc04g005640.2	305	277	263	140	154	164	8.67	7.38	8.24	3.78	4.33	3.8	8.08	3.96	-1.01	8.2e-16	1.8e-14	yes	down	PREDICTED: intracellular ribonuclease LX-like [Solanum lycopersicum]	RecName: Full=Intracellular ribonuclease LX; Short=RNase LX; Flags: Precursor	ribonuclease T2 family protein; ribonuclease T2 family protein; FUNCTIONS IN: ribonuclease T [...]	E3.1.27.1	_
Solyc09g008080.2	117	98	99	42	32	34	7	5.49	6.52	2.38	1.89	1.66	6.31	1.96	-1.64	8.37e-16	1.84e-14	yes	down	PREDICTED: uncharacterized protein LOC101265954 [Solanum lycopersicum]	_	_	_	_
Solyc01g104780.2	98	94	72	30	26	35	5.28	4.75	4.28	1.54	1.39	1.54	4.78	1.49	-1.62	8.6e-16	1.89e-14	yes	down	PREDICTED: vacuolar iron transporter homolog 4-like [Solanum lycopersicum]	RecName: Full=Vacuolar iron transporter homolog 1; AltName: Full=Protein NODULIN-LIKE 1 [Arabidopsis thaliana]	annotation not avaliable	_	_
Solyc06g007790.1	73	101	73	217	189	223	3.32	4.3	3.65	9.35	8.48	8.25	3.77	8.67	1.18	8.89e-16	1.94e-14	yes	up	hypothetical protein MTR_7g055560 [Medicago truncatula]	_	_	_	_
Solyc10g078610.1	99	129	120	44	39	48	5.14	6.28	6.87	2.17	2	2.03	6.08	2.07	-1.51	1.04e-15	2.26e-14	yes	down	PREDICTED: uncharacterized protein LOC101248529 [Solanum lycopersicum]	RecName: Full=Ethylene-responsive transcription factor RAP2-11; AltName: Full=Protein RELATED TO APETALA2 11 [Arabidopsis thaliana]	_	EREBP	_
Solyc05g053970.2	208	258	187	88	106	128	7.98	9.27	7.91	3.2	4.02	4	8.42	3.75	-1.15	1.1e-15	2.4e-14	yes	down	unnamed protein product [Coffea canephora]	_	amino acid transporter	SLC32A, VGAT	_
Solyc10g052650.1	33	52	21	129	109	149	4.17	6.16	2.92	15.48	13.62	15.34	4.5	14.86	1.7	1.11e-15	2.4e-14	yes	up	PREDICTED: F-box protein At2g16365-like isoform 1 [Solanum lycopersicum]	RecName: Full=F-box protein At2g16365 [Arabidopsis thaliana]	_	_	_
Solyc02g086350.2	41	37	40	149	128	125	0.93	0.79	1	3.21	2.87	2.31	0.9	2.77	1.52	1.16e-15	2.51e-14	yes	up	PREDICTED: protein PLASTID MOVEMENT IMPAIRED 2-like [Solanum lycopersicum]	RecName: Full=Protein PLASTID MOVEMENT IMPAIRED 2; AltName: Full=Protein WEAK CHLOROPLAST MOVEMENT UNDER BLUE LIGHT 2; Short=Protein WEB2 [Arabidopsis thaliana]	_	_	_
Solyc08g077110.2	129	127	109	56	34	55	3.49	3.21	3.25	1.44	0.91	1.21	3.32	1.19	-1.4	1.25e-15	2.71e-14	yes	down	PREDICTED: NAC domain-containing protein 43-like [Solanum lycopersicum]	RecName: Full=NAC domain-containing protein 78; Short=ANAC078 [Arabidopsis thaliana]	NAC domain protein, IPR003441	_	_
Solyc01g028800.1	33	51	22	111	141	149	0.67	0.98	0.5	2.15	2.85	2.48	0.73	2.49	1.64	1.3e-15	2.82e-14	yes	up	PREDICTED: uncharacterized protein LOC101252807 [Solanum lycopersicum]	RecName: Full=Pumilio homolog 12; Short=APUM-12; Short=AtPUM12	annotation not avaliable	_	_
Solyc05g051860.2	146	175	184	73	61	77	10.08	11.32	14	4.78	4.16	4.33	11.72	4.42	-1.39	1.33e-15	2.87e-14	yes	down	PREDICTED: uncharacterized protein LOC101248202 [Solanum lycopersicum]	_	_	_	_
Solyc10g080540.1	121	130	110	57	31	39	5.17	5.2	5.18	2.31	1.31	1.36	5.18	1.65	-1.6	1.44e-15	3.1e-14	yes	down	PREDICTED: homeobox-leucine zipper protein HAT14-like [Solanum lycopersicum]	RecName: Full=Homeobox-leucine zipper protein HOX11; AltName: Full=HD-ZIP protein HOX11; AltName: Full=Homeodomain transcription factor HOX11; AltName: Full=OsHox1	SubName: Full=Chromosome chr8 scaffold_34, whole genome shotgun sequence;	HD-ZIP	_
Solyc02g076990.2	113	132	129	26	51	34	3.81	4.17	4.8	0.83	1.7	0.93	4.24	1.13	-1.81	1.68e-15	3.59e-14	yes	down	PREDICTED: phospholipase A1-IIgamma-like [Solanum lycopersicum]	RecName: Full=Phospholipase A1-IIgamma; AltName: Full=DAD1-like seedling establishment-related lipase; Short=AtDSEL; Short=Phospholipase DSEL [Arabidopsis thaliana]	SubName: Full=Chromosome chr10 scaffold_81, whole genome shotgun sequence;	_	_
Solyc10g054010.1	193	214	166	73	79	120	17.85	18.54	16.92	6.41	7.22	9.04	17.81	7.64	-1.21	1.71e-15	3.65e-14	yes	down	PREDICTED: ocs element-binding factor 1-like [Solanum lycopersicum]	RecName: Full=Ocs element-binding factor 1; Short=OCSBF-1 [Zea mays]	hypothetical protein	_	_
Solyc03g034110.2	505	599	515	325	182	238	27.65	30.72	31.07	16.89	9.85	10.61	29.79	12.39	-1.26	1.79e-15	3.82e-14	yes	down	PREDICTED: homeobox-leucine zipper protein ATHB-21-like [Solanum lycopersicum]	RecName: Full=Homeobox-leucine zipper protein ATHB-40; AltName: Full=HD-ZIP protein ATHB-40; AltName: Full=Homeodomain transcription factor ATHB-40	hypothetical protein	HD-ZIP	_
Solyc04g081960.1	246	238	206	125	119	130	15.81	14.33	14.59	7.63	7.56	6.8	14.91	7.3	-1.02	2.17e-15	4.6e-14	yes	down	PREDICTED: uncharacterized protein At1g76070-like [Solanum lycopersicum]	RecName: Full=Uncharacterized protein At1g76070 [Arabidopsis thaliana]	_	_	_
Solyc09g005120.2	76	74	40	166	176	229	1.6	1.46	0.93	3.33	3.67	3.94	1.35	3.66	1.38	2.21e-15	4.67e-14	yes	up	PREDICTED: uncharacterized protein LOC101256620 [Solanum lycopersicum]	RecName: Full=Chaperone protein DnaJ [Mycoplasma gallisepticum str. R(low)]	annotation not avaliable	_	_
Solyc02g088090.1	491	443	446	1283	807	1129	40.92	34.58	40.96	101.49	66.47	76.63	38.66	81.46	1.07	2.23e-15	4.71e-14	yes	up	PREDICTED: probable calcium-binding protein CML30-like [Solanum lycopersicum]	RecName: Full=Probable calcium-binding protein CML30; AltName: Full=Calmodulin-like protein 30 [Arabidopsis thaliana]	_	CALM	_
Solyc08g062960.2	22	30	19	134	95	93	0.82	1.05	0.78	4.76	3.52	2.84	0.89	3.66	1.93	2.58e-15	5.44e-14	yes	up	PREDICTED: heat shock factor protein HSF30-like [Solanum lycopersicum]	RecName: Full=Heat shock factor protein HSF30; AltName: Full=Heat shock transcription factor 30; Short=HSTF 30; AltName: Full=Heat stress transcription factor [Solan	SubName: Full=Chromosome chr4 scaffold_6, whole genome shotgun sequence;	HSFF	_
Solyc10g007750.1	204	220	173	98	103	116	11.13	11.24	10.4	5.07	5.55	5.15	10.95	5.25	-1.05	3.35e-15	6.98e-14	yes	down	PREDICTED: uncharacterized protein LOC102598893 [Solanum tuberosum]	_	_	_	_
Solyc05g007950.2	110	135	138	45	47	57	5.73	6.58	7.92	2.22	2.42	2.42	6.7	2.36	-1.47	3.4e-15	7.08e-14	yes	down	extracellular ribonuclease LE precursor [Solanum lycopersicum]	RecName: Full=Extracellular ribonuclease LE; Short=RNase LE; Flags: Precursor [Solanum lycopersicum]	SubName: Full=Chromosome chr1 scaffold_84, whole genome shotgun sequence;	E3.1.27.1	_
Solyc03g115640.2	239	269	249	130	138	133	11.16	11.76	12.8	5.76	6.37	5.06	11.88	5.69	-1.05	3.57e-15	7.41e-14	yes	down	PREDICTED: uncharacterized protein At5g01610-like [Solanum lycopersicum]	RecName: Full=Uncharacterized protein At5g01610 [Arabidopsis thaliana]	SubName: Full=Chromosome chr1 scaffold_22, whole genome shotgun sequence;	_	_
Solyc03g033970.1	48	70	54	3	16	7	2.3	3.14	2.85	0.14	0.76	0.27	2.77	0.38	-2.58	3.92e-15	8.11e-14	yes	down	isoflavone reductase-like protein [Nicotiana tabacum]	RecName: Full=Isoflavone reductase homolog A622	_	_	_
Solyc12g096570.1	90	97	132	411	256	385	11.47	11.58	18.54	49.72	32.25	39.97	13.67	40.72	1.57	4.24e-15	8.73e-14	yes	up	ARGOS [Solanum lycopersicum]	RecName: Full=Protein AUXIN-REGULATED GENE INVOLVED IN ORGAN SIZE; Short=AtARGOS [Arabidopsis thaliana]	hypothetical protein	_	_
Solyc03g031450.2	494	516	508	320	203	256	20.7	20.25	23.45	12.73	8.41	8.74	21.38	9.92	-1.1	4.35e-15	8.95e-14	yes	down	PREDICTED: uncharacterized protein LOC101263190 [Solanum lycopersicum]	RecName: Full=Transcription factor bHLH112; AltName: Full=Basic helix-loop-helix protein 112; Short=AtbHLH112; Short=bHLH 112; AltName: Full=Transcription factor E	_	_	_
Solyc12g042470.1	238	244	210	105	64	48	10.87	10.44	10.57	4.55	2.89	1.79	10.62	3.01	-1.79	6.22e-15	1.26e-13	yes	down	PREDICTED: NADPH-dependent codeinone reductase 1-4-like [Solanum lycopersicum]	RecName: Full=Methylecgonone reductase; Short=MecgoR	SubName: Full=Chromosome chr5 scaffold_64, whole genome shotgun sequence;	_	_
Solyc06g064960.2	323	329	331	157	191	180	11.25	10.73	12.7	5.19	6.57	5.1	11.51	5.58	-1.03	6.71e-15	1.36e-13	yes	down	PREDICTED: GDSL esterase/lipase 5-like [Solanum lycopersicum]	RecName: Full=GDSL esterase/lipase 5; AltName: Full=Extracellular lipase 5; Flags: Precursor [Arabidopsis thaliana]	_	_	_
Solyc03g006810.2	229	230	226	72	107	131	9.52	8.95	10.35	2.84	4.39	4.43	9.57	3.91	-1.27	7.39e-15	1.49e-13	yes	down	PREDICTED: peroxidase 66-like [Solanum lycopersicum]	RecName: Full=Peroxidase 66; Short=Atperox P66; AltName: Full=ATP27a; Flags: Precursor [Arabidopsis thaliana]	SubName: Full=Chromosome undetermined scaffold_523, whole genome shotgun sequence;	E1.11.1.7	_
Solyc06g005920.1	14	27	13	74	81	79	1.11	2	1.13	5.55	6.32	5.08	1.44	5.61	1.9	1.07e-14	2.14e-13	yes	up	PREDICTED: uncharacterized protein LOC101257567 [Solanum lycopersicum]	_	_	_	_
Solyc03g031760.2	115	153	106	48	52	56	2.53	3.15	2.57	1	1.13	1	2.76	1.04	-1.33	1.1e-14	2.18e-13	yes	down	PREDICTED: homeobox-leucine zipper protein PROTODERMAL FACTOR 2-like [Solanum lycopersicum]	RecName: Full=Homeobox-leucine zipper protein ROC2; AltName: Full=GLABRA 2-like homeobox protein 2; AltName: Full=HD-ZIP protein ROC2; AltName: Full=Homeodomain tr	homeobox and START domains containing protein, putative, expressed; Probable transcription f [...]	HD-ZIP	_
Solyc02g076670.2	288	327	272	183	120	147	10.3	10.95	10.71	6.21	4.24	4.28	10.66	4.89	-1.11	1.12e-14	2.22e-13	yes	down	PREDICTED: uncharacterized protein LOC101252353 [Solanum lycopersicum]	RecName: Full=Putative Myb family transcription factor At1g14600	DNA binding / transcription factor; DNA binding / transcription factor; FUNCTIONS IN: transc [...]	_	_
Solyc06g084170.2	367	428	426	247	163	214	29.61	32.35	37.87	18.91	13	14.06	33.11	15.29	-1.11	1.27e-14	2.5e-13	yes	down	_	_	_	_	_
Solyc01g098190.2	79	65	45	167	155	203	1.62	1.25	1.02	3.25	3.15	3.39	1.3	3.27	1.26	1.47e-14	2.89e-13	yes	up	(Sodium/potassium)/proton exchanger 4 [Solanum lycopersicum]	RecName: Full=Sodium/hydrogen exchanger 2; AltName: Full=Na(+)/H(+) exchanger 2; Short=NHE-2 [Arabidopsis thaliana]	sodium proton exchanger	_	_
Solyc03g097750.2	96	73	69	180	224	254	4.98	3.55	3.94	8.86	11.49	10.73	4.15	10.37	1.3	1.56e-14	3.05e-13	yes	up	PREDICTED: translocon-associated protein subunit beta-like [Solanum lycopersicum]	_	_	SSR2	_
Solyc11g068620.1	9	28	25	88	85	106	0.52	1.52	1.6	4.85	4.88	5.02	1.21	4.92	1.94	1.66e-14	3.24e-13	yes	up	PREDICTED: NAC domain-containing protein 90-like [Solanum lycopersicum]	RecName: Full=NAC domain-containing protein 90; Short=ANAC090 [Arabidopsis thaliana]	SubName: Full=Chromosome undetermined scaffold_87, whole genome shotgun sequence;	_	_
Solyc02g083520.2	62	66	47	167	134	170	4.07	4.06	3.4	10.41	8.7	9.09	3.86	9.39	1.26	1.68e-14	3.28e-13	yes	up	self-pruning G-box protein [Solanum lycopersicum]	RecName: Full=Protein FD; AltName: Full=bZIP transcription factor 14; Short=AtbZIP14 [Arabidopsis thaliana]	_	_	_
Solyc09g098030.2	234	273	213	135	96	153	6.02	6.58	6.04	3.3	2.44	3.21	6.23	3	-1.03	1.69e-14	3.3e-13	yes	down	PREDICTED: geraniol 8-hydroxylase-like [Solanum lycopersicum]	RecName: Full=Geraniol 8-hydroxylase; AltName: Full=Cytochrome P450 76B6; AltName: Full=Geraniol 10-hydroxylase; Short=CrG10H [Catharanthus roseus]	cytochrome P450	_	_
Solyc07g062260.2	83	108	82	197	197	251	3.15	3.84	3.43	7.1	7.39	7.76	3.48	7.44	1.07	1.73e-14	3.36e-13	yes	up	PREDICTED: BES1/BZR1 homolog protein 4-like [Solanum lycopersicum]	RecName: Full=BES1/BZR1 homolog protein 4 [Arabidopsis thaliana]	brassinosteroid signalling positive regulator-related; brassinosteroid signalling positive r [...]	_	_
Solyc03g082770.1	24	23	14	1	0	1	1.13	1.01	0.72	0.04	0	0.04	0.96	0.03	-3.06	1.75e-14	3.39e-13	yes	down	PREDICTED: extensin-2-like [Solanum tuberosum]	RecName: Full=Extensin-3; Short=AtExt3; Short=AtExt5; Flags: Precursor [Arabidopsis thaliana]	_	_	_
Solyc06g008930.2	165	170	140	84	69	69	13.22	12.76	12.36	6.39	5.46	4.5	12.79	5.4	-1.23	1.93e-14	3.73e-13	yes	down	PREDICTED: uncharacterized protein LOC101254903 [Solanum lycopersicum]	_	_	_	_
Solyc04g011880.1	0	0	0	16	16	30	0	0	0	2.24	2.33	3.6	0	2.77	4.85	1.94e-14	3.75e-13	yes	up	PREDICTED: monothiol glutaredoxin-S1-like [Solanum lycopersicum]	RecName: Full=Monothiol glutaredoxin-S2; Short=AtGrxS2; AltName: Full=Protein ROXY 10 [Arabidopsis thaliana]	glutaredoxin	grxC, GLRX, GLRX2	_
Solyc05g015380.2	11	14	4	72	42	93	1.06	1.27	0.43	6.6	4.01	7.32	0.94	6.07	2.56	1.99e-14	3.83e-13	yes	up	PREDICTED: HORMA domain-containing protein 1-like [Solanum tuberosum]	_	_	CTDSPL2	_
Solyc04g009290.1	99	135	80	243	235	267	1.78	2.27	1.58	4.14	4.17	3.9	1.89	4.06	1.06	2.08e-14	4e-13	yes	up	PREDICTED: disease resistance protein RPP13-like [Solanum lycopersicum]	RecName: Full=Putative disease resistance RPP13-like protein 3 [Arabidopsis thaliana]	_	_	_
Solyc10g084680.1	142	222	196	390	418	548	4.74	6.95	7.22	12.37	13.8	14.91	6.29	13.76	1.12	2.52e-14	4.81e-13	yes	up	PREDICTED: molybdate transporter 1-like [Solanum lycopersicum]	RecName: Full=Molybdate transporter 1; AltName: Full=Sulfate transporter like protein 5.2 [Arabidopsis thaliana]	hypothetical protein	_	_
Solyc02g080790.2	225	216	135	58	79	94	7.25	6.52	4.79	1.77	2.52	2.47	6.24	2.26	-1.42	2.74e-14	5.22e-13	yes	down	PREDICTED: deoxyhypusine synthase-like [Solanum lycopersicum]	RecName: Full=Deoxyhypusine synthase [Solanum lycopersicum]	hypothetical protein	DHPS, dys	_
Solyc12g017530.1	130	137	127	363	238	389	20.12	19.86	21.66	53.33	36.41	49.03	20.5	46.53	1.18	2.77e-14	5.27e-13	yes	up	PREDICTED: ARGOS-like protein-like [Solanum tuberosum]	RecName: Full=ARGOS-like protein [Arabidopsis thaliana]	hypothetical protein	_	_
Solyc03g020070.2	83	100	118	37	22	28	4.47	5.04	7	1.89	1.17	1.23	5.45	1.42	-1.86	2.86e-14	5.43e-13	yes	down	PREDICTED: wound-induced proteinase inhibitor 2-like [Solanum lycopersicum]	RecName: Full=Proteinase inhibitor type-2 P303.51; AltName: Full=Proteinase inhibitor type II P303.51; Flags: Precursor	_	_	_
Solyc01g095810.2	137	147	146	29	58	26	6.62	6.65	7.77	1.33	2.77	1.02	6.98	1.66	-2.01	2.89e-14	5.49e-13	yes	down	PREDICTED: putative RING-H2 finger protein ATL21A-like [Solanum tuberosum]	RecName: Full=RING-H2 finger protein ATL20 [Arabidopsis thaliana]	protein binding / zinc ion binding; protein binding / zinc ion binding; FUNCTIONS IN: protei [...]	_	_
Solyc08g078550.1	267	269	284	136	136	178	11.34	10.71	13.3	5.48	5.71	6.16	11.71	5.8	-1	2.9e-14	5.51e-13	yes	down	PREDICTED: metalloendoproteinase 1-like [Solanum lycopersicum]	RecName: Full=Metalloendoproteinase 1; AltName: Full=SMEP1; Flags: Precursor [Glycine max]	SubName: Full=Chromosome chr2 scaffold_541, whole genome shotgun sequence;	_	_
Solyc06g051830.1	51	44	49	12	1	12	1.12	0.91	1.19	0.25	0.02	0.21	1.07	0.16	-2.14	3.47e-14	6.53e-13	yes	down	hypothetical protein AMTR_s00022p00094080 [Amborella trichopoda]	RecName: Full=Potassium transporter 26; AltName: Full=OsHAK26 [Oryza sativa Japonica Group]	_	kup	_
Solyc05g007110.2	116	145	71	26	38	32	2.36	2.77	1.59	0.5	0.77	0.53	2.27	0.59	-1.77	4.31e-14	8.05e-13	yes	down	PREDICTED: probable WRKY transcription factor 72-like [Solanum tuberosum]	RecName: Full=Probable WRKY transcription factor 72; AltName: Full=WRKY DNA-binding protein 72 [Arabidopsis thaliana]	_	_	_
Solyc04g082860.1	56	42	36	137	127	135	1.82	1.28	1.29	4.23	4.09	3.58	1.46	3.94	1.37	4.92e-14	9.14e-13	yes	up	PREDICTED: UDP-glycosyltransferase 74E1-like [Solanum lycopersicum]	RecName: Full=UDP-glycosyltransferase 74E2 [Arabidopsis thaliana]	_	SGT1	_
NCRNA_7_275	110	110	100	213	254	351	26.21	24.55	26.25	48.16	59.81	68.1	25.63	59.17	1.2	5e-14	9.29e-13	yes	up	_	_	_	_	snoZ112
Solyc04g074420.1	49	51	53	135	121	169	8.26	8.05	9.84	21.59	20.15	23.2	8.67	21.75	1.32	5.51e-14	1.02e-12	yes	up	PREDICTED: uncharacterized protein LOC102579389 [Solanum tuberosum]	_	_	_	_
Solyc03g098030.2	59	80	45	243	151	199	1.94	2.46	1.63	7.58	4.91	5.33	2.03	5.92	1.5	5.76e-14	1.06e-12	yes	up	PREDICTED: type I inositol 1,4,5-trisphosphate 5-phosphatase CVP2-like [Solanum lycopersicum]	RecName: Full=Type I inositol 1,4,5-trisphosphate 5-phosphatase CVP2; AltName: Full=Protein COTYLEDON VASCULAR PATTERN 2 [Arabidopsis thaliana]	_	E3.1.3.36	_
Solyc02g065280.2	52	44	45	125	126	204	2.28	1.81	2.18	5.21	5.47	7.3	2.08	6.07	1.5	5.8e-14	1.07e-12	yes	up	PREDICTED: salicylic acid-binding protein 2-like [Solanum lycopersicum]	RecName: Full=Salicylic acid-binding protein 2; Short=NtSABP2; AltName: Full=Methyl salicylate esterase [Nicotiana tabacum]	SubName: Full=Chromosome undetermined scaffold_527, whole genome shotgun sequence;	_	_
Solyc01g095820.2	63	58	41	12	16	12	4.57	3.94	3.28	0.83	1.15	0.71	3.95	0.88	-2.04	6.74e-14	1.24e-12	yes	down	RING-H2 finger protein ATL68 [Morus notabilis]	RecName: Full=RING-H2 finger protein ATL22; Flags: Precursor [Arabidopsis thaliana]	annotation not avaliable	_	_
Solyc05g014280.2	7	14	9	44	54	78	0.32	0.59	0.45	1.88	2.41	2.86	0.46	2.41	2.17	7.18e-14	1.31e-12	yes	up	small heat shock protein [Solanum lycopersicum]	RecName: Full=Small heat shock protein, chloroplastic	SubName: Full=Putative uncharacterized protein (Chromosome chr1 scaffold_75, whole genome sh [...]	HSP20	_
Solyc06g072960.1	82	118	62	18	29	27	1.21	1.63	1.01	0.25	0.42	0.32	1.3	0.33	-1.71	7.4e-14	1.35e-12	yes	down	hypothetical protein CICLE_v10006992mg [Citrus clementina]	RecName: Full=ABC transporter B family member 18; Short=ABC transporter ABCB.18; Short=AtABCB18; AltName: Full=P-glycoprotein 18; AltName: Full=Putative multidrug	MDR-like ABC transporter	ABCB1	_
Solyc01g006300.2	68	56	54	157	133	206	2.48	1.92	2.17	5.44	4.8	6.13	2.18	5.5	1.29	8.38e-14	1.52e-12	yes	up	peroxidase precursor [Solanum peroxidase [Solanum lycopersicum]	RecName: Full=Lignin-forming anionic peroxidase; AltName: Full=TOPA; Flags: Precursor	SubName: Full=Putative uncharacterized protein (Chromosome chr6 scaffold_3, whole genome sho [...]	E1.11.1.7	_
Solyc01g067020.2	206	175	190	85	69	114	4.57	3.64	4.64	1.79	1.51	2.06	4.26	1.8	-1.19	9.05e-14	1.64e-12	yes	down	atypical receptor-like kinase 1 precursor [Solanum lycopersicum]	RecName: Full=Probable inactive receptor kinase At5g16590; Flags: Precursor [Arabidopsis thaliana]	_	_	_
Solyc12g013560.1	64	94	82	191	178	236	2.53	3.48	3.57	7.16	6.95	7.59	3.19	7.26	1.16	9.11e-14	1.65e-12	yes	up	PREDICTED: PAP-specific phosphatase HAL2-like [Solanum lycopersicum]	RecName: Full=PAP-specific phosphatase HAL2-like; AltName: Full=3'(2'),5'-bisphosphate nucleotidase; AltName: Full=3'(2'),5-bisphosphonucleoside 3'(2')-phosphohydr	hypothetical protein	cysQ, MET22, BPNT1	_
Solyc02g065090.2	106	125	61	301	207	325	3.21	3.54	2.03	8.64	6.19	8.01	2.97	7.65	1.34	1.12e-13	2.01e-12	yes	up	PREDICTED: patatin group A-3-like [Solanum lycopersicum]	RecName: Full=Patatin-like protein 1 [Oryza sativa Indica Group]	SubName: Full=Putative uncharacterized protein;	_	_
Solyc09g065750.2	137	151	145	56	71	74	6.31	6.51	7.36	2.45	3.23	2.78	6.7	2.81	-1.22	1.13e-13	2.04e-12	yes	down	PREDICTED: uncharacterized protein LOC101266560 [Solanum lycopersicum]	RecName: Full=Beta-carotene isomerase D27, chloroplastic; AltName: Full=Protein DWARF-27; Flags: Precursor	SubName: Full=Chromosome chr7 scaffold_31, whole genome shotgun sequence;	DWARF27	_
Solyc10g006870.1	62	88	54	171	152	238	1.12	1.49	1.07	2.93	2.71	3.5	1.24	3.07	1.25	1.14e-13	2.05e-12	yes	up	PREDICTED: receptor-like protein kinase THESEUS 1-like [Solanum tuberosum]	RecName: Full=Receptor-like protein kinase THESEUS 1; Flags: Precursor [Arabidopsis thaliana]	hypothetical protein	_	_
Solyc02g078400.2	357	299	289	145	180	188	7.92	6.21	7.07	3.05	3.95	3.4	7.05	3.46	-1.01	1.23e-13	2.19e-12	yes	down	PREDICTED: probable allantoinase 1-like isoform 1 [Solanum lycopersicum]	RecName: Full=Allantoinase [Saccharomyces cerevisiae S288c]	SubName: Full=Chromosome chr10 scaffold_433, whole genome shotgun sequence;	allB	_
Solyc09g082690.2	76	74	90	201	319	261	1.99	1.81	2.59	4.99	8.24	5.56	2.11	6.2	1.51	1.29e-13	2.3e-12	yes	up	PREDICTED: early light-induced protein, chloroplastic-like isoform 2 [Solanum lycopersicum]	RecName: Full=Early light-induced protein 1, chloroplastic; Flags: Precursor [Arabidopsis thaliana]	annotation not avaliable	_	_
Solyc01g009400.2	267	277	296	112	137	181	11.79	11.45	14.4	4.69	5.98	6.51	12.46	5.76	-1.1	1.37e-13	2.44e-12	yes	down	PREDICTED: peroxidase 60-like [Solanum lycopersicum]	RecName: Full=Peroxidase 60; Short=Atperox P60; AltName: Full=ATP14a; Flags: Precursor [Arabidopsis thaliana]	_	E1.11.1.7	_
Solyc02g071750.2	181	200	181	106	92	101	4.63	4.79	5.1	2.57	2.33	2.11	4.83	2.32	-1.02	1.62e-13	2.85e-12	yes	down	PREDICTED: cyclic phosphodiesterase-like [Solanum lycopersicum]	RecName: Full=Cyclic phosphodiesterase; Short=CPDase [Arabidopsis thaliana]	hypothetical protein	_	_
Solyc07g062790.1	10	24	17	140	61	112	0.87	1.95	1.62	11.52	5.23	7.91	1.49	8.24	2.39	1.81e-13	3.17e-12	yes	up	Homeobox-leucine zipper protein ATHB-52, putative [Theobroma cacao]	RecName: Full=Homeobox-leucine zipper protein ATHB-52; AltName: Full=HD-ZIP protein ATHB-52; AltName: Full=Homeodomain transcription factor ATHB-52 [Arabidopsis th	SubName: Full=Chromosome chr19 scaffold_4, whole genome shotgun sequence;	_	_
Solyc05g052830.2	224	313	232	92	128	153	6.92	9.06	7.9	2.7	3.91	3.85	7.99	3.5	-1.17	1.83e-13	3.21e-12	yes	down	PREDICTED: proline transporter 2-like [Solanum lycopersicum]	RecName: Full=Proline transporter 2; Short=AtPROT2 [Arabidopsis thaliana]	proline transporter	_	_
Solyc06g008750.1	40	41	40	10	9	7	5.89	5.66	6.49	1.4	1.31	0.84	5.99	1.16	-2.27	1.88e-13	3.29e-12	yes	down	PREDICTED: glutaredoxin-C11-like [Solanum lycopersicum]	RecName: Full=Glutaredoxin-C11; Short=AtGrxC11; AltName: Full=Protein ROXY 4 [Arabidopsis thaliana]	SubName: Full=Chromosome chr7 scaffold_31, whole genome shotgun sequence;	grxC, GLRX, GLRX2	_
Solyc08g065380.2	271	391	288	188	146	169	12.31	16.63	14.41	8.1	6.55	6.25	14.5	6.93	-1.05	2.15e-13	3.74e-12	yes	down	PREDICTED: transcription factor MYB1R1-like [Solanum lycopersicum]	RecName: Full=Transcription factor MYB1R1; AltName: Full=Myb-related protein R1; Short=StMYB1R-1 [Solanum tuberosum]	SubName: Full=Chromosome chr4 scaffold_6, whole genome shotgun sequence;	_	_
Solyc10g017960.1	591	624	650	401	317	306	30.6	30.26	37.08	19.7	16.22	12.9	32.45	16.1	-1.01	2.37e-13	4.09e-12	yes	down	PREDICTED: F-box protein PP2-A13-like [Solanum lycopersicum]	RecName: Full=F-box protein PP2-A13; AltName: Full=Protein PHLOEM PROTEIN 2-LIKE A13; Short=AtPP2-A13; AltName: Full=SKP1-interacting partner 9 [Arabidopsis thalia	f-box family protein	_	_
Solyc03g044480.2	119	120	121	56	32	59	6.58	6.21	7.37	2.94	1.75	2.66	6.69	2.47	-1.4	2.38e-13	4.12e-12	yes	down	PREDICTED: uncharacterized protein LOC101245735 [Solanum lycopersicum]	RecName: Full=Cyclin-dependent kinase inhibitor 1; AltName: Full=Inhibitor/interactor of CDK protein 1; AltName: Full=KIP-related protein 1 [Arabidopsis thaliana]	_	_	_
Solyc12g098170.1	127	128	107	30	55	57	6.3	5.94	5.84	1.41	2.69	2.3	6.03	2.14	-1.46	2.54e-13	4.38e-12	yes	down	PREDICTED: F-box/kelch-repeat protein At3g06240-like [Solanum tuberosum]	_	_	_	_
Solyc01g106310.2	210	197	193	101	109	104	22.65	19.9	22.93	10.34	11.62	9.13	21.75	10.28	-1.07	2.7e-13	4.66e-12	yes	down	hypothetical protein MTR_5g030870 [Medicago truncatula]	RecName: Full=CYSTM1 family protein A [Arabidopsis thaliana]	SubName: Full=Putative uncharacterized protein;	_	_
Solyc01g087180.2	7	6	4	76	44	40	0.45	0.36	0.28	4.62	2.78	2.08	0.37	3.11	2.78	2.84e-13	4.87e-12	yes	up	PREDICTED: uncharacterized protein LOC101246280 [Solanum lycopersicum]	_	hypothetical protein	_	_
Solyc02g085910.2	59	55	97	234	201	269	2.45	2.14	4.44	9.22	8.25	9.1	2.95	8.88	1.56	4.03e-13	6.85e-12	yes	up	PREDICTED: LOB domain-containing protein 41-like [Solanum lycopersicum]	RecName: Full=LOB domain-containing protein 41; AltName: Full=ASYMMETRIC LEAVES 2-like protein 38; Short=AS2-like protein 38 [Arabidopsis thaliana]	SubName: Full=Putative uncharacterized protein (Chromosome chr14 scaffold_9, whole genome sh [...]	_	_
Solyc02g079350.2	143	133	92	38	55	39	3.69	3.21	2.61	0.93	1.4	0.82	3.19	1.03	-1.54	4.86e-13	8.18e-12	yes	down	PREDICTED: equilibrative nucleotide transporter 3-like [Solanum lycopersicum]	RecName: Full=Equilibrative nucleotide transporter 3; Short=AtENT3; AltName: Full=Nucleoside transporter ENT3; AltName: Full=Protein FLUOROURIDINE RESISTANT 1 [Arab	equilibrative nucleoside transporter	SLC29A1_2_3, ENT1_2_3	_
Solyc05g009610.1	196	239	166	104	82	129	8.59	9.81	8.02	4.33	3.55	4.61	8.85	4.19	-1.06	5.23e-13	8.79e-12	yes	down	PREDICTED: probable carboxylesterase 6-like [Solanum lycopersicum]	RecName: Full=Probable carboxylesterase 6; AltName: Full=AtCXE6 [Arabidopsis thaliana]	hypothetical protein	_	_
Solyc07g006770.2	151	171	108	67	63	64	2.01	2.13	1.58	0.85	0.83	0.69	1.92	0.78	-1.19	5.28e-13	8.86e-12	yes	down	PREDICTED: probable LRR receptor-like serine/threonine-protein kinase At3g47570-like [Solanum tuberosum]	RecName: Full=Putative receptor-like protein kinase At3g47110; Flags: Precursor [Arabidopsis thaliana]	SubName: Full=Chromosome chr12 scaffold_18, whole genome shotgun sequence;	_	_
Solyc02g070590.2	44	54	46	8	10	19	5.7	6.56	6.57	0.98	1.28	2.01	6.27	1.46	-2.03	6.4e-13	1.07e-11	yes	down	_	_	_	_	_
Solyc12g049140.1	53	31	26	6	1	5	3.07	1.68	1.66	0.33	0.06	0.24	2.14	0.21	-2.84	6.53e-13	1.09e-11	yes	down	PREDICTED: extensin-2-like [Solanum tuberosum]	_	_	_	_
Solyc08g005620.2	134	148	155	58	69	75	16.35	16.91	20.84	6.72	8.32	7.45	17.92	7.48	-1.25	6.54e-13	1.09e-11	yes	down	PREDICTED: snakin-1-like [Solanum lycopersicum]	RecName: Full=Snakin-1; Flags: Precursor	hypothetical protein	_	_
Solyc01g006580.2	59	59	46	13	19	17	1.85	1.73	1.59	0.39	0.59	0.43	1.73	0.47	-1.69	7.25e-13	1.2e-11	yes	down	PREDICTED: flavonol synthase/flavanone 3-hydroxylase-like [Solanum lycopersicum]	RecName: Full=Probable inactive 2-oxoglutarate-dependent dioxygenase AOP2 [Arabidopsis thaliana]	_	_	_
Solyc01g099050.2	150	170	155	67	77	98	5.29	5.62	6.02	2.24	2.68	2.82	5.63	2.59	-1.09	8.74e-13	1.43e-11	yes	down	PREDICTED: GDSL esterase/lipase At1g28590-like [Solanum lycopersicum]	RecName: Full=GDSL esterase/lipase At5g45910; AltName: Full=Extracellular lipase At5g45910; Flags: Precursor [Arabidopsis thaliana]	_	_	_
Solyc07g005630.2	149	98	175	49	32	31	12.53	7.72	16.22	3.91	2.66	2.12	11.93	2.86	-2.02	9.49e-13	1.55e-11	yes	down	_	_	_	_	_
Solyc12g057020.1	162	194	147	80	70	111	8.81	9.88	8.81	4.13	3.76	4.91	9.19	4.31	-1.08	1.24e-12	2e-11	yes	down	PREDICTED: probable carbohydrate esterase At4g34215-like [Solanum lycopersicum]	RecName: Full=Probable carbohydrate esterase At4g34215 [Arabidopsis thaliana]	hypothetical protein	_	_
Solyc03g118190.2	112	106	101	258	193	277	4.19	3.72	4.16	9.16	7.14	8.44	4.01	8.27	1.03	1.37e-12	2.21e-11	yes	up	PREDICTED: ethylene-responsive transcription factor ERF115-like [Solanum lycopersicum]	RecName: Full=Ethylene-responsive transcription factor ERF114 [Arabidopsis thaliana]	_	_	_
Solyc04g077650.2	206	198	159	109	83	84	6.22	5.6	5.29	3.12	2.48	2.06	5.71	2.53	-1.15	1.37e-12	2.21e-11	yes	down	PREDICTED: uncharacterized protein LOC101252078 [Solanum lycopersicum]	RecName: Full=Serine carboxypeptidase-like 18; Flags: Precursor [Arabidopsis thaliana]	_	SCPL-I	_
Solyc07g063210.2	96	105	103	205	208	297	5.25	5.38	6.21	10.64	11.24	13.23	5.59	11.79	1.06	1.41e-12	2.27e-11	yes	up	PREDICTED: expansin-A12-like [Solanum lycopersicum]	RecName: Full=Expansin-A12; Short=AtEXPA12; AltName: Full=Alpha-expansin-12; Short=At-EXP12; Short=AtEx12; AltName: Full=Ath-ExpAlpha-1.24; AltName: Full=Expansin-	hypothetical protein	_	_
NCRNA_1_408	59	67	66	147	146	176	26.58	28.28	32.76	62.86	65.01	64.58	29.08	64.16	1.14	1.5e-12	2.4e-11	yes	up	_	_	_	_	snoR69Y
Solyc12g009240.1	84	73	64	30	18	31	5.12	4.17	4.3	1.73	1.08	1.54	4.53	1.46	-1.57	1.51e-12	2.41e-11	yes	down	PREDICTED: ethylene-responsive transcription factor ERF017-like [Solanum lycopersicum]	RecName: Full=Ethylene-responsive transcription factor ERF017 [Arabidopsis thaliana]	annotation not avaliable	_	_
Solyc04g074380.2	205	202	170	80	105	120	5.82	5.37	5.31	2.15	2.94	2.77	5.5	2.62	-1.04	1.51e-12	2.41e-11	yes	down	PREDICTED: UDP-glycosyltransferase 85A3-like [Solanum lycopersicum]	RecName: Full=UDP-glycosyltransferase 85A3 [Arabidopsis thaliana]	SubName: Full=Chromosome chr18 scaffold_1, whole genome shotgun sequence;	_	_
Solyc02g062230.1	66	88	57	22	24	28	10.32	12.89	9.82	3.27	3.71	3.57	11.09	3.52	-1.63	1.53e-12	2.44e-11	yes	down	PREDICTED: auxin-induced protein X10A-like [Solanum lycopersicum]	RecName: Full=Auxin-induced protein X10A [Glycine max]	SubName: Full=Putative uncharacterized protein (Chromosome chr3 scaffold_8, whole genome sho [...]	SAUR	_
Solyc03g119590.1	102	100	88	211	192	324	13.81	12.69	13.13	27.12	25.7	35.74	13.2	29.9	1.17	1.97e-12	3.11e-11	yes	up	PREDICTED: uncharacterized protein LOC101261799 [Solanum lycopersicum]	_	_	_	_
Solyc03g121420.2	317	306	300	132	103	219	14.47	13.08	15.09	5.72	4.65	8.14	14.16	6.29	-1.16	1.97e-12	3.11e-11	yes	down	PREDICTED: inorganic pyrophosphatase 1-like [Solanum lycopersicum]	RecName: Full=Inorganic pyrophosphatase 1; Short=AtPPsPase1; Short=PPi phosphatase 1; Short=Pyrophosphate-specific phosphatase 1; AltName: Full=Protein PHOSPHATE S	hypothetical protein	PHOSPHO2	_
Solyc02g062790.2	50	55	58	151	118	165	0.94	0.97	1.2	2.69	2.19	2.52	1.03	2.47	1.19	2.33e-12	3.65e-11	yes	up	PREDICTED: proline-rich receptor-like protein kinase PERK1-like [Solanum lycopersicum]	RecName: Full=Proline-rich receptor-like protein kinase PERK4; AltName: Full=Proline-rich extensin-like receptor kinase 4; Short=AtPERK4 [Arabidopsis thaliana]	hypothetical protein	_	_
Solyc10g017750.1	2	3	1	30	18	39	0.16	0.23	0.09	2.29	1.43	2.55	0.16	2.12	3.07	2.49e-12	3.88e-11	yes	up	PREDICTED: uncharacterized protein LOC102596502 [Solanum tuberosum]	_	_	_	_
Solyc12g062690.1	120	145	165	53	64	58	45.51	51.5	68.94	19.08	23.99	17.91	54.81	20.15	-1.44	3.19e-12	4.93e-11	yes	down	_	_	_	_	_
Solyc12g017850.1	45	47	52	132	135	130	3.07	3.01	3.91	8.56	9.12	7.23	3.3	8.24	1.29	3.92e-12	5.99e-11	yes	up	PREDICTED: uncharacterized protein LOC101261201 [Solanum lycopersicum]	_	_	_	_
Solyc01g094610.2	129	110	65	237	227	291	3.67	2.93	2.04	6.4	6.38	6.74	2.91	6.52	1.14	3.97e-12	6.06e-11	yes	up	PREDICTED: rop guanine nucleotide exchange factor 2-like [Solanum lycopersicum]	RecName: Full=Rop guanine nucleotide exchange factor 3; Short=AtRopGEF3; AltName: Full=Rho of plants guanine nucleotide exchange factor 3 [Arabidopsis thaliana]	hypothetical protein	_	_
Solyc12g045020.1	386	449	376	252	137	251	11.85	12.91	12.72	7.34	4.16	6.28	12.5	5.97	-1.05	4.18e-12	6.34e-11	yes	down	PREDICTED: cytochrome P450 84A1-like isoform 2 [Solanum lycopersicum]	RecName: Full=Cytochrome P450 CYP736A12 [Panax ginseng]	SubName: Full=Chromosome chr7 scaffold_20, whole genome shotgun sequence;	_	_
Solyc03g026270.1	22	20	12	59	68	73	1.62	1.38	0.97	4.12	4.95	4.38	1.34	4.47	1.67	4.34e-12	6.57e-11	yes	up	PREDICTED: dehydration-responsive element-binding protein 1C-like [Solanum CBF3 [Solanum lycopersicum]	RecName: Full=Dehydration-responsive element-binding protein 1A; Short=Protein DREB1A; AltName: Full=C-repeat/dehydration-responsive element-binding factor 3; Shor	SubName: Full=Chromosome chr16 scaffold_189, whole genome shotgun sequence;	EREBP	_
Solyc01g006650.1	19	16	10	49	79	82	0.44	0.34	0.25	1.07	1.79	1.53	0.35	1.46	1.81	5.23e-12	7.8e-11	yes	up	EIL1 [Petunia x hybrida]	RecName: Full=ETHYLENE INSENSITIVE 3-like 3 protein [Arabidopsis thaliana]	ethylene-insensitive 3f	EIN3	_
Solyc12g049270.1	395	373	319	215	186	144	16.24	14.36	14.45	8.39	7.56	4.82	15.02	6.8	-1.13	5.41e-12	8.07e-11	yes	down	PREDICTED: developmentally regulated G-protein 2-like [Solanum lycopersicum]	RecName: Full=Developmentally-regulated G-protein 2; Short=AtDRG2; AltName: Full=Developmentally-regulated G-protein 2B; Short=AtDRG2b [Arabidopsis thaliana]	hypothetical protein	K06944	_
Solyc03g005520.1	2	7	3	45	28	33	0.14	0.47	0.24	3.06	1.98	1.92	0.29	2.3	2.63	5.89e-12	8.75e-11	yes	up	PREDICTED: ethylene-responsive transcription factor 1B-like [Solanum lycopersicum]	RecName: Full=Ethylene-responsive transcription factor 1B; Short=AtERF1B; AltName: Full=Ethylene-responsive element-binding factor 1B; Short=EREBP-1B [Arabidopsis	SubName: Full=Chromosome chr5 scaffold_2, whole genome shotgun sequence;	ERF1	_
Solyc08g079890.1	100	143	93	280	211	418	2.03	2.72	2.08	5.4	4.23	6.91	2.29	5.6	1.25	6.31e-12	9.35e-11	yes	up	PREDICTED: subtilisin-like protease SDD1-like [Solanum lycopersicum]	RecName: Full=Subtilisin-like protease; AltName: Full=Cucumisin-like serine protease; Flags: Precursor [Arabidopsis thaliana]	hypothetical protein	_	_
Solyc01g097210.2	80	62	80	214	222	185	9.81	7.12	10.81	24.91	26.91	18.48	9.15	23.13	1.33	7.82e-12	1.15e-10	yes	up	PREDICTED: ankyrin repeat domain-containing protein 17-like isoform X2 [Solanum tuberosum]	RecName: Full=E3 ubiquitin-protein ligase TTC3; AltName: Full=TPR repeat protein D; Short=Mtprd [Mus musculus]	ankyrin repeat family protein; ankyrin repeat family protein; FUNCTIONS IN: binding; INVOLVE [...]	_	_
Solyc05g015370.2	4	7	13	66	56	44	0.23	0.37	0.82	3.57	3.16	2.04	0.46	2.87	2.41	9.09e-12	1.33e-10	yes	up	PREDICTED: HORMA domain-containing protein 1-like [Solanum tuberosum]	_	_	_	_
Solyc03g117850.2	90	100	76	254	186	207	2.71	2.82	2.52	7.26	5.53	5.07	2.69	5.91	1.11	1e-11	1.46e-10	yes	up	PREDICTED: ribulose bisphosphate carboxylase/oxygenase activase, chloroplastic-like [Solanum lycopersicum]	RecName: Full=Ribulose bisphosphate carboxylase/oxygenase activase, chloroplastic; Short=RA; Short=RuBisCO activase; Flags: Precursor [Oryza sativa Japonica Group]	ribulose bisphosphate carboxylase/oxygenase activase -RuBisCO activase (RCA)	_	_
Solyc10g080920.1	30	40	21	8	2	0	4.84	6.05	3.73	1.23	0.32	0	4.94	0.49	-3.09	1.06e-11	1.55e-10	yes	down	PREDICTED: protein RADIALIS-like 1-like [Solanum lycopersicum]	RecName: Full=Protein RADIALIS-like 6; Short=AtRL6; Short=Protein RAD-like 6; AltName: Full=Protein RADIALIS-LIKE SANT/MYB 3; Short=Protein RSM3 [Arabidopsis thal	SubName: Full=Chromosome chr18 scaffold_1, whole genome shotgun sequence;	_	_
Solyc11g011980.1	56	65	45	23	14	12	1.26	1.37	1.12	0.49	0.31	0.22	1.26	0.33	-1.64	1.16e-11	1.68e-10	yes	down	PREDICTED: E3 ubiquitin-protein ligase COP1-like [Solanum lycopersicum]	RecName: Full=E3 ubiquitin-protein ligase COP1; AltName: Full=Constitutive photomorphogenesis protein 1 [Arabidopsis thaliana]	SubName: Full=Chromosome undetermined scaffold_404, whole genome shotgun sequence;	RFWD2, COP1	_
Solyc09g082340.2	3	5	16	68	76	53	0.07	0.11	0.4	1.47	1.71	0.98	0.19	1.36	2.36	1.26e-11	1.81e-10	yes	up	PREDICTED: vicilin-like antimicrobial peptides 2-1-like [Solanum lycopersicum]	RecName: Full=Vicilin-like antimicrobial peptides 2-2; AltName: Full=MiAMP2; Contains: RecName: Full=Antimicrobial peptide 2a; AltName: Full=MiAMP2a; Contains: Rec	_	_	_
Solyc08g007230.1	63	68	69	165	133	187	4.78	4.83	5.77	11.88	9.97	11.55	5.1	11.17	1.12	1.34e-11	1.92e-10	yes	up	PREDICTED: ethylene-responsive transcription factor 2-like [Solanum lycopersicum]	RecName: Full=Ethylene-responsive transcription factor 2; Short=AtERF2; AltName: Full=Ethylene-responsive element-binding factor 2; Short=EREBP-2 [Arabidopsis thali	SubName: Full=Chromosome undetermined scaffold_237, whole genome shotgun sequence;	EREBP	_
Solyc08g079840.1	12	7	13	46	49	53	0.24	0.13	0.29	0.89	0.98	0.88	0.22	0.91	1.68	1.45e-11	2.07e-10	yes	up	serine protease [Solanum lycopersicum]	RecName: Full=Subtilisin-like protease; AltName: Full=Cucumisin-like serine protease; Flags: Precursor [Arabidopsis thaliana]	hypothetical protein	_	_
Solyc08g077170.2	7	19	6	44	50	71	0.17	0.44	0.16	1.03	1.21	1.42	0.26	1.23	1.87	1.54e-11	2.21e-10	yes	up	PREDICTED: nitrate transporter 1.5-like [Solanum lycopersicum]	RecName: Full=Protein NRT1/ PTR FAMILY 7.3; Short=AtNPF7.3; AltName: Full=Nitrate transporter 1.5 [Arabidopsis thaliana]	hypothetical protein	SLC15A3_4, PHT	_
Solyc01g067840.2	36	23	32	4	4	6	3.06	1.83	3	0.32	0.34	0.42	2.6	0.36	-2.54	1.83e-11	2.61e-10	yes	down	_	_	_	_	_
Solyc08g007470.1	155	202	134	85	79	97	3.49	4.26	3.33	1.82	1.76	1.78	3.72	1.79	-1.02	1.86e-11	2.63e-10	yes	down	PREDICTED: uncharacterized protein LOC101266960 [Solanum lycopersicum]	_	hypothetical protein	_	_
Solyc02g061850.2	44	32	32	89	105	151	0.67	0.45	0.53	1.28	1.57	1.86	0.55	1.59	1.38	1.97e-11	2.78e-10	yes	up	PREDICTED: phospholipase D delta-like [Solanum lycopersicum]	RecName: Full=Phospholipase D delta; Short=AtPLDdelta; Short=PLD delta [Arabidopsis thaliana]	hypothetical protein	PLD1_2	_
Solyc08g005550.2	62	107	76	16	27	34	2.17	3.51	2.94	0.53	0.94	0.97	2.89	0.82	-1.7	1.97e-11	2.79e-10	yes	down	PREDICTED: ubiquinol oxidase 1, mitochondrial-like [Solanum lycopersicum]	RecName: Full=Ubiquinol oxidase 2, mitochondrial; AltName: Full=Alternative oxidase 2; Flags: Precursor	AOX1A (ALTERNATIVE OXIDASE 1A); alternative oxidase; Encodes an isoform of alternative oxida [...]	AOX1, AOX2	_
Solyc10g054690.1	63	83	47	145	142	183	3.44	4.24	2.83	7.51	7.66	8.13	3.54	7.79	1.12	2.05e-11	2.88e-10	yes	up	PREDICTED: uncharacterized protein LOC101256873 [Solanum lycopersicum]	_	_	_	_
Solyc06g075780.1	125	115	126	311	211	370	12.23	10.54	13.59	28.89	20.41	29.49	12.04	26.51	1.13	2.08e-11	2.93e-10	yes	up	PREDICTED: zinc finger protein ZAT12-like [Solanum lycopersicum]	RecName: Full=Zinc finger protein ZAT8 [Arabidopsis thaliana]	_	_	_
Solyc02g076980.2	69	78	67	167	136	226	2.41	2.55	2.57	5.53	4.69	6.42	2.51	5.6	1.13	2.25e-11	3.15e-10	yes	up	PREDICTED: fruit bromelain-like [Solanum lycopersicum]	RecName: Full=Xylem cysteine proteinase 1; Short=AtXCP1; Flags: Precursor [Arabidopsis thaliana]	_	CTSK	_
Solyc01g066570.2	40	63	43	139	128	127	1.91	2.82	2.26	6.31	6.05	4.94	2.34	5.72	1.25	2.31e-11	3.22e-10	yes	up	PREDICTED: uncharacterized protein LOC101258100 [Solanum lycopersicum]	_	_	_	_
Solyc01g108910.2	1019	1091	1141	3399	2026	2286	51.35	51.5	63.35	162.57	100.9	93.82	55.06	117.99	1.1	2.33e-11	3.26e-10	yes	up	PREDICTED: uncharacterized protein LOC101255248 [Solanum lycopersicum]	_	SubName: Full=Putative uncharacterized protein;	_	_
Solyc01g090810.2	83	99	82	31	41	44	3.17	3.54	3.45	1.12	1.55	1.37	3.39	1.35	-1.27	2.36e-11	3.3e-10	yes	down	beta-expansin precursor [Solanum lycopersicum]	RecName: Full=Putative expansin-B2; Short=At-EXPB2; Short=AtEXPB2; AltName: Full=Ath-ExpBeta-1.4; AltName: Full=Beta-expansin-2; Flags: Precursor [Arabidopsis thal	hypothetical protein	_	_
Solyc03g019820.2	33	46	38	155	108	111	1.34	1.75	1.7	5.97	4.33	3.67	1.6	4.61	1.47	2.43e-11	3.37e-10	yes	up	probable aquaporin TIP3-2-like [Solanum lycopersicum]	RecName: Full=Probable aquaporin TIP3-2; AltName: Full=Beta-tonoplast intrinsic protein; Short=Beta-TIP; AltName: Full=Tonoplast intrinsic protein 3-2; Short=AtTIP	aquaporin, MIP family, TIP subfamily	TIP	_
Solyc04g005470.2	88	108	78	42	41	38	3.76	4.32	3.67	1.7	1.73	1.32	3.93	1.57	-1.27	2.49e-11	3.45e-10	yes	down	PREDICTED: uncharacterized protein LOC101267986 [Solanum lycopersicum]	_	_	_	_
Solyc10g008440.2	150	132	132	55	74	71	6.08	5.01	5.89	2.12	2.96	2.34	5.64	2.46	-1.16	2.61e-11	3.61e-10	yes	down	PREDICTED: expansin-B3-like [Solanum lycopersicum]	RecName: Full=Expansin-B3; Short=At-EXPB3; Short=AtEXPB3; AltName: Full=Ath-ExpBeta-1.6; AltName: Full=Beta-expansin-3; Flags: Precursor [Arabidopsis thaliana]	SubName: Full=Chromosome chr12 scaffold_36, whole genome shotgun sequence;	_	_
Solyc08g005350.2	83	150	61	25	28	31	2.11	3.57	1.71	0.6	0.7	0.64	2.51	0.65	-1.81	2.79e-11	3.85e-10	yes	down	PREDICTED: putative F-box/LRR-repeat protein At3g28410-like isoform 2 [Solanum lycopersicum]	RecName: Full=Putative F-box/LRR-repeat protein At3g28410 [Arabidopsis thaliana]	_	_	_
Solyc03g082950.2	82	87	90	205	187	196	5.02	4.98	6.07	11.9	11.3	9.76	5.33	10.92	1.02	2.99e-11	4.12e-10	yes	up	PREDICTED: uncharacterized protein LOC102600821 [Solanum tuberosum]	_	_	_	_
Solyc12g077370.1	124	171	159	80	63	65	8.18	10.56	11.55	5.01	4.11	3.49	10.06	4.17	-1.25	3.04e-11	4.18e-10	yes	down	PREDICTED: CBL-interacting serine/threonine-protein kinase 5-like [Solanum lycopersicum]	RecName: Full=CBL-interacting serine/threonine-protein kinase 25; AltName: Full=SNF1-related kinase 3.25; AltName: Full=SOS2-like protein kinase PKS25 [Arabidopsis	_	PRKAA, AMPK	_
Solyc02g069250.2	57	56	64	177	123	267	1.98	1.82	2.44	5.82	4.21	7.54	2.06	5.97	1.49	3.19e-11	4.37e-10	yes	up	PREDICTED: probable cinnamyl alcohol dehydrogenase 6-like [Solanum lycopersicum]	RecName: Full=Probable cinnamyl alcohol dehydrogenase 6; Short=OsCAD6 [Oryza sativa Japonica Group]	SubName: Full=Chromosome chr18 scaffold_1, whole genome shotgun sequence;	E1.1.1.195	_
Solyc07g064600.2	106	101	113	50	47	47	5.98	5.33	7.02	2.68	2.62	2.16	6.06	2.47	-1.26	3.35e-11	4.57e-10	yes	down	chordin [Solanum lycopersicum]	RecName: Full=Ribonuclease UK114; AltName: Full=Heat-responsive protein 12 [Mus musculus]	endoribonuclease L-PSP family protein; endoribonuclease L-PSP family protein; FUNCTIONS IN: [...]	_	_
Solyc04g055250.2	94	91	60	162	190	231	4.78	4.33	3.36	7.82	9.55	9.57	4.19	9	1.09	3.43e-11	4.67e-10	yes	up	PREDICTED: uncharacterized protein LOC101258942 [Solanum lycopersicum]	_	_	_	_
Solyc02g063390.2	161	138	172	65	66	93	6.43	5.16	7.56	2.46	2.6	3.02	6.32	2.71	-1.19	3.72e-11	5.05e-10	yes	down	PREDICTED: uncharacterized protein C594.04c-like [Solanum lycopersicum]	_	SubName: Full=Chromosome chr15 scaffold_37, whole genome shotgun sequence;	_	_
Solyc06g072430.1	25	34	27	71	88	121	1.01	1.29	1.21	2.73	3.53	4	1.17	3.45	1.48	3.83e-11	5.18e-10	yes	up	PREDICTED: BAG family molecular chaperone regulator 5, mitochondrial-like [Solanum lycopersicum]	_	_	_	_
Solyc02g063150.2	51	37	40	145	105	123	2.69	1.83	2.33	7.26	5.48	5.29	2.27	5.98	1.36	3.94e-11	5.32e-10	yes	up	PREDICTED: ribulose bisphosphate carboxylase small chain 1, chloroplastic isoform 1 [Solanum lycopersicum]	RecName: Full=Ribulose bisphosphate carboxylase small chain 1, chloroplastic; Short=RuBisCO small subunit 1; AltName: Full=LESS 17; Flags: Precursor [Solanum lycopers	RecName: Full=Ribulose bisphosphate carboxylase small chain; EC=4.1.1.39;; RuBisCO catalyzes [...]	rbcS	RBCS-1
Solyc01g097200.1	47	55	47	141	122	123	5.99	6.57	6.6	17.06	15.37	12.77	6.38	14.94	1.21	4.04e-11	5.44e-10	yes	up	PREDICTED: ankyrin repeat domain-containing protein 17-like isoform X1 [Solanum tuberosum]	_	_	_	_
Solyc02g080070.2	90	80	60	179	146	213	1.73	1.44	1.27	3.27	2.78	3.34	1.49	3.15	1.03	4.69e-11	6.29e-10	yes	up	PREDICTED: cysteine-rich receptor-like protein kinase 10-like [Solanum lycopersicum]	RecName: Full=Cysteine-rich receptor-like protein kinase 25; Short=Cysteine-rich RLK25; Flags: Precursor [Arabidopsis thaliana]	SubName: Full=Chromosome undetermined scaffold_302, whole genome shotgun sequence;	_	_
Solyc12g049530.1	140	117	141	67	56	60	35.99	28.18	39.94	16.35	14.23	12.56	34.39	14.29	-1.26	5.2e-11	6.93e-10	yes	down	PREDICTED: polyphosphoinositide phosphatase-like [Solanum lycopersicum]	_	_	_	_
Solyc08g068150.2	40	58	31	106	123	125	1.27	1.73	1.09	3.2	3.87	3.24	1.38	3.42	1.25	5.37e-11	7.15e-10	yes	up	BURP domain-containing protein precursor [Solanum lycopersicum]	RecName: Full=Dehydration-responsive protein RD22; Flags: Precursor [Arabidopsis thaliana]	_	_	_
Solyc10g008700.1	3	13	6	44	40	39	0.14	0.56	0.3	1.92	1.82	1.46	0.34	1.72	2.05	5.54e-11	7.37e-10	yes	up	PREDICTED: uncharacterized protein LOC101256424 [Solanum lycopersicum]	RecName: Full=Transcription factor MYB39; AltName: Full=Myb-related protein 39; Short=AtMYB39 [Arabidopsis thaliana]	annotation not avaliable	MYBP	_
Solyc03g082550.2	45	67	52	191	116	164	1.81	2.53	2.31	7.29	4.61	5.37	2.22	5.75	1.33	6.89e-11	9.08e-10	yes	up	PREDICTED: homeobox-leucine zipper protein HOX6-like [Solanum lycopersicum]	RecName: Full=Homeobox-leucine zipper protein ATHB-7; AltName: Full=HD-ZIP protein ATHB-7; AltName: Full=Homeodomain transcription factor ATHB-7 [Arabidopsis thali	SubName: Full=Chromosome chr15 scaffold_37, whole genome shotgun sequence;	HD-ZIP	_
Solyc08g062450.1	59	40	44	17	9	8	5.63	3.57	4.63	1.54	0.85	0.62	4.59	0.98	-2.11	7.15e-11	9.4e-10	yes	down	class II small heat shock protein Le-HSP17.6 [Solanum lycopersicum]	RecName: Full=17.3 kDa class II heat shock protein; AltName: Full=Hsp17.3; AltName: Full=Hsp20.2	SubName: Full=Chromosome chr4 scaffold_6, whole genome shotgun sequence;	HSP20	_
Solyc09g092490.2	96	104	66	27	38	44	4.92	4.99	3.73	1.31	1.92	1.84	4.58	1.7	-1.38	7.28e-11	9.57e-10	yes	down	PREDICTED: UDP-glycosyltransferase 75C1-like [Solanum lycopersicum]	RecName: Full=Anthocyanidin 3-O-glucoside 5-O-glucosyltransferase; AltName: Full=UDP-glucose:anthocyanin 5-O-glucosyltransferase HGT8; Flags: Precursor	_	_	_
Solyc09g072640.2	23	25	22	75	63	78	0.99	1.01	1.04	3.06	2.68	2.73	1.01	2.82	1.39	7.59e-11	9.94e-10	yes	up	PREDICTED: uncharacterized protein LOC101250544 [Solanum lycopersicum]	RecName: Full=CRIB domain-containing protein RIC5; AltName: Full=ROP-interactive CRIB motif-containing protein 5; AltName: Full=Target of ROP protein RIC5 [Arabido	SubName: Full=Chromosome chr5 scaffold_2, whole genome shotgun sequence;	_	_
Solyc08g081660.2	29	30	24	101	85	78	2.89	2.8	2.64	9.57	8.38	6.34	2.78	8	1.49	7.97e-11	1.04e-09	yes	up	_	_	_	_	_
Solyc01g006680.2	55	83	71	161	171	172	1.7	2.4	2.42	4.72	5.22	4.32	2.17	4.72	1.09	8.23e-11	1.07e-09	yes	up	PREDICTED: lysine-specific demethylase 8-like [Solanum lycopersicum]	RecName: Full=Lysine-specific demethylase 8; AltName: Full=JmjC domain-containing protein 5; AltName: Full=Jumonji domain-containing protein 5	_	KDM8, JMJD5	_
Solyc05g050550.2	131	128	144	75	46	60	6.48	5.93	7.85	3.52	2.25	2.42	6.7	2.72	-1.27	8.83e-11	1.15e-09	yes	down	PREDICTED: uncharacterized protein At4g00950-like [Solanum lycopersicum]	_	_	_	_
Solyc07g005680.2	69	75	64	9	13	36	1.98	2.01	2.02	0.24	0.37	0.84	2	0.5	-1.8	9.15e-11	1.18e-09	yes	down	PREDICTED: serine carboxypeptidase 24-like [Solanum lycopersicum]	RecName: Full=Serine carboxypeptidase 24; AltName: Full=Bri1 suppressor 1; AltName: Full=Carboxypeptidase D; AltName: Full=Serine carboxypeptidase II; Contains: Re	SubName: Full=Chromosome chr11 scaffold_14, whole genome shotgun sequence;	SCPL-II	_
Solyc01g094910.2	57	85	73	169	248	192	1.09	1.52	1.54	3.06	4.68	2.98	1.38	3.53	1.29	1.03e-10	1.33e-09	yes	up	ferric-chelate reductase [Solanum lycopersicum]	RecName: Full=Ferric reduction oxidase 2; Short=AtFRO2; AltName: Full=Ferric-chelate reductase 2; AltName: Full=Protein FERRIC CHELATE REDUCTASE DEFECTIVE 1 [Arabid	hypothetical protein	_	_
Solyc02g077120.2	29	39	45	106	90	143	1.8	2.26	3.07	6.23	5.51	7.21	2.35	6.37	1.4	1.19e-10	1.52e-09	yes	up	PREDICTED: GDSL esterase/lipase At1g28580-like [Solanum lycopersicum]	RecName: Full=GDSL esterase/lipase At1g28610; AltName: Full=Extracellular lipase At1g28610; Flags: Precursor [Arabidopsis thaliana]	_	_	_
Solyc04g071520.2	46	40	49	99	127	156	2.53	2.06	2.97	5.18	6.91	7	2.5	6.39	1.32	1.23e-10	1.56e-09	yes	up	PREDICTED: probable mediator of RNA polymerase II transcription subunit 26c-like [Solanum lycopersicum]	_	_	_	_
Solyc11g006290.1	47	56	65	15	17	22	2.7	3.01	4.11	0.82	0.97	1.03	3.24	0.94	-1.68	1.37e-10	1.74e-09	yes	down	PREDICTED: 3-oxo-5-alpha-steroid 4-dehydrogenase 1-like [Solanum lycopersicum]	RecName: Full=Steroid 5-alpha-reductase DET2; Short=GhDET2	_	_	_
Solyc05g010270.1	34	47	27	85	95	125	3.61	4.67	3.16	8.56	9.96	10.8	3.85	9.83	1.33	1.38e-10	1.75e-09	yes	up	PREDICTED: uncharacterized protein LOC102598059 [Solanum tuberosum]	_	_	_	_
Solyc01g094970.2	82	93	67	228	139	248	2.39	2.53	2.15	6.3	4	5.88	2.37	5.44	1.17	1.6e-10	2.01e-09	yes	up	PREDICTED: probable polygalacturonase-like [Solanum lycopersicum]	RecName: Full=Probable polygalacturonase; Short=PG; AltName: Full=Pectinase	SubName: Full=Chromosome chr2 scaffold_132, whole genome shotgun sequence;	_	_
Solyc06g061280.2	56	72	72	138	152	205	1.97	2.38	2.79	4.61	5.29	5.88	2.37	5.29	1.13	1.83e-10	2.29e-09	yes	up	PREDICTED: tetraketide alpha-pyrone reductase 1-like [Solanum lycopersicum]	RecName: Full=Tetraketide alpha-pyrone reductase 1; AltName: Full=Protein DIHYDROFLAVONOL 4-REDUCTASE-LIKE 1 [Arabidopsis thaliana]	cinnamoyl-CoA reductase (EC:1.2.1.44)	_	_
Solyc02g077130.1	13	9	11	53	43	46	1.22	0.79	1.13	4.71	3.98	3.51	1.04	4.04	1.86	1.98e-10	2.47e-09	yes	up	PREDICTED: GDSL esterase/lipase At1g28580-like [Solanum lycopersicum]	RecName: Full=GDSL esterase/lipase At1g28580; AltName: Full=Extracellular lipase At1g28580; Flags: Precursor [Arabidopsis thaliana]	_	_	_
Solyc07g065160.2	14	27	17	75	51	82	0.57	1.03	0.76	2.89	2.04	2.71	0.79	2.56	1.58	2.09e-10	2.59e-09	yes	up	PREDICTED: pirin-like protein At1g50590-like [Solanum lycopersicum]	RecName: Full=Pirin-like protein At1g50590 [Arabidopsis thaliana]	SubName: Full=Chromosome chr19 scaffold_4, whole genome shotgun sequence;	K06911	_
Solyc08g079880.1	22	25	11	60	57	87	0.44	0.47	0.24	1.14	1.13	1.42	0.39	1.24	1.45	2.19e-10	2.72e-09	yes	up	PREDICTED: subtilisin-like protease SDD1-like [Solanum lycopersicum]	RecName: Full=Subtilisin-like protease; AltName: Full=Cucumisin-like serine protease; Flags: Precursor [Arabidopsis thaliana]	_	_	_
Solyc01g104550.2	105	154	97	49	44	71	2.74	3.77	2.79	1.21	1.14	1.51	3.12	1.3	-1.2	2.3e-10	2.84e-09	yes	down	PREDICTED: probable WRKY transcription factor 42-like [Solanum lycopersicum]	RecName: Full=Probable WRKY transcription factor 9; AltName: Full=WRKY DNA-binding protein 9 [Arabidopsis thaliana]	_	_	_
Solyc02g072220.1	126	137	166	63	57	83	8.69	8.85	12.61	4.12	3.88	4.66	9.94	4.25	-1.21	2.37e-10	2.92e-09	yes	down	PREDICTED: uncharacterized protein LOC103435110 [Malus domestica]	_	SubName: Full=Putative uncharacterized protein;	_	_
Solyc04g078500.1	15	20	16	49	65	67	0.98	1.22	1.15	3.04	4.2	3.57	1.12	3.59	1.6	2.41e-10	2.96e-09	yes	up	PREDICTED: cyclin-J18-like [Solanum lycopersicum]	RecName: Full=Cyclin-J18 [Arabidopsis thaliana]	_	_	_
Solyc03g121190.2	64	96	86	31	24	42	6.42	9.01	9.5	2.95	2.38	3.43	8.29	2.95	-1.46	2.45e-10	3.01e-09	yes	down	conserved hypothetical protein [Ricinus communis]	_	_	_	_
Solyc10g008960.1	183	268	187	108	86	148	7.95	10.91	8.96	4.46	3.69	5.24	9.32	4.51	-1.03	2.63e-10	3.21e-09	yes	down	PREDICTED: serine/threonine-protein kinase-like protein CCR1-like [Solanum lycopersicum]	RecName: Full=Probable receptor-like protein kinase At2g47060 [Arabidopsis thaliana]	hypothetical protein	IRAK1	_
Solyc06g053440.2	122	156	139	64	77	72	7.33	8.78	9.21	3.65	4.57	3.52	8.42	3.88	-1.1	2.67e-10	3.25e-09	yes	down	PREDICTED: uncharacterized protein LOC101245659 [Solanum lycopersicum]	_	SubName: Full=Putative uncharacterized protein;	_	_
Solyc03g118000.1	88	81	101	40	35	40	4.52	3.9	5.72	1.95	1.78	1.68	4.66	1.8	-1.33	2.83e-10	3.43e-09	yes	down	PREDICTED: inositol polyphosphate multikinase beta-like [Solanum lycopersicum]	RecName: Full=Inositol polyphosphate multikinase beta; AltName: Full=Inositol polyphosphate 6-/3-/5-kinase beta; Short=AtIpk2-beta; Short=AtIpk2beta [Arabidopsis t	inositol or phosphatidylinositol kinase (EC:2.7.1.140)	IPMK, IPK2	_
Solyc03g113050.1	34	37	28	3	12	6	1.7	1.73	1.54	0.14	0.59	0.24	1.66	0.32	-2.08	3.08e-10	3.71e-09	yes	down	PREDICTED: ASC1-like protein-like [Solanum lycopersicum]	RecName: Full=Protein ASC1; AltName: Full=Alternaria stem canker resistance protein 1	hypothetical protein	CERS	_
Solyc04g011810.1	5	2	2	51	24	26	0.74	0.28	0.32	7.13	3.49	3.12	0.45	4.52	3.08	3.12e-10	3.76e-09	yes	up	PREDICTED: monothiol glutaredoxin-S1-like [Solanum lycopersicum]	RecName: Full=Monothiol glutaredoxin-S2; Short=AtGrxS2; AltName: Full=Protein ROXY 10 [Arabidopsis thaliana]	glutaredoxin	grxC, GLRX, GLRX2	_
Solyc09g089580.2	274	291	264	188	129	126	7.07	7.04	7.51	4.61	3.29	2.65	7.19	3.47	-1.03	3.28e-10	3.94e-09	yes	down	PREDICTED: 1-aminocyclopropane-1-carboxylate oxidase homolog [Solanum ACCH3_SOLLC RecName: Full=1-aminocyclopropane-1-carboxylate	RecName: Full=1-aminocyclopropane-1-carboxylate oxidase homolog; AltName: Full=Protein E8 [Solanum lycopersicum]	SubName: Full=Chromosome chr5 scaffold_2, whole genome shotgun sequence;	_	ACO3
Solyc01g104740.2	43	55	60	147	159	131	2.18	2.61	3.35	7.07	7.96	5.41	2.69	6.72	1.29	3.3e-10	3.96e-09	yes	up	ethylene-responsive transcriptional coactivator [Solanum lycopersicum]	RecName: Full=Multiprotein-bridging factor 1c [Arabidopsis thaliana]	SubName: Full=Chromosome chr11 scaffold_13, whole genome shotgun sequence;	MBF1	_
Solyc02g084440.2	33	32	21	204	88	102	1.08	0.98	0.75	6.32	2.84	2.71	0.94	3.9	1.94	3.34e-10	4e-09	yes	up	PREDICTED: probable fructose-bisphosphate aldolase 2, chloroplastic-like [Solanum lycopersicum]	RecName: Full=Probable fructose-bisphosphate aldolase 2, chloroplastic; Flags: Precursor [Arabidopsis thaliana]	RecName: Full=Fructose-bisphosphate aldolase; EC=4.1.2.13;	ALDO	_
Solyc03g007850.1	110	123	114	56	62	65	2.48	2.59	2.83	1.2	1.38	1.19	2.63	1.25	-1.01	3.37e-10	4.04e-09	yes	down	PREDICTED: crooked neck-like protein 1-like [Solanum lycopersicum]	RecName: Full=Protein crooked neck [Drosophila melanogaster]	hypothetical protein	CRN, CRNKL1, CLF1, SYF3	_
Solyc04g050820.1	59	41	60	20	10	13	3.01	1.96	3.38	0.97	0.5	0.54	2.75	0.67	-1.89	3.81e-10	4.53e-09	yes	down	PREDICTED: inositol-3-phosphate synthase-like [Solanum tuberosum]	RecName: Full=Inositol-3-phosphate synthase; Short=MIP synthase; AltName: Full=Myo-inositol 1-phosphate synthase; Short=IPS; Short=MI-1-P synthase [Nicotiana tabacu	annotation not avaliable	INO1, ISYNA1	_
Solyc08g023510.1	22	15	20	67	56	67	2.17	1.38	2.17	6.26	5.45	5.37	1.89	5.68	1.54	3.82e-10	4.53e-09	yes	up	PREDICTED: uncharacterized protein LOC101244211 [Solanum lycopersicum]	_	_	_	_
Solyc02g085720.1	246	212	157	91	87	143	9.98	8.05	7.02	3.5	3.49	4.72	8.38	3.95	-1.07	3.87e-10	4.59e-09	yes	down	PREDICTED: geranylgeranyl pyrophosphate synthase, chloroplastic-like [Solanum lycopersicum]	RecName: Full=Heterodimeric geranylgeranyl pyrophosphate synthase large subunit 1, chloroplastic; Short=GGPP synthase 1; Short=GGPS1; AltName: Full=(2E,6E)-farnesy	SubName: Full=Chromosome chr4 scaffold_32, whole genome shotgun sequence;	GGPS	_
Solyc11g073150.1	190	177	199	57	99	108	8.73	7.62	10.08	2.49	4.5	4.04	8.74	3.69	-1.22	3.89e-10	4.61e-09	yes	down	PREDICTED: uncharacterized protein LOC101268162 [Solanum lycopersicum]	_	SubName: Full=Chromosome chr6 scaffold_25, whole genome shotgun sequence;	_	_
Solyc07g042400.2	19	23	18	65	52	101	1.27	1.44	1.32	4.12	3.43	5.49	1.35	4.42	1.64	4.04e-10	4.78e-09	yes	up	PREDICTED: uncharacterized protein LOC101244203 [Solanum lycopersicum]	_	_	_	_
Solyc08g082510.1	17	13	15	1	0	1	0.69	0.5	0.67	0.04	0	0.03	0.62	0.02	-2.53	4.04e-10	4.78e-09	yes	down	PREDICTED: putative F-box protein At3g25750-like [Solanum lycopersicum]	_	_	_	_
Solyc02g061940.2	67	103	58	186	163	182	2.45	3.53	2.34	6.45	5.89	5.42	2.8	5.89	1.05	4.07e-10	4.81e-09	yes	up	PREDICTED: uncharacterized protein LOC101255758 [Solanum lycopersicum]	_	_	HRAD17, RAD24	_
Solyc05g055700.2	154	147	194	61	74	96	4.97	4.44	6.89	1.87	2.36	2.52	5.37	2.26	-1.21	4.2e-10	4.95e-09	yes	down	PREDICTED: (+)-pulegone reductase-like [Solanum lycopersicum]	RecName: Full=2-alkenal reductase (NADP(+)-dependent); AltName: Full=Alkenal double bound reductase; AltName: Full=Allylic alcohol dehydrogenase 1; Short=allyl-ADH1;	SubName: Full=Putative uncharacterized protein (Chromosome undetermined scaffold_351, whole [...]	_	_
Solyc09g010650.1	112	128	99	59	57	67	11.25	12.04	10.96	5.63	5.66	5.48	11.45	5.58	-1.02	4.45e-10	5.23e-09	yes	down	PREDICTED: RING-H2 finger protein ATL33-like [Solanum tuberosum]	RecName: Full=RING-H2 finger protein ATL44; AltName: Full=RING-H2 zinc finger protein RHA3a [Arabidopsis thaliana]	_	RNF38_44	_
Solyc11g012390.1	143	141	143	85	68	67	29.71	27.44	32.74	16.76	13.96	11.34	29.82	13.88	-1.1	5.03e-10	5.88e-09	yes	down	PREDICTED: cysteine proteinase inhibitor 1-like [Solanum lycopersicum]	_	_	_	_
Solyc08g081890.2	74	89	45	145	192	193	0.73	0.82	0.49	1.36	1.88	1.55	0.69	1.59	1.1	5.34e-10	6.23e-09	yes	up	PREDICTED: ABC transporter C family member 10-like [Solanum lycopersicum]	RecName: Full=ABC transporter C family member 10; Short=ABC transporter ABCC.10; Short=AtABCC10; AltName: Full=ATP-energized glutathione S-conjugate pump 14; AltN	multidrug resistance protein ABC transporter family	_	_
Solyc11g044910.1	365	412	346	1218	649	797	7.17	7.58	7.49	22.71	12.6	12.75	7.41	15.89	1.09	5.89e-10	6.84e-09	yes	up	SlArf/Xyl1 protein precursor [Solanum lycopersicum]	RecName: Full=Beta-D-xylosidase 1; Short=AtBXL1; AltName: Full=Alpha-L-arabinofuranosidase; Flags: Precursor [Arabidopsis thaliana]	hypothetical protein	_	_
Solyc04g071430.1	3	6	2	40	24	26	0.13	0.25	0.1	1.7	1.06	0.95	0.16	1.22	2.33	6.04e-10	6.99e-09	yes	up	PREDICTED: WAT1-related protein At1g43650-like [Solanum tuberosum]	RecName: Full=WAT1-related protein At1g43650 [Arabidopsis thaliana]	SubName: Full=Chromosome chr18 scaffold_59, whole genome shotgun sequence;	_	_
Solyc05g018110.1	2	5	8	49	40	28	0.03	0.07	0.12	0.65	0.55	0.32	0.07	0.5	1.8	6.12e-10	7.08e-09	yes	up	PREDICTED: uncharacterized protein LOC101257477 [Solanum lycopersicum]	_	_	KARS, lysS	_
Solyc03g111040.1	6	7	7	35	27	43	0.21	0.23	0.27	1.14	0.92	1.2	0.24	1.09	1.83	6.15e-10	7.1e-09	yes	up	PREDICTED: lysine histidine transporter 1-like [Solanum lycopersicum]	RecName: Full=Lysine histidine transporter 2; Short=AtLHT2; AltName: Full=Amino acid transporter-like protein 2 [Arabidopsis thaliana]	LHT2 (LYSINE HISTIDINE TRANSPORTER 2); acidic amino acid transmembrane transporter/ amino ac [...]	_	_
Solyc03g119820.1	93	114	107	45	47	64	8.5	9.76	10.77	3.9	4.24	4.76	9.64	4.33	-1.14	6.32e-10	7.29e-09	yes	down	PREDICTED: oleosin 16 kDa-like [Solanum lycopersicum]	_	SubName: Full=Chromosome chr17 scaffold_16, whole genome shotgun sequence;	_	_
Solyc08g014360.1	72	84	78	21	40	29	2.87	3.13	3.42	0.79	1.57	0.94	3.13	1.09	-1.45	6.57e-10	7.57e-09	yes	down	PREDICTED: probable cinnamyl alcohol dehydrogenase 6-like [Solanum lycopersicum]	RecName: Full=Probable cinnamyl alcohol dehydrogenase 6; Short=OsCAD6 [Oryza sativa Japonica Group]	SubName: Full=Putative uncharacterized protein;	E1.1.1.195	_
Solyc01g008790.2	128	141	178	64	60	86	3.36	3.46	5.14	1.59	1.56	1.84	3.94	1.67	-1.19	6.81e-10	7.82e-09	yes	down	PREDICTED: phospholipase C 3-like [Solanum lycopersicum]	RecName: Full=Non-specific phospholipase C2; Flags: Precursor [Arabidopsis thaliana]	hypothetical protein	plcC	_
Solyc04g009870.1	108	101	72	45	37	51	31.5	27.6	23.14	12.46	10.67	12.12	27.55	11.78	-1.22	7.08e-10	8.12e-09	yes	down	PREDICTED: vegetative cell wall protein gp1-like [Aplysia californica]	RecName: Full=Mulatexin; Short=MLX56; AltName: Full=Latex protein; Flags: Precursor	_	_	_
Solyc02g063320.2	145	164	109	82	44	71	4.81	5.09	3.98	2.58	1.44	1.92	4.66	1.98	-1.19	7.23e-10	8.27e-09	yes	down	PREDICTED: U-box domain-containing protein 4-like [Solanum lycopersicum]	RecName: Full=U-box domain-containing protein 4; AltName: Full=Plant U-box protein 4; Short=OsPUB4 [Oryza sativa Japonica Group]	SubName: Full=Putative uncharacterized protein (Chromosome chr14 scaffold_26, whole genome s [...]	VAC8	_
Solyc06g035420.1	70	84	52	189	163	151	3.22	3.62	2.63	8.25	7.4	5.65	3.18	7.02	1.12	7.63e-10	8.71e-09	yes	up	PREDICTED: purine permease 3-like [Solanum tuberosum]	RecName: Full=Purine permease 3; Short=AtPUP3 [Arabidopsis thaliana]	SubName: Full=Chromosome chr18 scaffold_1, whole genome shotgun sequence;	_	_
Solyc01g008210.2	68	80	66	36	28	32	3.96	4.36	4.23	1.99	1.61	1.52	4.19	1.7	-1.25	7.9e-10	9.01e-09	yes	down	hypothetical protein CISIN_1g045344mg, partial [Citrus sinensis]	RecName: Full=N66 matrix protein; Flags: Precursor	_	_	_
Solyc03g034120.2	234	330	269	182	136	135	14.98	19.78	18.97	11.06	8.6	7.04	17.92	8.81	-1.02	8.6e-10	9.77e-09	yes	down	PREDICTED: homeobox-leucine zipper protein ATHB-21-like [Solanum lycopersicum]	RecName: Full=Homeobox-leucine zipper protein ATHB-40; AltName: Full=HD-ZIP protein ATHB-40; AltName: Full=Homeodomain transcription factor ATHB-40	hypothetical protein	HD-ZIP	_
Solyc12g057080.1	62	56	66	19	27	15	1.93	1.63	2.27	0.56	0.83	0.38	1.93	0.58	-1.58	8.79e-10	9.98e-09	yes	down	PREDICTED: UDP-glycosyltransferase 85A2-like [Solanum lycopersicum]	RecName: Full=UDP-glycosyltransferase 85A2 [Arabidopsis thaliana]	SubName: Full=Chromosome chr18 scaffold_1, whole genome shotgun sequence;	_	_
Solyc01g067850.2	49	49	49	109	119	123	1.99	1.86	2.19	4.2	4.78	4.07	2	4.33	1.07	9.4e-10	1.06e-08	yes	up	PREDICTED: peroxidase 19-like [Solanum lycopersicum]	RecName: Full=Peroxidase 24; Short=Atperox P24; AltName: Full=ATP47; Flags: Precursor [Arabidopsis thaliana]	SubName: Full=Chromosome chr7 scaffold_31, whole genome shotgun sequence;	E1.11.1.7	_
Solyc08g048510.1	73	81	107	39	27	29	14.76	15.34	23.84	7.49	5.4	4.78	17.74	5.84	-1.59	1.05e-09	1.18e-08	yes	down	_	_	_	_	_
Solyc04g014280.1	14	15	2	49	58	47	2.19	2.2	0.34	7.27	8.96	5.99	1.63	7.31	2.1	1.21e-09	1.35e-08	yes	up	PREDICTED: RNA-binding protein 12-like [Solanum tuberosum]	_	hypothetical protein	_	_
Solyc10g079790.1	84	94	87	47	40	42	1.26	1.32	1.43	0.67	0.59	0.51	1.33	0.59	-1.06	1.23e-09	1.37e-08	yes	down	PREDICTED: uncharacterized protein LOC101258807 [Solanum lycopersicum]	_	hypothetical protein	_	_
Solyc08g075020.2	95	141	91	291	201	249	2.98	4.14	3.14	8.66	6.23	6.36	3.45	7.06	1.01	1.25e-09	1.39e-08	yes	up	PREDICTED: protein notum homolog [Solanum lycopersicum]	_	SubName: Full=Chromosome chr2 scaffold_113, whole genome shotgun sequence;	_	_
Solyc07g061790.2	8	15	5	42	45	39	0.36	0.64	0.25	1.82	2.03	1.45	0.43	1.75	1.81	1.27e-09	1.41e-08	yes	up	PREDICTED: heme-binding protein 2-like [Solanum lycopersicum]	_	SubName: Full=Chromosome undetermined scaffold_223, whole genome shotgun sequence;	_	_
Solyc06g053960.2	49	48	33	109	119	106	2.5	2.29	1.85	5.28	6	4.4	2.23	5.17	1.18	1.35e-09	1.49e-08	yes	up	PREDICTED: heat stress transcription factor A-6b-like [Solanum lycopersicum]	RecName: Full=Heat stress transcription factor A-6b; Short=AtHsfA6b; AltName: Full=AtHsf-07 [Arabidopsis thaliana]	AT-HSFA6B; DNA binding / transcription factor; member of Heat Stress Transcription Factor (H [...]	HSFF	_
Solyc05g009580.2	20	27	26	4	6	3	0.54	0.69	0.78	0.1	0.16	0.07	0.67	0.11	-1.89	1.4e-09	1.54e-08	yes	down	PREDICTED: aluminum-activated malate transporter 9-like [Solanum lycopersicum]	RecName: Full=Aluminum-activated malate transporter 9; Short=AtALMT9 [Arabidopsis thaliana]	_	_	_
Solyc09g097770.2	59	47	59	175	113	154	4.96	3.7	5.47	13.97	9.39	10.55	4.66	11.29	1.26	1.64e-09	1.79e-08	yes	up	cell wall protein precursor [Solanum lycopersicum]	_	_	_	_
Solyc11g005610.1	34	18	36	4	2	7	1.05	0.52	1.22	0.12	0.06	0.18	0.91	0.12	-2.18	1.82e-09	1.97e-08	yes	down	PREDICTED: nodulation-signaling pathway 2 protein-like [Solanum lycopersicum]	RecName: Full=Nodulation-signaling pathway 2 protein [Medicago truncatula]	annotation not avaliable	_	_
Solyc12g010950.1	34	30	31	10	8	7	1.49	1.23	1.49	0.41	0.35	0.25	1.4	0.33	-1.79	1.83e-09	1.98e-08	yes	down	PREDICTED: NADP-dependent alkenal double bond reductase P1-like [Solanum lycopersicum]	RecName: Full=2-alkenal reductase (NADP(+)-dependent); AltName: Full=Alkenal double bound reductase; AltName: Full=Allylic alcohol dehydrogenase 1; Short=allyl-ADH1;	SubName: Full=Putative uncharacterized protein (Chromosome chr5 scaffold_72, whole genome sh [...]	K07119	_
Solyc06g060520.1	43	51	26	107	100	104	2.17	2.41	1.44	5.12	4.98	4.27	2.03	4.76	1.19	1.97e-09	2.12e-08	yes	up	PREDICTED: uncharacterized protein LOC101256890 [Solanum lycopersicum]	_	_	_	_
Solyc02g087470.2	12	17	16	42	52	74	2.52	3.34	3.7	8.36	10.78	12.64	3.17	10.7	1.72	2.45e-09	2.6e-08	yes	up	hypothetical protein JCGZ_09685 [Jatropha curcas]	_	_	_	_
Solyc04g051490.2	118	130	80	41	55	62	2.23	2.3	1.66	0.73	1.03	0.95	2.08	0.9	-1.12	2.52e-09	2.67e-08	yes	down	PREDICTED: crossover junction endonuclease EME1B-like [Solanum lycopersicum]	RecName: Full=Crossover junction endonuclease EME1B; AltName: Full=Essential meiotic endonuclease 1B; Short=AtEME1B [Arabidopsis thaliana]	SubName: Full=Chromosome chr7 scaffold_20, whole genome shotgun sequence;	EME1, MMS4	_
Solyc12g008850.1	0	2	1	30	16	13	0	0.04	0.02	0.64	0.36	0.24	0.02	0.4	2.07	2.67e-09	2.83e-08	yes	up	PREDICTED: probable polyamine oxidase 5-like [Solanum lycopersicum]	RecName: Full=Probable polyamine oxidase 5; Short=AtPAO5 [Arabidopsis thaliana]	_	SMOX, PAO5	_
Solyc12g049190.1	63	84	80	24	28	44	1.12	1.4	1.57	0.41	0.49	0.64	1.36	0.52	-1.23	3.44e-09	3.57e-08	yes	down	PREDICTED: receptor-like protein 12-like [Solanum lycopersicum]	RecName: Full=Probable leucine-rich repeat receptor-like protein kinase At1g35710; Flags: Precursor [Arabidopsis thaliana]	_	_	_
Solyc04g014450.1	81	92	62	38	34	22	2.23	2.38	1.88	0.99	0.93	0.49	2.18	0.79	-1.36	3.77e-09	3.91e-08	yes	down	PREDICTED: probable rhamnogalacturonate lyase B-like [Solanum lycopersicum]	_	_	RGL4, rhiE	_
Solyc08g075210.1	77	71	88	28	35	39	2.75	2.37	3.46	0.95	1.23	1.13	2.83	1.1	-1.28	3.79e-09	3.92e-08	yes	down	PREDICTED: deacetylvindoline O-acetyltransferase-like [Solanum lycopersicum]	RecName: Full=Deacetylvindoline O-acetyltransferase; AltName: Full=Acetyl-coenzyme A:deacetylvindoline 4-O-acetyltransferase [Catharanthus roseus]	_	_	_
Solyc02g067680.1	52	44	37	101	91	137	2.17	1.72	1.7	4.01	3.76	4.66	1.87	4.18	1.12	3.97e-09	4.09e-08	yes	up	PREDICTED: RING-H2 finger protein ATL46-like [Solanum lycopersicum]	RecName: Full=RING-H2 finger protein ATL47 [Arabidopsis thaliana]	hypothetical protein	_	_
Solyc09g090570.2	10	10	10	35	35	51	0.61	0.57	0.67	2.01	2.09	2.51	0.61	2.22	1.7	3.99e-09	4.12e-08	yes	up	PREDICTED: protein PROTON GRADIENT REGULATION 5, chloroplastic-like [Solanum lycopersicum]	RecName: Full=Protein PROTON GRADIENT REGULATION 5, chloroplastic; Flags: Precursor [Arabidopsis thaliana]	SubName: Full=Chromosome chr5 scaffold_2, whole genome shotgun sequence;	_	_
Solyc05g025920.2	18	37	29	8	1	5	0.71	1.37	1.26	0.3	0.04	0.16	1.11	0.17	-2.18	4.53e-09	4.64e-08	yes	down	PREDICTED: uncharacterized protein LOC101264326 [Solanum lycopersicum]	RecName: Full=Auxin-induced protein 15A [Glycine max]	SubName: Full=Chromosome chr11 scaffold_13, whole genome shotgun sequence;	SAUR	_
NCRNA_7_240	22	20	22	69	68	61	6.67	5.68	7.35	19.87	20.39	15.07	6.52	18.24	1.47	4.65e-09	4.76e-08	yes	up	_	_	_	_	snoR134
Solyc08g074960.2	52	55	43	106	99	146	1.18	1.17	1.08	2.29	2.22	2.7	1.15	2.42	1.02	4.78e-09	4.87e-08	yes	up	PREDICTED: uncharacterized protein LOC101262446 [Solanum lycopersicum]	_	hypothetical protein	_	_
Solyc12g006240.1	60	39	31	120	111	115	3.37	2.05	1.92	6.4	6.16	5.26	2.45	5.9	1.23	4.83e-09	4.93e-08	yes	up	PREDICTED: zinc finger protein CONSTANS-LIKE 9-like [Solanum lycopersicum]	RecName: Full=Zinc finger protein CONSTANS-LIKE 10 [Arabidopsis thaliana]	hypothetical protein	_	_
Solyc02g077540.2	43	40	50	11	18	11	1.26	1.09	1.61	0.3	0.52	0.26	1.31	0.35	-1.63	4.89e-09	4.98e-08	yes	down	PREDICTED: uncharacterized protein LOC101249987 [Solanum lycopersicum]	_	_	_	_
Solyc08g077740.1	24	39	18	74	67	90	0.38	0.58	0.31	1.11	1.05	1.16	0.43	1.11	1.19	5.08e-09	5.15e-08	yes	up	PREDICTED: LRR receptor-like serine/threonine-protein kinase FLS2-like [Solanum lycopersicum]	RecName: Full=LRR receptor-like serine/threonine-protein kinase ERECTA; AltName: Full=Protein QUANTITATIVE RESISTANCE TO PLECTOSPHAERELLA 1; AltName: Full=Protein	_	_	_
Solyc09g011060.2	84	90	69	44	35	44	1.41	1.41	1.27	0.7	0.58	0.6	1.37	0.63	-1.02	6.14e-09	6.15e-08	yes	down	PREDICTED: L-type lectin-domain containing receptor kinase IV.1-like [Solanum lycopersicum]	RecName: Full=L-type lectin-domain containing receptor kinase IV.1; Short=Arabidopsis thaliana lectin-receptor kinase e; Short=AthlecRK-e; Short=LecRK-IV.1; AltNam	SubName: Full=Chromosome chr8 scaffold_23, whole genome shotgun sequence;	_	_
Solyc06g051660.1	46	44	37	101	84	119	5.72	5.12	5.07	11.92	10.32	12.05	5.31	11.48	1.1	6.36e-09	6.35e-08	yes	up	PREDICTED: protein EARLY FLOWERING 4-like [Solanum lycopersicum]	RecName: Full=Protein EARLY FLOWERING 4; AltName: Full=Protein ARRHYTHMIC 44 [Arabidopsis thaliana]	hypothetical protein	_	_
Solyc06g076290.1	5	5	2	26	22	27	0.6	0.56	0.27	2.97	2.62	2.65	0.48	2.74	2.28	6.49e-09	6.47e-08	yes	up	unnamed protein product [Coffea canephora]	RecName: Full=Scarecrow-like protein 30; Short=AtSCL30; AltName: Full=GRAS family protein 17; Short=AtGRAS-17 [Arabidopsis thaliana]	_	_	_
Solyc01g111610.2	30	45	26	94	74	95	1.64	2.31	1.57	4.89	4.01	4.24	1.86	4.38	1.19	7.3e-09	7.22e-08	yes	up	PREDICTED: uncharacterized protein LOC101267168 [Solanum lycopersicum]	_	_	BOI	_
Solyc09g098190.2	90	86	57	31	29	45	5.87	5.25	4.09	1.92	1.87	2.39	5.1	2.08	-1.26	7.36e-09	7.27e-08	yes	down	PREDICTED: signal peptide peptidase-like 2-like [Solanum lycopersicum]	RecName: Full=Signal peptide peptidase-like 5; Short=AtSPPL5; Flags: Precursor [Arabidopsis thaliana]	_	SPPL2B	_
Solyc06g051950.2	2	0	0	16	8	25	0.09	0	0	0.72	0.38	0.97	0.03	0.71	2.63	8.72e-09	8.52e-08	yes	up	salt tolerance protein 5-like protein [Solanum tuberosum]	RecName: Full=Protein BOBBER 1 [Arabidopsis thaliana]	hypothetical protein	_	_
Solyc06g008430.1	11	8	16	56	33	68	2.29	1.56	3.66	11.04	6.78	11.51	2.45	9.91	1.97	8.82e-09	8.61e-08	yes	up	PREDICTED: uncharacterized protein LOC102583695 [Solanum tuberosum]	_	_	_	_
Solyc12g008800.1	35	41	24	9	6	14	2.81	3.08	2.12	0.69	0.48	0.92	2.7	0.71	-1.79	9.04e-09	8.81e-08	yes	down	PREDICTED: transcription factor MYB1R1-like [Solanum lycopersicum]	RecName: Full=Transcription factor MYB1R1; AltName: Full=Myb-related protein R1; Short=StMYB1R-1 [Solanum tuberosum]	annotation not avaliable	_	_
Solyc02g064980.1	56	47	36	11	20	16	2.36	1.85	1.67	0.44	0.83	0.55	1.97	0.6	-1.56	9.51e-09	9.24e-08	yes	down	PREDICTED: MAP kinase kinase kinase mkh1-like isoform 1 [Solanum lycopersicum]	RecName: Full=Serine/threonine-protein kinase sepA; AltName: Full=Septase A [Dictyostelium discoideum]	_	_	_
Solyc08g065710.1	6	10	5	75	24	46	0.19	0.29	0.17	2.23	0.74	1.17	0.22	1.38	2.21	1.03e-08	9.98e-08	yes	up	PREDICTED: vacuolar-processing enzyme-like [Solanum lycopersicum]	RecName: Full=Vacuolar-processing enzyme gamma-isozyme; AltName: Full=Gamma-VPE; Flags: Precursor [Arabidopsis thaliana]	annotation not avaliable	LGMN	_
Solyc07g056090.1	74	74	59	38	27	29	15.59	14.6	13.7	7.6	5.62	4.98	14.66	6.01	-1.27	1.05e-08	1.01e-07	yes	down	hypothetical protein POPTR_0005s13010g [Populus trichocarpa]	_	_	_	_
Solyc12g009270.1	80	81	60	131	177	187	6.45	6.12	5.33	10.03	14.11	12.29	5.99	12.13	1.01	1.07e-08	1.03e-07	yes	up	PREDICTED: 21 kDa protein-like [Solanum lycopersicum]	RecName: Full=Probable pectinesterase/pectinesterase inhibitor 61; Includes: RecName: Full=Pectinesterase inhibitor 61; AltName: Full=Pectin methylesterase inhibit	SubName: Full=Chromosome chr11 scaffold_13, whole genome shotgun sequence;	_	_
Solyc01g097770.2	12	5	7	28	39	62	0.16	0.06	0.11	0.36	0.53	0.69	0.11	0.54	1.6	1.1e-08	1.06e-07	yes	up	phototropin-2 [Solanum lycopersicum]	RecName: Full=Phototropin-1; AltName: Full=Non-phototropic hypocotyl protein 1; AltName: Full=Root phototropism protein 1 [Arabidopsis thaliana]	SubName: Full=Chromosome chr3 scaffold_8, whole genome shotgun sequence;	_	_
Solyc06g050900.2	37	62	32	94	105	144	0.93	1.46	0.88	2.24	2.6	2.94	1.1	2.61	1.17	1.13e-08	1.08e-07	yes	up	PREDICTED: probable peptide/nitrate transporter At2g40460-like [Solanum lycopersicum]	RecName: Full=Protein NRT1/ PTR FAMILY 5.1; Short=AtNPF5.1 [Arabidopsis thaliana]	SubName: Full=Chromosome chr13 scaffold_48, whole genome shotgun sequence;	SLC15A3_4, PHT	_
Solyc05g052900.2	86	96	102	54	40	39	5.31	5.55	6.94	3.16	2.44	1.96	5.89	2.49	-1.21	1.14e-08	1.1e-07	yes	down	PREDICTED: ras-related protein RABA2b-like [Solanum lycopersicum]	RecName: Full=Ras-related protein RABA2b; Short=AtRABA2b [Arabidopsis thaliana]	SubName: Full=Chromosome chr13 scaffold_17, whole genome shotgun sequence;	RAB11A	_
Solyc02g072210.1	73	73	48	31	15	31	4.9	4.59	3.55	1.97	0.99	1.69	4.38	1.56	-1.43	1.15e-08	1.1e-07	yes	down	conserved hypothetical protein [Ricinus communis]	_	SubName: Full=Chromosome chr12 scaffold_18, whole genome shotgun sequence;	_	_
Solyc05g056330.2	44	40	26	97	85	94	1.49	1.27	0.97	3.12	2.85	2.59	1.25	2.84	1.12	1.16e-08	1.11e-07	yes	up	PREDICTED: putative nuclease HARBI1-like [Solanum lycopersicum]	_	SubName: Full=Chromosome undetermined scaffold_147, whole genome shotgun sequence;	_	_
Solyc09g011960.1	162	162	96	66	72	81	4.31	4.04	2.81	1.67	1.89	1.76	3.76	1.77	-1.04	1.18e-08	1.13e-07	yes	down	PREDICTED: laccase-17-like [Solanum lycopersicum]	RecName: Full=Laccase-4; AltName: Full=Benzenediol:oxygen oxidoreductase 4; AltName: Full=Diphenol oxidase 4; AltName: Full=Urishiol oxidase 4; Flags: Precursor [Or	SubName: Full=Chromosome chr6 scaffold_3, whole genome shotgun sequence;	E1.10.3.2	_
Solyc12g057030.1	20	44	37	11	4	3	2.81	5.79	5.73	1.47	0.56	0.34	4.77	0.77	-2.49	1.24e-08	1.18e-07	yes	down	PREDICTED: uncharacterized protein LOC101249251 [Solanum lycopersicum]	_	_	_	_
Solyc12g098110.1	29	13	21	63	71	71	2.91	1.22	2.32	6.01	7.05	5.81	2.12	6.25	1.51	1.48e-08	1.4e-07	yes	up	PREDICTED: uncharacterized protein LOC102589943 [Solanum tuberosum]	_	hypothetical protein	_	_
Solyc08g076410.2	63	50	40	131	95	141	1.94	1.44	1.36	3.84	2.9	3.54	1.58	3.44	1.07	1.64e-08	1.55e-07	yes	up	PREDICTED: probable inactive shikimate kinase like 2, chloroplastic-like [Solanum lycopersicum]	RecName: Full=Probable inactive shikimate kinase like 2, chloroplastic; Short=AtSKL2; Flags: Precursor [Arabidopsis thaliana]	SubName: Full=Chromosome chr2 scaffold_11, whole genome shotgun sequence;	_	_
Solyc03g083660.1	102	103	88	41	52	65	7.93	7.5	7.54	3.03	4	4.12	7.66	3.73	-1.02	1.71e-08	1.6e-07	yes	down	PREDICTED: 21 kDa protein-like [Solanum lycopersicum]	_	_	_	_
Solyc10g075160.1	64	86	66	23	37	37	6.7	8.43	7.61	2.28	3.83	3.15	7.6	3.08	-1.28	1.75e-08	1.63e-07	yes	down	PREDICTED: ferredoxin-1, chloroplastic-like [Solanum lycopersicum]	RecName: Full=Ferredoxin-1, chloroplastic; AltName: Full=Ferredoxin I; Flags: Precursor [Solanum lycopersicum]	SubName: Full=Putative uncharacterized protein;	petF	_
Solyc12g096430.1	42	47	34	12	18	13	1.02	1.07	0.91	0.28	0.43	0.26	1	0.32	-1.4	1.91e-08	1.77e-07	yes	down	PREDICTED: ubiquitin carboxyl-terminal hydrolase 19-like [Solanum lycopersicum]	RecName: Full=Ubiquitin carboxyl-terminal hydrolase 18; AltName: Full=Deubiquitinating enzyme 18; Short=AtUBP18; AltName: Full=Ubiquitin thioesterase 18; AltName:	SubName: Full=Chromosome undetermined scaffold_107, whole genome shotgun sequence;	USP36_42	_
Solyc07g008290.2	42	30	31	10	8	13	1.25	0.83	1.01	0.28	0.23	0.31	1.03	0.28	-1.58	2e-08	1.85e-07	yes	down	PREDICTED: uncharacterized protein At1g04910-like [Solanum lycopersicum]	_	_	_	_
Solyc10g011930.1	11	12	14	42	37	50	1.3	1.33	1.83	4.72	4.33	4.83	1.47	4.64	1.59	2.18e-08	2.01e-07	yes	up	PREDICTED: phenylalanine ammonia-lyase-like [Solanum lycopersicum]	RecName: Full=Phenylalanine ammonia-lyase; Short=PAL	_	E4.3.1.24	_
Solyc09g098200.2	125	111	140	60	64	76	5.59	4.65	6.9	2.55	2.83	2.77	5.65	2.72	-1.03	2.53e-08	2.31e-07	yes	down	PREDICTED: signal peptide peptidase-like 2-like [Solanum lycopersicum]	RecName: Full=Signal peptide peptidase-like 2; Short=OsSPPL2; Flags: Precursor [Oryza sativa Japonica Group]	SubName: Full=Putative uncharacterized protein;	SPPL2B	_
Solyc12g010960.1	25	18	11	1	4	2	2.49	1.68	1.21	0.09	0.39	0.16	1.81	0.21	-2.63	2.55e-08	2.33e-07	yes	down	PREDICTED: NADP-dependent alkenal double bond reductase P2-like [Solanum lycopersicum]	RecName: Full=2-alkenal reductase (NADP(+)-dependent); AltName: Full=Alkenal double bound reductase; AltName: Full=Allylic alcohol dehydrogenase 1; Short=allyl-ADH1;	_	K07119	_
Solyc09g072610.2	191	262	216	139	69	142	3.66	4.7	4.56	2.53	1.31	2.21	4.31	2.04	-1.05	2.64e-08	2.4e-07	yes	down	PREDICTED: long-chain-alcohol oxidase FAO2-like [Solanum lycopersicum]	RecName: Full=Long-chain-alcohol oxidase FAO4B; AltName: Full=Long-chain fatty alcohol oxidase 4B [Arabidopsis thaliana]	SubName: Full=Chromosome chr5 scaffold_2, whole genome shotgun sequence;	FAO3	_
Solyc11g068570.1	2	5	0	27	13	23	0.15	0.34	0	1.88	0.94	1.37	0.17	1.4	2.46	2.66e-08	2.42e-07	yes	up	PREDICTED: germin-like protein 9-3-like [Solanum lycopersicum]	RecName: Full=Germin-like protein 9-3; Flags: Precursor [Oryza sativa Japonica Group]	SubName: Full=Chromosome undetermined scaffold_87, whole genome shotgun sequence;	_	_
Solyc12g088140.1	111	115	145	64	46	75	15.17	14.72	21.83	8.3	6.21	8.35	17.04	7.68	-1.14	2.71e-08	2.45e-07	yes	down	PREDICTED: uncharacterized protein At5g65660-like [Solanum lycopersicum]	RecName: Full=Uncharacterized protein At5g65660 [Arabidopsis thaliana]	_	_	_
Solyc10g008030.2	82	100	97	33	52	50	3.39	3.87	4.42	1.29	2.12	1.68	3.88	1.69	-1.15	2.71e-08	2.45e-07	yes	down	PREDICTED: uncharacterized protein LOC101245295 [Solanum lycopersicum]	RecName: Full=Protein trichome birefringence-like 39 [Arabidopsis thaliana]	SubName: Full=Chromosome chr12 scaffold_18, whole genome shotgun sequence;	_	_
Solyc01g090300.2	64	67	65	20	25	42	4.06	3.98	4.55	1.2	1.57	2.17	4.18	1.68	-1.27	2.95e-08	2.66e-07	yes	down	PREDICTED: ethylene-responsive transcription factor 13-like [Solanum lycopersicum]	RecName: Full=Ethylene-responsive transcription factor 13; Short=AtERF13; AltName: Full=Ethylene-responsive element-binding factor 13; Short=EREBP-13 [Arabidopsis	ERF13 (ETHYLENE-RESPONSIVE ELEMENT BINDING FACTOR 13); DNA binding / transcription factor; e [...]	_	_
Solyc11g007600.1	22	19	23	55	57	71	0.63	0.51	0.73	1.49	1.61	1.65	0.62	1.59	1.23	3.03e-08	2.74e-07	yes	up	PREDICTED: glucomannan 4-beta-mannosyltransferase 9-like [Solanum lycopersicum]	RecName: Full=Glucomannan 4-beta-mannosyltransferase 9; AltName: Full=Cellulose synthase-like protein A9; Short=AtCslA9; AltName: Full=Glucomannan synthase; AltNam	SubName: Full=Putative uncharacterized protein (Chromosome chr13 scaffold_74, whole genome s [...]	CSLA	_
Solyc06g060340.2	1	4	10	40	51	27	0.04	0.16	0.46	1.59	2.11	0.92	0.21	1.5	2.36	3.09e-08	2.78e-07	yes	up	PREDICTED: photosystem II 22 kDa protein, chloroplastic-like [Solanum lycopersicum]	RecName: Full=Photosystem II 22 kDa protein, chloroplastic; AltName: Full=CP22; Flags: Precursor [Solanum lycopersicum]	SubName: Full=Putative uncharacterized protein;	psbS	PSBS
Solyc12g088250.1	28	20	8	65	59	64	0.92	0.61	0.29	2.02	1.91	1.7	0.62	1.87	1.46	3.27e-08	2.94e-07	yes	up	PREDICTED: uncharacterized protein LOC101253984, partial [Solanum lycopersicum]	RecName: Full=Serine carboxypeptidase-like 18; Flags: Precursor [Arabidopsis thaliana]	_	SCPL-I	_
Solyc02g089460.1	12	6	12	43	30	53	1.78	0.84	1.97	6.07	4.41	6.42	1.5	5.69	1.86	3.34e-08	2.99e-07	yes	up	PREDICTED: protein GLUTAMINE DUMPER 2-like [Solanum tuberosum]	RecName: Full=Protein GLUTAMINE DUMPER 5 [Arabidopsis thaliana]	_	_	_
Solyc02g092860.2	76	93	96	244	151	216	2.06	2.36	2.87	6.28	4.05	4.77	2.41	5.03	1.03	3.51e-08	3.14e-07	yes	up	PREDICTED: cytochrome P450 81D1-like [Solanum lycopersicum]	RecName: Full=Cytochrome P450 81D1 [Arabidopsis thaliana]	SubName: Full=Chromosome chr7 scaffold_20, whole genome shotgun sequence;	CYP81E1_7	_
Solyc05g053170.2	19	18	11	77	37	68	0.61	0.54	0.39	2.35	1.18	1.78	0.52	1.78	1.6	3.64e-08	3.26e-07	yes	up	PREDICTED: chalcone synthase B-like [Solanum lycopersicum]	RecName: Full=Chalcone synthase B; AltName: Full=Naringenin-chalcone synthase B	chalcone synthase (EC:2.3.1.74); The primary product of this enzyme is 4,2',4',6'- tetrahydr [...]	CHS	_
Solyc04g072070.2	111	117	75	184	186	327	5.48	5.41	4.08	8.62	9.07	13.14	5.03	10.44	1.04	3.8e-08	3.39e-07	yes	up	PREDICTED: probable WRKY transcription factor 51-like [Solanum lycopersicum]	RecName: Full=Probable WRKY transcription factor 51; AltName: Full=WRKY DNA-binding protein 51 [Arabidopsis thaliana]	_	_	_
Solyc03g034010.2	26	41	35	81	77	94	1.72	2.54	2.55	5.09	5.04	5.07	2.27	5.07	1.13	4.18e-08	3.71e-07	yes	up	PREDICTED: U-box domain-containing protein 5-like [Solanum lycopersicum]	_	_	_	_
Solyc12g098300.1	46	53	51	19	11	29	8.41	9.07	10.27	3.3	1.99	4.32	9.21	3.28	-1.46	4.32e-08	3.82e-07	yes	down	PREDICTED: WAT1-related protein At2g37460-like [Solanum tuberosum]	RecName: Full=Sulfated surface glycoprotein 185; Short=SSG 185; Flags: Precursor	_	_	_
Solyc06g008440.1	14	12	2	42	37	39	3.27	2.62	0.51	9.3	8.53	7.41	2.19	8.36	1.88	4.52e-08	3.99e-07	yes	up	PREDICTED: protein TRANSPORT INHIBITOR RESPONSE 1-like isoform X1 [Solanum tuberosum]	RecName: Full=Protein TRANSPORT INHIBITOR RESPONSE 1; AltName: Full=Weak ethylene-insensitive protein 1 [Arabidopsis thaliana]	_	TIR1	_
Solyc01g087800.2	12	3	7	68	22	67	0.23	0.05	0.15	1.24	0.42	1.05	0.14	0.92	2.08	4.58e-08	4.04e-07	yes	up	PREDICTED: subtilisin-like protease-like [Solanum lycopersicum]	RecName: Full=Subtilisin-like protease; AltName: Full=Cucumisin-like serine protease; Flags: Precursor [Arabidopsis thaliana]	SubName: Full=Chromosome chr18 scaffold_1, whole genome shotgun sequence;	_	_
Solyc02g094060.2	84	54	59	209	161	144	0.88	0.53	0.68	2.09	1.67	1.23	0.69	1.64	1.13	4.76e-08	4.18e-07	yes	up	PREDICTED: chloride channel protein CLC-a-like [Solanum lycopersicum]	RecName: Full=Chloride channel protein CLC-a; Short=AtCLC-a; AltName: Full=CBS domain-containing protein CBSCLC5 [Arabidopsis thaliana]	ATCLC-A (CHLORIDE CHANNEL A); anion channel/ nitrate transmembrane transporter/ voltage-gate [...]	CLCN7	_
Solyc01g008420.2	15	23	28	4	4	4	0.36	0.52	0.75	0.09	0.1	0.08	0.54	0.09	-1.75	4.95e-08	4.35e-07	yes	down	PREDICTED: MATE efflux family protein 1-like [Solanum lycopersicum]	RecName: Full=MATE efflux family protein 1; AltName: Full=Aluminum-activated citrate transporter; AltName: Full=FRD-like protein; AltName: Full=MATE citrate trans	hypothetical protein	_	_
Solyc09g014590.2	0	2	1	20	13	12	0	0.09	0.05	0.89	0.6	0.46	0.05	0.64	2.33	4.99e-08	4.39e-07	yes	up	polygalacturonase inhibiting protein 1 [Capsicum annuum]	RecName: Full=Polygalacturonase inhibitor 2; AltName: Full=Polygalacturonase-inhibiting protein 2; Short=PGIP-2; Flags: Precursor [Arabidopsis thaliana]	_	_	_
Solyc02g087920.2	98	92	106	318	176	233	3.76	3.3	4.48	11.57	6.67	7.27	3.81	8.46	1.13	5.17e-08	4.53e-07	yes	up	PREDICTED: protein FEZ-like [Solanum lycopersicum]	RecName: Full=Protein FEZ; AltName: Full=NAC domain-containing protein 9; Short=ANAC009 [Arabidopsis thaliana]	NAC domain protein, IPR003441	_	_
Solyc06g071830.2	34	25	25	5	10	8	1.17	0.81	0.95	0.16	0.34	0.22	0.97	0.24	-1.67	5.68e-08	4.93e-07	yes	down	PREDICTED: BTB/POZ and TAZ domain-containing protein 1-like [Solanum lycopersicum]	RecName: Full=BTB/POZ and TAZ domain-containing protein 1; AltName: Full=BTB and TAZ domain protein 1 [Arabidopsis thaliana]	hypothetical protein	_	_
Solyc09g009490.2	49	45	47	17	15	26	1.74	1.49	1.83	0.57	0.52	0.75	1.68	0.62	-1.3	5.69e-08	4.94e-07	yes	down	PREDICTED: uncharacterized protein LOC101261060 [Solanum lycopersicum]	RecName: Full=Protein ABSCISIC ACID-INSENSITIVE 5; AltName: Full=Dc3 promoter-binding factor 1; Short=AtDPBF1; AltName: Full=Protein GROWTH-INSENSITIVITY TO ABA 1;	_	ftsZ	_
NCRNA_1_8	52	33	35	13	14	6	14.7	8.74	10.9	3.49	3.91	1.38	11.4	2.83	-1.97	5.73e-08	4.98e-07	yes	down	hypothetical protein MTR_3g029970 [Medicago truncatula]	_	_	DJ1D	U1
Solyc06g083160.1	94	58	54	141	154	186	4.85	2.8	3.07	6.9	7.85	7.82	3.57	7.53	1.06	6.59e-08	5.69e-07	yes	up	PREDICTED: uncharacterized protein LOC101264023 [Solanum lycopersicum]	_	_	_	_
Solyc03g098710.1	0	0	1	7	26	12	0	0	0.07	0.45	1.73	0.66	0.02	0.92	3.07	6.86e-08	5.91e-07	yes	up	PREDICTED: cysteine protease inhibitor 8-like [Solanum lycopersicum]	_	_	_	_
Solyc04g016200.1	13	13	11	57	33	45	0.44	0.41	0.41	1.82	1.09	1.23	0.42	1.38	1.5	7.01e-08	6.03e-07	yes	up	putative glucosyltransferase [Solanum lycopersicum]	RecName: Full=Zeatin O-glucosyltransferase; AltName: Full=Trans-zeatin O-beta-D-glucosyltransferase	SubName: Full=Chromosome chr8 scaffold_34, whole genome shotgun sequence;	CISZOG	_
Solyc02g085220.2	54	76	31	15	15	24	0.74	0.98	0.47	0.2	0.2	0.27	0.74	0.23	-1.37	7.44e-08	6.38e-07	yes	down	PREDICTED: vam6/Vps39-like protein-like [Solanum lycopersicum]	RecName: Full=Vam6/Vps39-like protein [Mus musculus]	SubName: Full=Chromosome chr4 scaffold_32, whole genome shotgun sequence;	_	_
Solyc03g006290.2	69	59	63	32	22	36	3.43	2.75	3.45	1.51	1.08	1.46	3.19	1.36	-1.17	8.02e-08	6.84e-07	yes	down	PREDICTED: uncharacterized protein LOC101254973 [Solanum lycopersicum]	_	SubName: Full=Chromosome chr10 scaffold_138, whole genome shotgun sequence;	_	_
Solyc03g058840.1	6	5	6	22	26	37	1.54	1.2	1.7	5.37	6.61	7.75	1.47	6.64	2.1	8.08e-08	6.88e-07	yes	up	_	_	_	_	_
Solyc11g006570.1	55	54	34	140	98	111	3.31	3.04	2.25	8	5.83	5.44	2.89	6.38	1.12	8.55e-08	7.26e-07	yes	up	PREDICTED: probable inositol oxygenase-like [Solanum lycopersicum]	RecName: Full=Inositol oxygenase 1; AltName: Full=Myo-inositol oxygenase 1; Short=AtMIOX1; Short=MI oxygenase 1 [Arabidopsis thaliana]	SubName: Full=Chromosome chr9 scaffold_7, whole genome shotgun sequence;	MIOX	_
Solyc10g050520.1	36	35	35	12	7	18	7.48	6.81	8.01	2.37	1.44	3.05	7.4	2.34	-1.62	8.68e-08	7.36e-07	yes	down	_	_	_	_	_
Solyc01g098530.2	71	68	36	21	20	28	9.37	8.4	5.23	2.63	2.61	3.01	7.76	2.77	-1.46	9.17e-08	7.75e-07	yes	down	PREDICTED: CTP synthase-like [Solanum lycopersicum]	RecName: Full=CTP synthase; AltName: Full=CTP synthetase; AltName: Full=UTP--ammonia ligase [Picrophilus torridus DSM 9790]	_	pyrG, CTPS	_
Solyc12g042960.1	21	23	20	63	59	56	0.55	0.57	0.58	1.57	1.53	1.2	0.57	1.42	1.19	9.49e-08	8e-07	yes	up	PREDICTED: uncharacterized protein LOC100244611 [Vitis vinifera]	_	_	_	_
Solyc10g078920.1	64	71	67	204	142	138	5.19	5.39	5.99	15.71	11.38	9.12	5.51	11.92	1.1	1.08e-07	9.02e-07	yes	up	PREDICTED: thioredoxin-like 3-1, chloroplastic-like [Solanum lycopersicum]	RecName: Full=Thioredoxin-like 3-1, chloroplastic; AltName: Full=Thioredoxin WCRKC-1; Flags: Precursor [Arabidopsis thaliana]	SubName: Full=Chromosome chr8 scaffold_34, whole genome shotgun sequence;	_	_
Solyc02g070420.2	74	103	76	46	41	48	3.34	4.36	3.78	1.97	1.83	1.77	3.84	1.85	-1.01	1.18e-07	9.77e-07	yes	down	PREDICTED: uncharacterized protein LOC101250075 [Solanum lycopersicum]	_	_	_	_
Solyc02g086480.1	44	80	57	28	22	22	4.45	7.58	6.35	2.69	2.2	1.81	6.15	2.21	-1.44	1.18e-07	9.79e-07	yes	down	PREDICTED: protein LATERAL ORGAN BOUNDARIES-like [Solanum lycopersicum]	RecName: Full=Protein LATERAL ORGAN BOUNDARIES; AltName: Full=ASYMMETRIC LEAVES 2-like protein 4; Short=AS2-like protein 4 [Arabidopsis thaliana]	hypothetical protein	_	_
Solyc05g015360.2	0	1	0	14	25	6	0	0.1	0	1.39	2.58	0.51	0.04	1.43	3.49	1.27e-07	1.05e-06	yes	up	PREDICTED: HORMA domain-containing protein 1-like [Solanum tuberosum]	_	_	CTDSPL2	_
Solyc01g109270.2	12	14	17	40	49	49	0.32	0.35	0.5	1.02	1.3	1.07	0.39	1.12	1.33	1.3e-07	1.08e-06	yes	up	PREDICTED: uncharacterized protein LOC101243651 [Solanum lycopersicum]	_	_	_	_
Solyc12g038800.1	11	4	16	0	0	0	1.07	0.36	1.71	0	0	0	1.01	0	-3.47	1.33e-07	1.1e-06	yes	down	PREDICTED: ethylene-responsive transcription factor CRF2-like [Solanum lycopersicum]	_	_	_	_
Solyc08g008080.1	321	334	315	247	134	154	30.62	29.85	33.11	22.36	12.63	11.96	31.1	15.49	-1	1.34e-07	1.1e-06	yes	down	PREDICTED: E3 ubiquitin-protein ligase RHA1B-like [Solanum lycopersicum]	RecName: Full=RING-H2 finger protein ATL39 [Arabidopsis thaliana]	_	RHA1	_
Solyc08g083210.2	23	33	33	68	80	81	0.61	0.81	0.96	1.7	2.08	1.74	0.79	1.83	1.12	1.49e-07	1.22e-06	yes	up	endo-1,4-beta-glucanase precursor [Solanum lycopersicum]	RecName: Full=Endoglucanase 1; AltName: Full=Abscission cellulase 1; AltName: Full=Endo-1,4-beta-glucanase 1; Flags: Precursor	annotation not avaliable	_	_
Solyc10g084660.1	42	58	53	127	90	133	4.55	5.89	6.33	13.06	9.64	11.74	5.57	11.52	1.03	1.5e-07	1.23e-06	yes	up	PREDICTED: actin-depolymerizing factor 1-like [Solanum lycopersicum]	RecName: Full=Actin-depolymerizing factor 1; Short=ADF-1 [Petunia x hybrida]	SubName: Full=Putative uncharacterized protein;	CFL	_
Solyc10g075170.1	45	48	34	15	17	20	1.85	1.85	1.54	0.59	0.69	0.67	1.76	0.65	-1.31	1.5e-07	1.23e-06	yes	down	PREDICTED: aspartate aminotransferase, mitochondrial-like [Solanum lycopersicum]	RecName: Full=Aspartate aminotransferase, mitochondrial; AltName: Full=Transaminase A; Flags: Precursor [Arabidopsis thaliana]	aspartate transaminase (EC:2.6.1.1)	GOT2	_
Solyc02g084640.2	29	31	23	70	55	107	0.72	0.72	0.63	1.64	1.34	2.15	0.69	1.74	1.21	1.52e-07	1.24e-06	yes	up	PREDICTED: aldehyde dehydrogenase family 3 member F1-like [Solanum lycopersicum]	RecName: Full=Aldehyde dehydrogenase family 3 member F1 [Arabidopsis thaliana]	SubName: Full=Chromosome chr4 scaffold_83, whole genome shotgun sequence;	E1.2.1.3	_
Solyc06g071750.2	21	28	20	55	55	105	0.94	1.17	0.98	2.33	2.43	3.82	1.03	2.92	1.41	1.53e-07	1.25e-06	yes	up	PREDICTED: uncharacterized protein LOC101267816 [Solanum lycopersicum]	_	SubName: Full=Chromosome chr17 scaffold_12, whole genome shotgun sequence;	_	_
Solyc03g093540.1	91	93	55	251	142	188	6.03	5.77	4.01	15.78	9.3	10.14	5.32	11.69	1.12	1.65e-07	1.34e-06	yes	up	PREDICTED: ethylene-responsive transcription factor 5-like [Solanum lycopersicum]	RecName: Full=Ethylene-responsive transcription factor 5; AltName: Full=Ethylene-responsive element-binding factor 4; Short=EREBP-4; AltName: Full=Ethylene-responsi	_	EREBP	_
Solyc07g045140.2	1	4	2	15	15	31	0.02	0.08	0.05	0.32	0.33	0.57	0.05	0.42	1.78	1.65e-07	1.34e-06	yes	up	PREDICTED: uncharacterized membrane protein At3g27390-like [Solanum lycopersicum]	RecName: Full=Uncharacterized membrane protein At3g27390 [Arabidopsis thaliana]	annotation not avaliable	_	_
Solyc04g079600.2	69	58	40	13	23	29	2.87	2.26	1.83	0.51	0.95	0.98	2.33	0.82	-1.4	1.73e-07	1.4e-06	yes	down	PREDICTED: probable transcription factor KAN4-like [Solanum lycopersicum]	RecName: Full=Probable transcription factor KAN4; AltName: Full=Protein ABERRANT TESTA SHAPE; AltName: Full=Protein KANADI 4 [Arabidopsis thaliana]	hypothetical protein	_	_
Solyc03g006600.1	72	68	68	27	27	48	3.21	2.84	3.34	1.14	1.19	1.74	3.12	1.38	-1.12	1.74e-07	1.41e-06	yes	down	hypothetical protein L484_002474 [Morus notabilis]	_	_	_	_
Solyc08g078710.1	5	3	1	27	12	30	0.38	0.22	0.08	1.97	0.91	1.88	0.23	1.61	2.37	1.77e-07	1.42e-06	yes	up	PREDICTED: small heat shock protein, chloroplastic-like [Solanum lycopersicum]	_	_	HSP20	_
Solyc07g007410.2	93	84	72	49	29	52	2.41	2.04	2.05	1.2	0.74	1.1	2.17	1.02	-1.02	1.95e-07	1.56e-06	yes	down	PREDICTED: internalin-A-like [Solanum lycopersicum]	_	_	_	_
NCRNA_4_267	25	22	29	60	62	76	13.08	10.78	16.71	29.79	32.05	32.37	13.36	31.45	1.23	2.01e-07	1.6e-06	yes	up	_	_	_	_	snoZ221_snoR21b
Solyc11g066930.1	37	32	42	77	84	110	1.75	1.42	2.19	3.46	3.94	4.25	1.77	3.9	1.1	2.08e-07	1.65e-06	yes	up	PREDICTED: uncharacterized protein LOC101249043 [Solanum lycopersicum]	_	_	_	_
Solyc09g018070.1	132	118	98	74	31	62	4.29	3.59	3.51	2.28	1	1.64	3.8	1.65	-1.16	2.5e-07	1.96e-06	yes	down	PREDICTED: multidrug and toxin extrusion protein 2-like [Solanum lycopersicum]	RecName: Full=Multidrug and toxin extrusion protein 1; Short=MATE-1; AltName: Full=Solute carrier family 47 member 1	hypothetical protein	TC.MATE, SLC47A, norM, mdtK, dinF	_
Solyc01g006050.2	30	38	34	12	15	8	0.98	1.17	1.23	0.37	0.49	0.21	1.12	0.35	-1.45	2.6e-07	2.03e-06	yes	down	PREDICTED: uncharacterized protein LOC101248128 [Solanum lycopersicum]	_	hypothetical protein	_	_
Solyc02g084260.1	66	95	57	28	38	38	3	4.04	2.85	1.21	1.71	1.41	3.33	1.44	-1.16	2.66e-07	2.07e-06	yes	down	PREDICTED: DNA mismatch repair protein MLH3-like isoform X8 [Solanum tuberosum]	_	_	_	_
Solyc11g008630.1	43	49	44	89	127	108	1.41	1.51	1.59	2.77	4.12	2.89	1.5	3.23	1.06	2.71e-07	2.11e-06	yes	up	PREDICTED: omega-hydroxypalmitate O-feruloyl transferase-like [Solanum lycopersicum]	_	hypothetical protein	HHT1	_
Solyc05g013150.2	60	53	43	174	92	133	1.47	1.21	1.16	4.04	2.22	2.65	1.28	2.96	1.15	2.83e-07	2.19e-06	yes	up	PREDICTED: ribulose-1,5 bisphosphate carboxylase/oxygenase large subunit N-methyltransferase, chloroplastic-like [Solanum tuberosum]	RecName: Full=Ribulose-1,5 bisphosphate carboxylase/oxygenase large subunit N-methyltransferase, chloroplastic; AltName: Full=[Ribulose-bisphosphate carboxylase]	SubName: Full=Chromosome undetermined scaffold_161, whole genome shotgun sequence;	E2.1.1.127	_
Solyc08g006140.1	16	9	6	59	30	43	0.31	0.16	0.13	1.07	0.57	0.67	0.2	0.77	1.53	2.94e-07	2.28e-06	yes	up	ATP binding protein, putative [Ricinus communis]	RecName: Full=U-box domain-containing protein 34; AltName: Full=Plant U-box protein 34; Includes: RecName: Full=E3 ubiquitin ligase; Includes: RecName: Full=Serine	SubName: Full=Chromosome chr4 scaffold_6, whole genome shotgun sequence;	_	_
Solyc04g074820.1	38	43	27	72	90	93	1.46	1.55	1.15	2.63	3.42	2.92	1.4	2.98	1.04	2.99e-07	2.31e-06	yes	up	PREDICTED: E3 ubiquitin-protein ligase ATL15-like [Solanum lycopersicum]	RecName: Full=RING-H2 finger protein ATL11; Flags: Precursor [Arabidopsis thaliana]	SubName: Full=Chromosome chr18 scaffold_1, whole genome shotgun sequence;	ATL6S	_
Solyc02g079160.2	13	22	12	68	40	49	0.64	1.02	0.65	3.19	1.95	1.97	0.78	2.35	1.48	3.09e-07	2.38e-06	yes	up	PREDICTED: uncharacterized protein LOC101253150 [Solanum lycopersicum]	_	_	_	_
Solyc07g007420.2	46	45	36	23	10	17	2.62	2.4	2.26	1.24	0.56	0.79	2.43	0.86	-1.39	3.14e-07	2.41e-06	yes	down	PREDICTED: internalin-A-like [Solanum lycopersicum]	_	_	_	_
Solyc08g067300.1	32	55	32	90	93	95	1.17	1.88	1.29	3.12	3.36	2.83	1.46	3.09	1.03	3.22e-07	2.47e-06	yes	up	PREDICTED: F-box only protein 13-like [Solanum lycopersicum]	RecName: Full=F-box only protein 13 [Arabidopsis thaliana]	f-box family protein	_	_
Solyc06g050870.2	34	29	27	9	10	12	4.08	3.26	3.57	1.03	1.19	1.17	3.63	1.13	-1.6	3.64e-07	2.77e-06	yes	down	hypothetical protein EUGRSUZ_G03116 [Eucalyptus grandis]	_	SubName: Full=Chromosome chr13 scaffold_48, whole genome shotgun sequence;	_	_
Solyc03g097610.2	30	69	59	223	110	156	1.22	2.62	2.63	8.58	4.41	5.15	2.15	6.02	1.44	3.91e-07	2.96e-06	yes	up	PREDICTED: bidirectional sugar transporter SWEET10-like [Solanum lycopersicum]	RecName: Full=Bidirectional sugar transporter SWEET11; Short=AtSWEET11 [Arabidopsis thaliana]	SubName: Full=Chromosome chr17 scaffold_16, whole genome shotgun sequence;	SLC50A, SWEET	_
Solyc08g083520.1	18	17	10	5	1	1	0.52	0.46	0.32	0.14	0.03	0.02	0.44	0.06	-1.73	3.92e-07	2.96e-06	yes	down	PREDICTED: flavonoid 3'-monooxygenase-like [Solanum lycopersicum]	RecName: Full=Cytochrome P450 76C2; AltName: Full=Protein YELLOW-LEAF-SPECIFIC GENE 6 [Arabidopsis thaliana]	SubName: Full=Chromosome chr2 scaffold_187, whole genome shotgun sequence;	_	_
Solyc06g060770.2	14	13	6	41	30	43	0.56	0.48	0.26	1.55	1.18	1.39	0.44	1.38	1.45	3.96e-07	2.99e-06	yes	up	PREDICTED: formyltetrahydrofolate deformylase-like [Solanum lycopersicum]	RecName: Full=Formyltetrahydrofolate deformylase 1, mitochondrial; Flags: Precursor [Arabidopsis thaliana]	formyltetrahydrofolate deformylase (EC:2.1.2.2 3.5.1.10)	purU	_
Solyc01g100440.1	67	58	59	29	33	23	1.95	1.58	1.89	0.8	0.95	0.55	1.8	0.75	-1.15	4.1e-07	3.09e-06	yes	down	PREDICTED: uncharacterized protein LOC102579073 [Solanum tuberosum]	_	_	_	_
Solyc11g005430.1	51	51	30	20	9	21	6.14	5.75	3.98	2.29	1.07	2.06	5.34	1.83	-1.5	4.27e-07	3.2e-06	yes	down	PREDICTED: auxin-induced protein 5NG4-like [Solanum lycopersicum]	RecName: Full=WAT1-related protein At5g64700 [Arabidopsis thaliana]	_	_	_
Solyc06g007420.1	75	79	61	34	43	34	6.46	6.38	5.79	2.78	3.66	2.39	6.23	2.9	-1.07	4.58e-07	3.42e-06	yes	down	conserved hypothetical protein [Ricinus communis]	_	_	_	_
Solyc02g062770.1	4	5	7	28	23	25	0.48	0.56	0.92	3.17	2.71	2.43	0.64	2.75	1.94	4.58e-07	3.42e-06	yes	up	PREDICTED: uncharacterized protein LOC102604509 [Solanum tuberosum]	_	_	_	_
Solyc03g120860.2	5	0	2	23	12	22	0.31	0	0.14	1.34	0.73	1.1	0.15	1.06	2.24	4.69e-07	3.49e-06	yes	up	PREDICTED: early nodulin-like protein 1-like [Solanum lycopersicum]	RecName: Full=Stellacyanin [Toxicodendron vernicifluum]	_	_	_
Solyc01g017710.1	17	29	33	77	55	104	4.96	7.92	10.61	21.32	15.86	24.71	7.75	20.91	1.42	4.77e-07	3.55e-06	yes	up	_	_	_	_	_
Solyc03g043850.2	36	33	49	18	9	11	4.98	4.28	7.47	2.36	1.23	1.24	5.49	1.6	-1.72	5.02e-07	3.72e-06	yes	down	PREDICTED: cytochrome c oxidase subunit 6a, mitochondrial-like [Solanum lycopersicum]	RecName: Full=Cytochrome c oxidase subunit 6a, mitochondrial; Short=AtCOX6a; Flags: Precursor [Arabidopsis thaliana]	SubName: Full=Chromosome chr7 scaffold_275, whole genome shotgun sequence;	COX6A	_
Solyc07g053370.1	21	22	17	2	4	9	3.62	3.55	3.23	0.33	0.68	1.26	3.48	0.78	-2.02	5.24e-07	3.87e-06	yes	down	_	_	_	_	_
Solyc08g075150.2	0	1	2	20	12	9	0	0.03	0.08	0.69	0.43	0.27	0.04	0.45	2.03	5.33e-07	3.93e-06	yes	up	PREDICTED: uncharacterized protein LOC101256209 [Solanum lycopersicum]	_	_	_	_
Solyc04g007080.2	44	69	76	27	25	28	1.66	2.44	3.16	0.97	0.93	0.86	2.4	0.92	-1.3	5.59e-07	4.1e-06	yes	down	PREDICTED: putative late blight resistance protein homolog R1B-16-like [Solanum tuberosum]	_	_	RPM1, RPS3	_
Solyc03g118940.2	16	10	13	41	32	62	0.47	0.27	0.42	1.14	0.93	1.48	0.38	1.2	1.43	5.62e-07	4.12e-06	yes	up	PREDICTED: uncharacterized protein LOC101243695 [Solanum lycopersicum]	_	_	EOGT	_
Solyc06g066110.1	19	31	31	7	7	10	1.91	2.92	3.43	0.67	0.69	0.82	2.74	0.73	-1.77	5.62e-07	4.12e-06	yes	down	PREDICTED: uncharacterized protein LOC101260148 [Solanum lycopersicum]	_	SubName: Full=Chromosome chr4 scaffold_6, whole genome shotgun sequence;	_	_
Solyc05g018770.1	24	24	19	81	49	61	2.64	2.47	2.3	8.45	5.32	5.46	2.48	6.37	1.33	5.76e-07	4.22e-06	yes	up	PREDICTED: uncharacterized protein LOC101253588 [Solanum lycopersicum]	_	SubName: Full=Chromosome chr11 scaffold_13, whole genome shotgun sequence;	_	_
NCRNA_9_277	34	43	20	72	73	85	15.95	18.9	10.34	32.06	33.85	32.47	15.3	32.76	1.09	6.29e-07	4.57e-06	yes	up	_	_	_	_	snoR41
Solyc07g052370.2	10	20	17	45	38	61	0.29	0.55	0.55	1.24	1.09	1.45	0.46	1.27	1.29	6.44e-07	4.67e-06	yes	up	PREDICTED: premnaspirodiene oxygenase-like [Solanum lycopersicum]	RecName: Full=Premnaspirodiene oxygenase; Short=HPO; AltName: Full=Cytochrome P450 71D55	SubName: Full=Chromosome chr19 scaffold_66, whole genome shotgun sequence;	_	_
Solyc01g009260.1	18	15	22	1	3	7	0.58	0.45	0.78	0.03	0.1	0.18	0.59	0.11	-1.74	6.51e-07	4.71e-06	yes	down	PREDICTED: protein FAF-like, chloroplastic-like [Solanum lycopersicum]	RecName: Full=Protein FAF-like, chloroplastic; Flags: Precursor [Arabidopsis thaliana]	_	_	_
Solyc02g005110.2	22	36	19	2	3	13	4.88	7.49	4.65	0.42	0.66	2.35	5.75	1.21	-2.15	6.78e-07	4.9e-06	yes	down	PREDICTED: uncharacterized protein LOC101251828 [Solanum lycopersicum]	_	_	_	_
Solyc07g053890.2	106	97	63	53	31	49	2.96	2.54	1.94	1.41	0.86	1.11	2.5	1.13	-1.08	6.81e-07	4.91e-06	yes	down	PREDICTED: O-acyltransferase WSD1-like [Solanum lycopersicum]	RecName: Full=O-acyltransferase WSD1; AltName: Full=Diacylglycerol O-acyltransferase; Short=DGAT; AltName: Full=Long-chain-alcohol O-fatty-acyltransferase; AltName:	_	_	_
Solyc03g005960.2	63	115	70	38	33	49	0.89	1.52	1.09	0.51	0.46	0.56	1.18	0.51	-1.06	7.15e-07	5.15e-06	yes	down	PREDICTED: probable LRR receptor-like serine/threonine-protein kinase At1g53430-like isoform X1 [Solanum tuberosum]	RecName: Full=Probable LRR receptor-like serine/threonine-protein kinase At1g53420; Flags: Precursor [Arabidopsis thaliana]	_	_	_
Solyc11g073110.1	31	28	12	81	48	83	1.21	1.02	0.52	3	1.85	2.64	0.93	2.51	1.34	7.23e-07	5.21e-06	yes	up	PREDICTED: uncharacterized protein LOC101267866 [Solanum lycopersicum]	RecName: Full=Protein UPSTREAM OF FLC [Arabidopsis thaliana]	hypothetical protein	_	_
Solyc11g042560.1	0	0	2	12	7	32	0	0	0.19	0.99	0.6	2.27	0.06	1.35	3.2	7.39e-07	5.31e-06	yes	up	PREDICTED: ethylene-responsive transcription factor ERF022-like [Solanum lycopersicum]	RecName: Full=Ethylene-responsive transcription factor ERF022 [Arabidopsis thaliana]	AP2/ERF domain-containing transcription factor	_	_
Solyc10g083170.1	26	18	17	4	5	6	1.38	0.89	0.99	0.2	0.26	0.26	1.09	0.24	-1.8	7.77e-07	5.56e-06	yes	down	PREDICTED: zerumbone synthase-like [Solanum lycopersicum]	RecName: Full=Secoisolariciresinol dehydrogenase	hypothetical protein	_	_
Solyc06g054300.1	0	3	0	17	7	16	0	0.13	0	0.75	0.32	0.61	0.05	0.57	2.18	7.8e-07	5.58e-06	yes	up	PREDICTED: probable carboxylesterase 12-like [Solanum lycopersicum]	RecName: Full=2-hydroxyisoflavanone dehydratase; AltName: Full=Carboxylesterase HIDM [Glycyrrhiza echinata]	_	_	_
Solyc06g071240.1	15	8	6	1	0	0	1.66	0.83	0.73	0.11	0	0	1.08	0.04	-3.12	9.01e-07	6.39e-06	yes	down	hypothetical protein LES1_20t00003 [Solanum lycopersicum]	RecName: Full=Glutamine-dependent NAD(+) synthetase; AltName: Full=NAD(+) synthase [glutamine-hydrolyzing]	_	E6.3.5.1, NADSYN1, QNS1, nadE	_
Solyc04g056570.2	51	65	35	19	23	24	0.65	0.77	0.49	0.23	0.29	0.25	0.64	0.26	-1.06	9.18e-07	6.5e-06	yes	down	PREDICTED: TMV resistance protein N-like [Solanum lycopersicum]	RecName: Full=Protein SUPPRESSOR OF npr1-1, CONSTITUTIVE 1; Short=AtSNC1; AltName: Full=Disease resistance RPP5-like protein [Arabidopsis thaliana]	SubName: Full=Chromosome chr18 scaffold_96, whole genome shotgun sequence;	_	_
Solyc05g024260.2	12	11	3	29	32	34	0.49	0.42	0.14	1.13	1.3	1.13	0.36	1.18	1.48	9.56e-07	6.75e-06	yes	up	PREDICTED: bidirectional sugar transporter SWEET12-like [Solanum lycopersicum]	RecName: Full=Bidirectional sugar transporter N3; AltName: Full=Nodulin 3; Short=MtN3; Short=N-3 [Medicago truncatula]	annotation not avaliable	SLC50A, SWEET	_
Solyc06g005300.2	23	40	24	69	58	85	1.18	1.92	1.35	3.35	2.93	3.54	1.5	3.29	1.09	9.58e-07	6.76e-06	yes	up	PREDICTED: uncharacterized protein LOC101250122 [Solanum lycopersicum]	_	_	_	_
Solyc09g098380.1	17	7	12	2	0	1	0.58	0.22	0.45	0.06	0	0.03	0.41	0.03	-1.97	1.02e-06	7.14e-06	yes	down	PREDICTED: vacuolar amino acid transporter 1-like [Solanum lycopersicum]	_	SubName: Full=Chromosome chr5 scaffold_67, whole genome shotgun sequence;	SLC32A, VGAT	_
Solyc04g078880.2	40	37	32	113	59	110	1.68	1.46	1.48	4.51	2.45	3.76	1.54	3.6	1.17	1.08e-06	7.54e-06	yes	up	PREDICTED: uncharacterized protein LOC101253889 [Solanum lycopersicum]	_	_	_	_
Solyc03g097760.2	22	23	28	51	71	72	1.07	1.04	1.5	2.35	3.4	2.84	1.19	2.86	1.2	1.1e-06	7.7e-06	yes	up	PREDICTED: uncharacterized protein LOC101263296 [Solanum lycopersicum]	_	_	_	_
Solyc05g011890.1	48	64	65	23	32	26	2.16	2.7	3.22	0.98	1.42	0.95	2.68	1.1	-1.21	1.17e-06	8.13e-06	yes	down	PREDICTED: cytosolic sulfotransferase 12-like [Solanum lycopersicum]	RecName: Full=Cytosolic sulfotransferase 11; Short=AtSOT11 [Arabidopsis thaliana]	SubName: Full=Chromosome undetermined scaffold_30, whole genome shotgun sequence;	_	_
Solyc08g005420.2	52	50	40	23	21	24	1.38	1.25	1.17	0.58	0.55	0.52	1.27	0.55	-1.08	1.19e-06	8.28e-06	yes	down	PREDICTED: anaphase-promoting complex subunit cdc20-like [Solanum lycopersicum]	RecName: Full=Cell division cycle 20.2, cofactor of APC complex; Short=AtCDC20.2 [Arabidopsis thaliana]	hypothetical protein	CDC20	_
Solyc10g006430.1	37	31	39	16	10	16	6.24	4.89	7.24	2.56	1.67	2.2	6.06	2.15	-1.45	1.25e-06	8.67e-06	yes	down	PREDICTED: uncharacterized protein LOC101252926 [Solanum lycopersicum]	_	_	_	_
Solyc04g076240.1	0	0	0	4	8	15	0	0	0	0.28	0.58	0.9	0	0.6	2.81	1.29e-06	8.87e-06	yes	up	PREDICTED: putative transcription factor bHLH107-like [Solanum lycopersicum]	RecName: Full=Transcription factor bHLH106; AltName: Full=Basic helix-loop-helix protein 106; Short=AtbHLH106; Short=bHLH 106; AltName: Full=Transcription factor E	SubName: Full=Chromosome chr18 scaffold_1, whole genome shotgun sequence;	_	_
Solyc09g005610.2	44	69	52	25	27	25	2.08	3.05	2.7	1.12	1.26	0.96	2.62	1.1	-1.18	1.29e-06	8.92e-06	yes	down	PREDICTED: TGACG-sequence-specific DNA-binding protein TGA-2.1-like [Solanum lycopersicum]	_	_	_	_
Solyc03g091020.1	55	64	57	29	33	28	7.58	8.27	8.66	3.8	4.5	3.14	8.16	3.77	-1.09	1.34e-06	9.25e-06	yes	down	PREDICTED: 14 kDa proline-rich protein DC2.15-like [Solanum lycopersicum]	RecName: Full=Putative lipid-binding protein AIR1B; Flags: Precursor [Arabidopsis thaliana]	SubName: Full=Chromosome chr12 scaffold_57, whole genome shotgun sequence;	_	_
Solyc04g080530.2	22	25	13	5	7	2	0.81	0.87	0.53	0.18	0.26	0.06	0.75	0.16	-1.7	1.36e-06	9.33e-06	yes	down	PREDICTED: putative pectinesterase 11-like [Solanum lycopersicum]	RecName: Full=Putative pectinesterase 11; Short=PE 11; AltName: Full=Pectin methylesterase 11; Short=AtPME11 [Arabidopsis thaliana]	SubName: Full=Chromosome chr18 scaffold_1, whole genome shotgun sequence;	E3.1.1.11	_
Solyc07g053880.1	9	12	6	31	25	40	0.73	0.91	0.54	2.39	2	2.64	0.74	2.36	1.56	1.38e-06	9.45e-06	yes	up	PREDICTED: early nodulin-like protein 2-like [Solanum lycopersicum]	RecName: Full=Early nodulin-like protein 2; AltName: Full=Phytocyanin-like protein; Flags: Precursor [Arabidopsis thaliana]	_	_	_
Solyc06g063190.2	37	48	23	13	7	18	0.53	0.65	0.37	0.18	0.1	0.21	0.52	0.17	-1.23	1.41e-06	9.65e-06	yes	down	PREDICTED: glutamate receptor 2.7-like [Solanum lycopersicum]	RecName: Full=Glutamate receptor 2.8; AltName: Full=Ligand-gated ion channel 2.8; Flags: Precursor [Arabidopsis thaliana]	_	GRIP	_
Solyc11g071940.1	0	0	0	8	3	18	0	0	0	0.46	0.18	0.89	0	0.53	2.67	1.42e-06	9.7e-06	yes	up	PREDICTED: protein FAF-like, chloroplastic-like [Solanum lycopersicum]	RecName: Full=Protein FAF-like, chloroplastic; Flags: Precursor [Arabidopsis thaliana]	_	_	_
Solyc04g008190.1	92	122	129	63	66	48	4.95	6.15	7.65	3.22	3.51	2.1	6.2	2.89	-1.08	1.6e-06	1.09e-05	yes	down	PREDICTED: putative late blight resistance protein homolog R1B-14 [Solanum lycopersicum]	_	_	_	_
Solyc08g062410.1	3	2	3	16	13	24	0.1	0.06	0.11	0.49	0.41	0.63	0.09	0.52	1.71	1.63e-06	1.1e-05	yes	up	polyprotein-like [Solanum chilense]	RecName: Full=Retrovirus-related Pol polyprotein from transposon TNT 1-94; Includes: RecName: Full=Protease; Includes: RecName: Full=Reverse transcriptase; Includes:	_	XRN2, RAT1	_
Solyc12g036310.1	5	9	8	0	0	0	0.86	1.45	1.52	0	0	0	1.27	0	-3.78	1.66e-06	1.12e-05	yes	down	PREDICTED: probable serine/threonine-protein kinase At1g18390-like [Solanum lycopersicum]	_	_	_	_
Solyc02g081370.2	2	11	4	22	27	27	0.05	0.26	0.11	0.53	0.67	0.56	0.14	0.58	1.49	1.73e-06	1.16e-05	yes	up	PREDICTED: butyrate--CoA ligase AAE11, peroxisomal-like [Solanum lycopersicum]	RecName: Full=Butyrate--CoA ligase AAE11, peroxisomal; AltName: Full=Acyl-activating enzyme 11; AltName: Full=Butyryl-CoA synthetase [Arabidopsis thaliana]	hypothetical protein	_	_
Solyc07g006700.1	21	25	28	52	57	99	1.62	1.8	2.38	3.8	4.34	6.21	1.92	4.86	1.3	2.1e-06	1.39e-05	yes	up	PREDICTED: pathogenesis-related protein PR-1-like [Solanum lycopersicum]	RecName: Full=Pathogenesis-related protein PR-1; Flags: Precursor [Medicago truncatula]	hypothetical protein	_	_
Solyc03g121140.2	6	0	4	21	16	21	0.13	0	0.1	0.45	0.35	0.38	0.07	0.39	1.5	2.17e-06	1.44e-05	yes	up	PREDICTED: protein CHUP1, chloroplastic-like [Solanum lycopersicum]	RecName: Full=Protein CHUP1, chloroplastic; AltName: Full=Protein CHLOROPLAST UNUSUAL POSITIONING 1 [Arabidopsis thaliana]	hypothetical protein	_	_
Solyc10g008200.2	107	122	81	32	63	65	3.26	3.48	2.72	0.92	1.9	1.61	3.17	1.48	-1.05	2.21e-06	1.46e-05	yes	down	PREDICTED: probable aminotransferase TAT2-like [Solanum lycopersicum]	RecName: Full=Tyrosine aminotransferase; Short=TAT; AltName: Full=L-tyrosine:2-oxoglutarate aminotransferase [Arabidopsis thaliana]	aminotransferase family protein	TAT	_
Solyc02g085950.2	15	21	21	38	59	72	0.8	1.05	1.23	1.92	3.11	3.13	1.02	2.74	1.34	2.25e-06	1.48e-05	yes	up	PREDICTED: ribulose bisphosphate carboxylase small chain 3B, chloroplastic-like [Solanum lycopersicum]	RecName: Full=Ribulose bisphosphate carboxylase small chain 3B, chloroplastic; Short=RuBisCO small subunit 3B; Flags: Precursor [Solanum lycopersicum]	ribulose bisphosphate carboxylase small chain 1B / RuBisCO small subunit 1B (RBCS-1B) (ATS1B [...]	rbcS	RBCS-3B
Solyc12g098240.1	40	26	40	12	10	17	7.31	4.45	8.05	2.08	1.81	2.53	6.51	2.16	-1.55	2.25e-06	1.49e-05	yes	down	PREDICTED: WAT1-related protein At2g37460-like [Solanum tuberosum]	RecName: Full=Sulfated surface glycoprotein 185; Short=SSG 185; Flags: Precursor	_	_	_
Solyc01g014150.1	14	27	6	2	0	4	0.97	1.74	0.46	0.13	0	0.22	1.09	0.12	-2.41	2.44e-06	1.6e-05	yes	down	PREDICTED: receptor-like protein 12-like [Solanum tuberosum]	RecName: Full=Probable inactive receptor kinase At5g58300; Flags: Precursor [Arabidopsis thaliana]	_	_	_
Solyc12g089310.1	36	50	75	22	17	19	1.21	1.57	2.77	0.7	0.56	0.52	1.82	0.59	-1.47	2.44e-06	1.6e-05	yes	down	PREDICTED: tubulin beta-1 chain-like [Solanum lycopersicum]	RecName: Full=Tubulin beta-1 chain; AltName: Full=Beta-1-tubulin [Arabidopsis thaliana]	SubName: Full=Chromosome chr18 scaffold_1, whole genome shotgun sequence;; Tubulin is the ma [...]	TUBB	_
Solyc01g088110.1	10	6	10	0	1	0	2.3	1.29	2.53	0	0.23	0	2.01	0.07	-3.63	2.46e-06	1.61e-05	yes	down	_	_	_	_	_
Solyc10g008360.2	10	8	11	1	0	1	0.58	0.44	0.7	0.06	0	0.05	0.57	0.04	-2.27	2.6e-06	1.7e-05	yes	down	PREDICTED: GPI-anchored protein LORELEI-like [Solanum lycopersicum]	RecName: Full=GPI-anchored protein LORELEI; Flags: Precursor [Arabidopsis thaliana]	_	_	_
Solyc03g007230.2	25	25	17	52	57	57	0.77	0.72	0.57	1.51	1.73	1.42	0.69	1.54	1.06	2.67e-06	1.74e-05	yes	up	PREDICTED: probable protein phosphatase 2C 8-like [Solanum lycopersicum]	RecName: Full=Probable protein phosphatase 2C 8; Short=OsPP2C08 [Oryza sativa Japonica Group]	hypothetical protein	PP2C	_
Solyc06g064650.2	1	3	2	28	11	14	0.05	0.13	0.1	1.22	0.5	0.52	0.09	0.74	2.11	2.7e-06	1.76e-05	yes	up	PREDICTED: hydroxysteroid 11-beta-dehydrogenase 1-like protein-like [Solanum lycopersicum]	RecName: Full=11-beta-hydroxysteroid dehydrogenase-like 5; AltName: Full=17-beta-hydroxysteroid dehydrogenase-like 5; AltName: Full=Hydroxysteroid dehydrogenase 5;	SubName: Full=Chromosome chr18 scaffold_24, whole genome shotgun sequence;	_	_
Solyc09g056140.1	2	0	1	4	22	20	0.12	0	0.07	0.23	1.29	0.97	0.06	0.83	2.53	2.77e-06	1.8e-05	yes	up	RecName: Full=Retrovirus-related Pol polyprotein from transposon TNT 1-94; Includes: RecName: Full=Protease; Includes: RecName: Full=Reverse transcriptase; Includes:	RecName: Full=Retrovirus-related Pol polyprotein from transposon TNT 1-94; Includes: RecName: Full=Protease; Includes: RecName: Full=Reverse transcriptase; Includes:	_	_	_
Solyc01g095080.2	25	17	24	74	51	57	0.61	0.39	0.64	1.71	1.23	1.13	0.54	1.35	1.18	2.79e-06	1.81e-05	yes	up	RecName: Full=1-aminocyclopropane-1-carboxylate synthase 2; Short=ACC synthase 2; AltName: Full=Le-ACS2; Short=ACS-2; AltName: Full=S-adenosyl-L-methionine methylthio	RecName: Full=1-aminocyclopropane-1-carboxylate synthase 2; Short=ACC synthase 2; AltName: Full=Le-ACS2; Short=ACS-2; AltName: Full=S-adenosyl-L-methionine methylthio	SubName: Full=Chromosome chr15 scaffold_40, whole genome shotgun sequence;	ACS	ACS2
Solyc06g059840.2	2	5	5	19	21	20	0.06	0.14	0.16	0.53	0.61	0.48	0.12	0.54	1.54	2.84e-06	1.84e-05	yes	up	branched chain alpha-keto acid dehydrogenase E1-alpha subunit [Solanum lycopersicum]	RecName: Full=2-oxoisovalerate dehydrogenase subunit alpha 1, mitochondrial; AltName: Full=Branched-chain alpha-keto acid dehydrogenase E1 component alpha chain; S	hypothetical protein	BCKDHA, bkdA1	_
Solyc03g078500.2	13	14	12	0	2	5	0.4	0.4	0.4	0	0.06	0.12	0.4	0.06	-1.62	2.85e-06	1.84e-05	yes	down	PREDICTED: UDP-glycosyltransferase 85A1-like [Solanum lycopersicum]	RecName: Full=UDP-glycosyltransferase 85A1; AltName: Full=Cytokinin-O-glucosyltransferase 2; AltName: Full=Zeatin O-glucosyltransferase 2; Short=AtZOG2 [Arabidopsi	SubName: Full=Putative uncharacterized protein;	_	_
Solyc08g005640.2	15	7	3	24	34	62	0.32	0.14	0.07	0.49	0.72	1.09	0.18	0.78	1.66	2.91e-06	1.88e-05	yes	up	terpene synthase [Solanum lycopersicum]	RecName: Full=Beta-phellandrene synthase (neryl-diphosphate-cyclizing), chloroplastic; Flags: Precursor [Solanum lycopersicum]	_	E4.2.3.19	_
Solyc12g098880.1	37	51	46	19	22	20	7.29	9.41	9.98	3.55	4.28	3.21	8.87	3.65	-1.26	2.91e-06	1.88e-05	yes	down	unnamed protein product [Coffea canephora]	_	SubName: Full=Chromosome chr5 scaffold_2, whole genome shotgun sequence;	_	_
Solyc01g090970.2	36	30	20	65	68	69	1.73	1.35	1.06	2.97	3.23	2.7	1.39	2.95	1.03	3.02e-06	1.94e-05	yes	up	PREDICTED: putative lipid-binding protein At4g00165-like [Solanum lycopersicum]	RecName: Full=Putative lipid-binding protein At4g00165; Flags: Precursor [Arabidopsis thaliana]	SubName: Full=Chromosome chr15 scaffold_37, whole genome shotgun sequence;	_	_
Solyc01g007410.2	49	40	32	81	110	90	15.17	11.6	10.91	23.8	33.65	22.69	12.59	26.41	1.06	3.2e-06	2.04e-05	yes	up	cytochrome b559 beta chain [Oryza sativa Indica Group]	RecName: Full=Cytochrome b559 subunit beta; AltName: Full=PSII reaction center subunit VI (chloroplast) [Amborella trichopoda]	hypothetical protein	psbF	psbF
Solyc12g013660.1	16	26	19	8	5	3	0.69	1.04	0.9	0.33	0.21	0.1	0.88	0.21	-1.67	3.23e-06	2.06e-05	yes	down	PREDICTED: ethylene-responsive transcription factor ERF054-like [Fragaria vesca subsp. vesca]	RecName: Full=Ethylene-responsive transcription factor ERF053 [Arabidopsis thaliana]	_	_	_
Solyc10g055390.1	1	3	2	19	9	19	0.03	0.08	0.06	0.51	0.25	0.44	0.06	0.4	1.68	3.23e-06	2.07e-05	yes	up	PREDICTED: uncharacterized protein LOC101248337 [Solanum lycopersicum]	_	Os09g0536700	_	_
Solyc08g076780.1	7	5	3	22	17	27	0.85	0.57	0.4	2.53	2.04	2.67	0.61	2.43	1.83	3.28e-06	2.09e-05	yes	up	PREDICTED: tetraketide alpha-pyrone reductase 1-like isoform 1 [Solanum lycopersicum]	_	_	_	_
Solyc03g006650.1	2	8	6	31	29	18	0.06	0.22	0.19	0.86	0.84	0.43	0.16	0.69	1.63	3.33e-06	2.12e-05	yes	up	PREDICTED: sugar carrier protein C-like [Solanum lycopersicum]	RecName: Full=Sugar carrier protein C	hypothetical protein	_	_
Solyc03g036470.1	15	6	4	28	26	52	0.99	0.37	0.29	1.75	1.69	2.79	0.55	2.12	1.76	3.37e-06	2.15e-05	yes	up	RecName: Full=Phenylalanine ammonia-lyase; Short=PAL	RecName: Full=Phenylalanine ammonia-lyase; Short=PAL	_	E4.3.1.24	_
Solyc03g116800.2	43	45	74	128	115	141	2.76	2.71	5.24	7.81	7.3	7.38	3.5	7.49	1.08	3.38e-06	2.15e-05	yes	up	PREDICTED: uncharacterized protein LOC101248862 [Solanum lycopersicum]	_	SubName: Full=Putative uncharacterized protein;	_	_
Solyc11g010740.1	73	81	67	41	15	48	2.29	2.38	2.31	1.22	0.46	1.23	2.33	0.99	-1.16	3.43e-06	2.18e-05	yes	down	PREDICTED: putative UDP-rhamnose:rhamnosyltransferase 1-like [Solanum lycopersicum]	RecName: Full=Putative UDP-rhamnose:rhamnosyltransferase 1; Short=FaRT1; AltName: Full=Glycosyltransferase 4; Short=FaGT4	_	_	_
Solyc08g076170.1	76	83	98	55	36	47	13.89	14.21	19.73	9.54	6.5	7	15.79	7.66	-1.03	3.44e-06	2.18e-05	yes	down	hypothetical protein CICLE_v10003017mg [Citrus clementina]	_	_	_	_
Solyc01g006290.2	0	1	2	11	10	13	0	0.03	0.08	0.38	0.36	0.38	0.04	0.37	1.81	3.45e-06	2.19e-05	yes	up	PREDICTED: lignin-forming anionic peroxidase-like [Solanum lycopersicum]	RecName: Full=Lignin-forming anionic peroxidase; AltName: Full=TOPA; Flags: Precursor	SubName: Full=Putative uncharacterized protein (Chromosome chr6 scaffold_3, whole genome sho [...]	E1.11.1.7	_
Solyc09g037130.1	11	12	6	34	47	28	3.34	3.41	2.01	9.79	14.09	6.92	2.96	10.04	1.73	3.51e-06	2.22e-05	yes	up	_	_	_	_	_
Solyc09g074260.1	43	22	28	75	64	93	1.65	0.79	1.18	2.73	2.42	2.9	1.2	2.7	1.11	3.73e-06	2.35e-05	yes	up	PREDICTED: LRR receptor-like serine/threonine-protein kinase ERL1-like [Solanum lycopersicum]	RecName: Full=LRR receptor-like serine/threonine-protein kinase ERECTA; AltName: Full=Protein QUANTITATIVE RESISTANCE TO PLECTOSPHAERELLA 1; AltName: Full=Protein	SubName: Full=Chromosome chr7 scaffold_31, whole genome shotgun sequence;	_	_
Solyc02g077590.1	7	1	5	22	15	29	0.59	0.08	0.46	1.76	1.25	1.99	0.37	1.69	1.94	4.01e-06	2.51e-05	yes	up	PREDICTED: homeobox-leucine zipper protein ATHB-52-like [Solanum tuberosum]	RecName: Full=Homeobox-leucine zipper protein ATHB-52; AltName: Full=HD-ZIP protein ATHB-52; AltName: Full=Homeodomain transcription factor ATHB-52 [Arabidopsis th	SubName: Full=Putative uncharacterized protein;	_	_
Solyc01g080320.1	4	8	7	18	27	32	0.46	0.87	0.89	1.98	3.09	3.02	0.74	2.71	1.74	4.08e-06	2.55e-05	yes	up	_	_	_	_	_
Solyc03g007860.1	66	88	100	31	44	54	5.38	6.72	8.99	2.4	3.55	3.59	6.96	3.2	-1.1	4.11e-06	2.57e-05	yes	down	PREDICTED: uncharacterized protein PAM68-like [Solanum lycopersicum]	RecName: Full=Uncharacterized protein PAM68-like [Arabidopsis thaliana]	SubName: Full=Chromosome undetermined scaffold_91, whole genome shotgun sequence;	_	_
NCRNA_7_101	13	7	14	28	37	59	3.84	1.94	4.56	7.85	10.81	14.2	3.38	11.13	1.69	4.23e-06	2.63e-05	yes	up	_	_	_	_	snoR2
Solyc12g008920.1	11	6	4	0	0	0	0.37	0.19	0.15	0	0	0	0.24	0	-1.76	4.38e-06	2.72e-05	yes	down	PREDICTED: cytokinin dehydrogenase 3 [Solanum lycopersicum]	RecName: Full=Cytokinin dehydrogenase 3; AltName: Full=Cytokinin oxidase 3; Short=AtCKX3; Short=CKO 3; Flags: Precursor [Arabidopsis thaliana]	SubName: Full=Chromosome undetermined scaffold_70, whole genome shotgun sequence;	CKX	_
Solyc03g118320.1	20	29	18	56	54	54	0.52	0.71	0.52	1.38	1.39	1.14	0.59	1.29	1.02	4.47e-06	2.78e-05	yes	up	PREDICTED: ATPase WRNIP1-like [Solanum tuberosum]	RecName: Full=ATPase WRNIP1; AltName: Full=Werner helicase-interacting protein 1 [Homo sapiens]	hypothetical protein	ycaJ	_
Solyc06g068750.2	19	26	32	61	57	71	0.85	1.08	1.57	2.58	2.51	2.57	1.15	2.55	1.08	4.49e-06	2.79e-05	yes	up	PREDICTED: uncharacterized protein At4g14100-like [Solanum lycopersicum]	RecName: Full=Uncharacterized protein At4g14100; Flags: Precursor [Arabidopsis thaliana]	hypothetical protein	_	_
Solyc02g079450.1	2	6	6	22	19	22	0.06	0.16	0.19	0.59	0.53	0.51	0.14	0.54	1.45	4.57e-06	2.83e-05	yes	up	PREDICTED: tetrahydrocannabinolic acid synthase-like [Solanum lycopersicum]	RecName: Full=Tetrahydrocannabinolic acid synthase; Short=THCAS; AltName: Full=Delta(1)-tetrahydrocannabinolic acid synthase; AltName: Full=THCA synthase; Flags: P	_	_	_
Solyc12g098230.1	24	27	23	7	11	7	3.11	3.28	3.29	0.86	1.41	0.74	3.23	0.98	-1.62	4.77e-06	2.94e-05	yes	down	hypothetical protein IscW_ISCW009696 [Ixodes scapularis]	RecName: Full=Leucine-rich repeat extensin-like protein 3; Short=AtLRX3; Short=LRR/EXTENSIN3; AltName: Full=Cell wall hydroxyproline-rich glycoprotein; Flags: Precu	_	_	_
Solyc01g110510.2	6	6	6	32	14	34	0.28	0.26	0.31	1.4	0.64	1.28	0.28	1.12	1.68	4.87e-06	3e-05	yes	up	PREDICTED: epsin-1-like [Solanum lycopersicum]	_	hypothetical protein	EPN	_
Solyc07g062280.2	14	20	15	53	32	53	0.48	0.65	0.57	1.74	1.09	1.49	0.57	1.45	1.21	5.05e-06	3.11e-05	yes	up	gamma-glutamylhydrolase 3 precursor [Solanum lycopersicum]	RecName: Full=Gamma-glutamyl hydrolase 1; Short=AtGGH1; AltName: Full=Conjugase; AltName: Full=GH; AltName: Full=Gamma-Glu-X carboxypeptidase; Flags: Precursor [Ara	hypothetical protein	GGH	_
Solyc06g060900.1	70	86	103	36	48	53	8.36	9.62	13.55	4.08	5.67	5.16	10.4	4.97	-1.05	5.1e-06	3.14e-05	yes	down	PREDICTED: uncharacterized protein LOC100852642 [Vitis vinifera]	_	_	_	_
Solyc04g011820.1	21	20	21	70	52	47	3.32	2.96	3.66	10.5	8.12	6.05	3.29	8.11	1.27	5.22e-06	3.2e-05	yes	up	PREDICTED: monothiol glutaredoxin-S2-like [Solanum lycopersicum]	RecName: Full=Monothiol glutaredoxin-S2; Short=AtGrxS2; AltName: Full=Protein ROXY 10 [Arabidopsis thaliana]	glutaredoxin	grxC, GLRX, GLRX2	_
Solyc02g069360.1	3	11	7	0	0	0	0.09	0.32	0.24	0	0	0	0.22	0	-1.67	5.33e-06	3.26e-05	yes	down	PREDICTED: aspartic proteinase nepenthesin-1-like [Solanum lycopersicum]	RecName: Full=Aspartic proteinase nepenthesin-2; AltName: Full=Nepenthesin-II; Flags: Precursor [Nepenthes gracilis]	hypothetical protein	_	_
Solyc05g052890.2	728	734	860	626	268	359	53.09	50.14	69.1	43.33	19.31	21.32	56.92	27.74	-1.03	5.67e-06	3.46e-05	yes	down	PREDICTED: uncharacterized protein LOC101251381 [Solanum lycopersicum]	_	_	_	_
Solyc06g068640.1	23	28	17	4	10	7	1.49	1.7	1.21	0.25	0.64	0.37	1.48	0.41	-1.62	5.67e-06	3.46e-05	yes	down	PREDICTED: E3 ubiquitin-protein ligase RNF144B-like [Solanum lycopersicum]	RecName: Full=Putative uncharacterized protein At4g01020, chloroplastic; Flags: Precursor [Arabidopsis thaliana]	hypothetical protein	RNF144	_
Solyc08g006850.2	2	5	7	16	32	23	0.07	0.16	0.26	0.51	1.06	0.63	0.16	0.72	1.66	6.05e-06	3.68e-05	yes	up	RecName: Full=Patatin-T5; AltName: Full=Group B patatin; Flags: Precursor [Solanum patatin [Solanum tuberosum]	RecName: Full=Patatin-T5; AltName: Full=Group B patatin; Flags: Precursor [Solanum tuberosum]	_	_	_
Solyc01g109210.2	66	86	47	39	30	34	1.83	2.23	1.44	1.03	0.82	0.77	1.85	0.87	-1.01	6.06e-06	3.68e-05	yes	down	PREDICTED: RING-H2 finger protein ATL65-like [Solanum lycopersicum]	RecName: Full=RING-H2 finger protein ATL65 [Arabidopsis thaliana]	_	_	_
Solyc02g078620.1	110	96	56	40	38	59	5.85	4.79	3.28	2.02	2	2.56	4.69	2.22	-1.05	6.12e-06	3.71e-05	yes	down	PREDICTED: dof zinc finger protein DOF2.2-like [Solanum tuberosum]	RecName: Full=Dof zinc finger protein DOF1.7; Short=AtDOF1.7 [Arabidopsis thaliana]	_	_	_
Solyc12g010660.1	0	2	0	17	7	8	0	0.11	0	0.98	0.42	0.4	0.04	0.59	2.31	6.16e-06	3.74e-05	yes	up	disease resistance protein RGH4 [Solanum fernandezianum]	RecName: Full=Putative late blight resistance protein homolog R1A-10 R1A6_SOLDE RecName: Full=Putative late blight resistance protein homo	_	_	_
NCRNA_2_235	18	18	15	38	39	60	9.75	9.13	8.95	19.54	20.88	26.47	9.28	22.54	1.27	6.19e-06	3.75e-05	yes	up	_	_	_	_	snoZ196
Solyc06g005620.2	45	59	34	103	136	89	1.7	2.09	1.42	3.7	5.08	2.74	1.75	3.77	1.06	6.21e-06	3.76e-05	yes	up	PREDICTED: zinc transporter 1-like [Solanum lycopersicum]	RecName: Full=Zinc transporter 1; AltName: Full=ZRT/IRT-like protein 1; Short=OsZIP1; Flags: Precursor [Oryza sativa Japonica Group]	SubName: Full=Chromosome chr6 scaffold_3, whole genome shotgun sequence;	SLC39A1_2_3, ZIP1_2_3	_
Solyc03g006970.1	25	39	44	67	91	108	0.49	0.71	0.95	1.24	1.76	1.72	0.71	1.58	1.05	6.21e-06	3.76e-05	yes	up	SBT2 protein precursor [Solanum SBT2 [Solanum lycopersicum]	RecName: Full=Subtilisin-like protease; AltName: Full=Cucumisin-like serine protease; Flags: Precursor [Arabidopsis thaliana]	hypothetical protein	_	_
Solyc03g044460.1	16	27	16	3	7	6	1.65	2.61	1.82	0.29	0.71	0.5	2.05	0.5	-1.85	6.29e-06	3.81e-05	yes	down	PREDICTED: transcription factor HEC2-like [Solanum lycopersicum]	RecName: Full=Transcription factor HEC2; AltName: Full=Basic helix-loop-helix protein 37; Short=AtbHLH37; Short=bHLH 37; AltName: Full=Protein HECATE 2; AltName: Fu	_	_	_
Solyc08g066370.1	1	3	2	14	10	20	0.02	0.06	0.05	0.29	0.21	0.35	0.04	0.29	1.43	6.6e-06	3.98e-05	yes	up	PREDICTED: serine/threonine-protein phosphatase 7 long form homolog [Solanum lycopersicum]	RecName: Full=Serine/threonine-protein phosphatase 7 long form homolog [Arabidopsis thaliana]	_	_	_
Solyc10g080060.1	14	10	14	38	62	35	0.8	0.53	0.88	2.05	3.48	1.62	0.73	2.33	1.55	6.65e-06	4.01e-05	yes	up	PREDICTED: uncharacterized protein LOC101259388 [Solanum lycopersicum]	RecName: Full=Protein MIZU-KUSSEI 1 [Arabidopsis thaliana]	SubName: Full=Chromosome chr8 scaffold_34, whole genome shotgun sequence;	_	_
Solyc09g009580.2	35	22	44	12	7	15	0.93	0.55	1.29	0.3	0.18	0.32	0.9	0.27	-1.44	6.67e-06	4.02e-05	yes	down	PREDICTED: fatty acyl-CoA reductase 2-like [Solanum lycopersicum]	RecName: Full=Fatty acyl-CoA reductase 2; AltName: Full=Fatty acid reductase 2; AltName: Full=Male sterility protein 2 [Arabidopsis thaliana]	hypothetical protein	FAR	_
Solyc07g054340.1	67	54	26	13	14	27	4.56	3.44	1.95	0.84	0.94	1.5	3.36	1.12	-1.51	6.73e-06	4.05e-05	yes	down	PREDICTED: putative F-box/LRR-repeat protein At5g02930-like isoform X2 [Solanum tuberosum]	_	_	_	_
Solyc03g025410.2	11	8	15	35	30	41	0.39	0.26	0.58	1.17	1.04	1.18	0.4	1.13	1.3	6.87e-06	4.13e-05	yes	up	PREDICTED: short-chain dehydrogenase TIC 32, chloroplastic-like [Solanum lycopersicum]	RecName: Full=Short-chain dehydrogenase TIC 32, chloroplastic; AltName: Full=Translocon at the inner envelope membrane of chloroplasts 32; Short=PsTIC32	SubName: Full=Chromosome undetermined scaffold_91, whole genome shotgun sequence;	_	_
Solyc09g091550.2	16	17	11	34	43	45	0.51	0.51	0.39	1.03	1.36	1.17	0.47	1.18	1.16	6.91e-06	4.15e-05	yes	up	S-adenosyl-L-methionine: salicylic acid carboxyl methyltransferase [Solanum lycopersicum]	RecName: Full=Anthranilate O-methyltransferase 3; AltName: Full=Anthranilic acid methyltransferase 3; AltName: Full=Benzoate O-methyltransferase; AltName: Full=O-	SubName: Full=Putative uncharacterized protein;	_	_
Solyc09g011110.1	36	61	45	22	22	23	2.98	4.74	4.11	1.73	1.8	1.55	3.96	1.68	-1.18	7.2e-06	4.3e-05	yes	down	PREDICTED: transcriptional regulator TAC1-like [Solanum tuberosum]	RecName: Full=Transcriptional regulator TAC1; AltName: Full=Protein TELOMERASE ACTIVATOR1 [Arabidopsis thaliana]	_	_	_
Solyc11g020990.1	17	19	18	3	6	6	0.71	0.75	0.83	0.12	0.25	0.21	0.76	0.19	-1.55	7.42e-06	4.42e-05	yes	down	trypsin proteinase inhibitor precursor [Nicotiana rustica]	RecName: Full=Proteinase inhibitor type-2 TR8; AltName: Full=Proteinase inhibitor type II TR8; Flags: Precursor	_	_	_
Solyc05g012230.2	4	5	2	20	16	18	0.11	0.13	0.06	0.51	0.43	0.39	0.1	0.44	1.42	7.65e-06	4.54e-05	yes	up	PREDICTED: uncharacterized protein LOC101267310 [Solanum lycopersicum]	_	_	_	_
Solyc09g055170.1	19	33	21	8	9	8	5.65	9.19	6.88	2.26	2.65	1.94	7.3	2.26	-1.65	7.68e-06	4.56e-05	yes	down	_	_	_	_	_
Solyc11g017280.1	0	1	0	12	5	9	0	0.02	0	0.19	0.08	0.12	0.01	0.13	1.1	7.73e-06	4.58e-05	yes	up	PREDICTED: LRR receptor-like serine/threonine-protein kinase RCH1-like [Solanum lycopersicum]	RecName: Full=Probable leucine-rich repeat receptor-like protein kinase At2g33170; Flags: Precursor [Arabidopsis thaliana]	_	_	_
Solyc10g079150.1	4	4	0	22	10	17	0.28	0.26	0	1.44	0.68	0.95	0.19	1.02	1.97	8e-06	4.73e-05	yes	up	PREDICTED: nuclear transcription factor Y subunit A-7-like isoform X1 [Solanum PREDICTED: nuclear transcription factor Y s	RecName: Full=Nuclear transcription factor Y subunit A-7; Short=AtNF-YA-7 [Arabidopsis thaliana]	SubName: Full=Chromosome chr13 scaffold_45, whole genome shotgun sequence;	NFYA	_
Solyc01g006070.2	34	62	52	22	20	26	1.61	2.76	2.72	0.99	0.94	1	2.36	0.98	-1.19	8.53e-06	5.03e-05	yes	down	PREDICTED: uncharacterized protein LOC101248412 [Solanum lycopersicum]	_	_	_	_
Solyc09g066320.1	13	19	6	2	0	4	0.64	0.87	0.32	0.09	0	0.16	0.62	0.09	-1.94	8.84e-06	5.19e-05	yes	down	PREDICTED: hyoscyamine 6-dioxygenase-like [Solanum lycopersicum]	RecName: Full=Mugineic-acid 3-dioxygenase; AltName: Full=Protein iron deficiency-specific 2	SubName: Full=Chromosome chr7 scaffold_192, whole genome shotgun sequence;	_	_
Solyc03g093530.1	41	38	46	19	20	20	5.23	4.54	6.46	2.3	2.52	2.08	5.36	2.29	-1.19	8.97e-06	5.26e-05	yes	down	ethylene-responsive-element-binding factor 9 [Petunia x hybrida]	RecName: Full=Ethylene-responsive transcription factor ERF106 [Arabidopsis thaliana]	_	_	_
Solyc04g006950.2	19	14	20	5	2	7	2.67	1.84	3.1	0.67	0.28	0.8	2.5	0.6	-1.9	9.27e-06	5.43e-05	yes	down	_	_	_	_	_
Solyc03g058500.1	14	16	13	36	33	48	2.76	2.95	2.82	6.73	6.42	7.7	2.85	7	1.27	9.86e-06	5.74e-05	yes	up	PREDICTED: uncharacterized protein LOC101251361 [Solanum lycopersicum]	_	annotation not avaliable	_	_
Solyc12g056870.1	28	29	28	10	14	10	0.98	0.95	1.08	0.33	0.48	0.28	1	0.36	-1.27	9.97e-06	5.8e-05	yes	down	PREDICTED: uncharacterized protein LOC101249424 [Solanum lycopersicum]	_	_	_	_
Solyc06g061090.2	4	5	7	28	16	23	0.2	0.23	0.38	1.3	0.77	0.91	0.27	0.99	1.58	1.06e-05	6.12e-05	yes	up	PREDICTED: uncharacterized protein LOC101244088 [Solanum lycopersicum]	_	SubName: Full=Chromosome chr2 scaffold_11, whole genome shotgun sequence;	_	_
Solyc03g078790.1	0	0	0	3	13	7	0	0	0	0.23	1.04	0.46	0	0.56	2.73	1.06e-05	6.13e-05	yes	up	PREDICTED: UDP-glycosyltransferase 76F1-like [Solanum lycopersicum]	RecName: Full=UDP-glycosyltransferase 76C2; AltName: Full=Cytokinin-N-glucosyltransferase 2 [Arabidopsis thaliana]	_	UGT	_
NCRNA_12_338	1	4	0	10	11	17	0.45	1.67	0	4.23	4.85	6.18	0.75	5.15	2.63	1.08e-05	6.25e-05	yes	up	_	_	_	_	snoR2
Solyc03g098720.2	1	3	2	14	17	12	0.05	0.15	0.12	0.73	0.92	0.54	0.11	0.72	1.98	1.1e-05	6.34e-05	yes	up	PREDICTED: trypsin inhibitor A-like [Solanum lycopersicum]	_	_	_	_
Solyc05g018560.1	30	12	13	67	38	69	8.27	3.1	3.95	17.54	10.36	15.5	5.1	14.57	1.5	1.12e-05	6.43e-05	yes	up	_	_	_	_	_
Solyc08g068990.1	17	17	13	2	3	7	1.42	1.33	1.19	0.16	0.25	0.48	1.32	0.31	-1.8	1.14e-05	6.55e-05	yes	down	PREDICTED: pathogenesis-related protein PR-1-like [Solanum lycopersicum]	RecName: Full=Pathogenesis-related protein PR-1; Flags: Precursor [Medicago truncatula]	hypothetical protein	_	_
Solyc01g014140.2	77	60	80	47	24	39	7.96	5.81	9.12	4.61	2.45	3.28	7.54	3.45	-1.11	1.18e-05	6.75e-05	yes	down	PREDICTED: receptor-like protein 12-like [Solanum tuberosum]	_	_	_	_
Solyc05g054350.2	20	17	11	83	41	40	0.74	0.59	0.45	2.93	1.51	1.21	0.6	1.85	1.48	1.18e-05	6.76e-05	yes	up	PREDICTED: bifunctional epoxide hydrolase 2-like isoform 1 [Solanum lycopersicum]	RecName: Full=Bifunctional epoxide hydrolase 2; Includes: RecName: Full=Cytosolic epoxide hydrolase 2; Short=CEH; AltName: Full=Epoxide hydratase; AltName: Full=Solub	hypothetical protein	_	_
Solyc03g112590.2	44	29	15	98	60	81	0.71	0.44	0.27	1.5	0.96	1.07	0.48	1.17	1.14	1.24e-05	7.05e-05	yes	up	PREDICTED: cell division cycle protein 48 homolog [Solanum lycopersicum]	RecName: Full=Cell division cycle protein 48 homolog; AltName: Full=Valosin-containing protein homolog; Short=VCP [Glycine max]	SubName: Full=Chromosome chr17 scaffold_12, whole genome shotgun sequence;	VCP, CDC48	_
Solyc04g014310.1	19	26	26	60	43	72	4.24	5.43	6.39	12.7	9.48	13.08	5.32	11.85	1.14	1.25e-05	7.1e-05	yes	up	PREDICTED: uncharacterized protein LOC101245638 [Solanum lycopersicum]	_	_	_	_
Solyc06g009770.1	13	14	18	37	35	49	1.41	1.42	2.15	3.8	3.75	4.32	1.64	3.98	1.23	1.32e-05	7.48e-05	yes	up	PREDICTED: uncharacterized protein LOC101249177 [Solanum lycopersicum]	_	_	_	_
Solyc01g099020.2	8	9	9	25	23	39	0.26	0.28	0.33	0.78	0.75	1.05	0.29	0.87	1.32	1.39e-05	7.83e-05	yes	up	PREDICTED: acetylajmalan esterase-like [Solanum lycopersicum]	RecName: Full=GDSL esterase/lipase At1g28640; AltName: Full=Extracellular lipase At1g28640; Flags: Precursor [Arabidopsis thaliana]	_	_	_
Solyc03g006830.2	36	39	36	12	19	21	1.58	1.61	1.75	0.5	0.83	0.75	1.64	0.69	-1.13	1.39e-05	7.85e-05	yes	down	MADS-box protein SOC1-like [Solanum lycopersicum]	RecName: Full=MADS-box protein SOC1; AltName: Full=Agamous-like MADS-box protein AGL20; AltName: Full=Protein SUPPRESSOR OF CONSTANS OVEREXPRESSION 1 [Arabidopsis t	SubName: Full=Chromosome chr16 scaffold_271, whole genome shotgun sequence;	_	_
Solyc11g071880.1	0	1	0	7	8	9	0	0.02	0	0.15	0.18	0.17	0.01	0.17	1.32	1.4e-05	7.89e-05	yes	up	PREDICTED: probable leucine-rich repeat receptor-like protein kinase At1g68400-like [Solanum lycopersicum]	RecName: Full=Probable inactive receptor kinase At5g53320; Flags: Precursor [Arabidopsis thaliana]	hypothetical protein	_	_
Solyc11g006250.1	19	3	7	1	0	0	0.79	0.12	0.32	0.04	0	0	0.41	0.01	-2.17	1.41e-05	7.91e-05	yes	down	PREDICTED: GDSL esterase/lipase At5g33370-like [Solanum lycopersicum]	RecName: Full=GDSL esterase/lipase At5g33370; AltName: Full=Extracellular lipase At5g33370; Flags: Precursor [Arabidopsis thaliana]	SubName: Full=Putative uncharacterized protein;	_	_
Solyc02g084580.1	24	28	25	5	10	14	3.06	3.34	3.51	0.6	1.26	1.45	3.3	1.12	-1.48	1.46e-05	8.18e-05	yes	down	conserved hypothetical protein [Ixodes scapularis]	RecName: Full=Uncharacterized proline-rich protein	conserved hypothetical protein	_	_
Solyc03g116520.1	32	42	25	10	6	22	5.71	7.02	4.92	1.69	1.06	3.2	5.94	2.06	-1.48	1.5e-05	8.41e-05	yes	down	PREDICTED: uncharacterized protein LOC102578512 [Solanum tuberosum]	_	_	_	_
Solyc09g010530.2	0	0	0	5	6	9	0	0	0	0.08	0.1	0.12	0	0.1	1.01	1.51e-05	8.45e-05	yes	up	PREDICTED: cation/H(+) antiporter 20-like [Solanum lycopersicum]	RecName: Full=Cation/H(+) antiporter 20; AltName: Full=Protein CATION/H+ EXCHANGER 20; Short=AtCHX20 [Arabidopsis thaliana]	SubName: Full=Chromosome chr8 scaffold_23, whole genome shotgun sequence;	_	_
Solyc06g075680.1	13	14	11	60	29	36	1.02	1.03	0.95	4.45	2.24	2.29	1	2.97	1.48	1.53e-05	8.55e-05	yes	up	PREDICTED: uncharacterized protein LOC101253719 [Solanum lycopersicum]	_	_	_	_
Solyc01g086670.2	148	213	187	141	60	91	10.99	14.81	15.3	9.93	4.4	5.5	13.68	6.58	-1.04	1.54e-05	8.58e-05	yes	down	hypothetical protein JCGZ_16710 [Jatropha curcas]	_	_	_	_
Solyc07g049430.2	8	6	8	1	0	0	0.31	0.22	0.34	0.04	0	0	0.29	0.01	-1.78	1.59e-05	8.87e-05	yes	down	PREDICTED: GDSL esterase/lipase At2g42990-like [Solanum lycopersicum]	RecName: Full=GDSL esterase/lipase At2g42990; AltName: Full=Extracellular lipase At2g42990; Flags: Precursor [Arabidopsis thaliana]	SubName: Full=Chromosome chr12 scaffold_36, whole genome shotgun sequence;	_	_
Solyc06g069740.1	17	7	9	42	25	41	1.39	0.53	0.81	3.25	2.01	2.72	0.9	2.67	1.46	1.61e-05	8.94e-05	yes	up	PREDICTED: probable calcium-binding protein CML30-like [Solanum lycopersicum]	RecName: Full=Probable calcium-binding protein CML30; AltName: Full=Calmodulin-like protein 30 [Arabidopsis thaliana]	_	CALM	_
Solyc08g042010.2	32	34	31	14	9	20	0.98	0.98	1.05	0.41	0.27	0.5	1	0.4	-1.14	1.63e-05	9.04e-05	yes	down	PREDICTED: probable glycosyltransferase At5g25310-like [Solanum lycopersicum]	RecName: Full=Probable glycosyltransferase At5g25310 [Arabidopsis thaliana]	SubName: Full=Chromosome chr4 scaffold_6, whole genome shotgun sequence;	_	_
Solyc04g054150.1	34	20	19	60	45	82	2.73	1.5	1.68	4.57	3.57	5.36	1.97	4.56	1.17	1.69e-05	9.34e-05	yes	up	PREDICTED: nuclear transcription factor Y subunit B-3-like [Solanum tuberosum]	RecName: Full=Nuclear transcription factor Y subunit B-7; Short=AtNF-YB-7 [Arabidopsis thaliana]	SubName: Full=Chromosome chr7 scaffold_20, whole genome shotgun sequence;	_	_
Solyc03g083850.1	5	7	4	17	32	20	0.14	0.18	0.12	0.44	0.86	0.44	0.15	0.57	1.43	1.69e-05	9.34e-05	yes	up	PREDICTED: uncharacterized protein LOC101268730 [Solanum lycopersicum]	_	_	_	_
Solyc03g043640.2	39	42	28	70	63	116	2.8	2.82	2.21	4.77	4.47	6.78	2.63	5.43	1.02	1.7e-05	9.37e-05	yes	up	PREDICTED: heavy metal-associated isoprenylated plant protein 26-like [Solanum PREDICTED: heavy metal-associated isopre	RecName: Full=Heavy metal-associated isoprenylated plant protein 26; Short=AtHIPP26; AltName: Full=Farnesylated protein 6; Short=AtFP6; Flags: Precursor [Arabidops	SubName: Full=Chromosome chr14 scaffold_26, whole genome shotgun sequence;	_	_
Solyc09g010240.1	8	20	19	94	33	54	2.29	5.36	5.99	25.53	9.33	12.59	4.52	15.73	1.78	1.91e-05	0.000104	yes	up	_	_	_	_	_
Solyc04g014400.2	14	5	9	27	29	34	0.17	0.06	0.12	0.32	0.36	0.34	0.12	0.34	1.03	1.91e-05	0.000104	yes	up	PREDICTED: LRR receptor-like serine/threonine-protein kinase FLS2-like [Solanum lycopersicum]	RecName: Full=Probable LRR receptor-like serine/threonine-protein kinase At1g34110; Flags: Precursor [Arabidopsis thaliana]	_	_	_
Solyc08g016210.2	2	9	2	22	16	21	0.02	0.1	0.03	0.25	0.19	0.21	0.05	0.22	1.06	1.97e-05	0.000107	yes	up	PREDICTED: LRR receptor-like serine/threonine-protein kinase FLS2-like [Solanum lycopersicum]	RecName: Full=Leucine-rich repeat receptor-like protein kinase PEPR2; AltName: Full=Elicitor peptide 1 receptor 2; Short=PEP1 receptor 2; Flags: Precursor [Arabido	_	_	_
Solyc08g005630.2	34	23	13	5	3	12	0.55	0.35	0.23	0.08	0.05	0.16	0.38	0.1	-1.26	2.04e-05	0.00011	yes	down	PREDICTED: long-chain-alcohol oxidase FAO4A-like [Solanum lycopersicum]	RecName: Full=Long-chain-alcohol oxidase FAO4A; AltName: Full=Long-chain fatty alcohol oxidase 4A [Arabidopsis thaliana]	hypothetical protein	FAO3	_
Solyc07g006480.2	0	0	0	3	5	13	0	0	0	0.06	0.11	0.23	0	0.14	1.26	2.05e-05	0.000111	yes	up	PREDICTED: probably inactive leucine-rich repeat receptor-like protein kinase At5g48380-like [Solanum lycopersicum]	RecName: Full=Probably inactive leucine-rich repeat receptor-like protein kinase At5g48380; Flags: Precursor [Arabidopsis thaliana]	SubName: Full=Chromosome undetermined scaffold_351, whole genome shotgun sequence;	_	_
Solyc06g071760.1	1	2	1	7	11	16	0.13	0.25	0.15	0.88	1.45	1.73	0.18	1.37	2.4	2.09e-05	0.000113	yes	up	PREDICTED: MATE efflux family protein 7-like [Solanum lycopersicum]	_	_	TC.MATE, SLC47A, norM, mdtK, dinF	_
Solyc03g078830.1	23	31	23	6	11	13	0.79	1	0.87	0.2	0.37	0.36	0.89	0.31	-1.26	2.16e-05	0.000116	yes	down	PREDICTED: UPF0481 protein At3g47200-like [Solanum lycopersicum]	RecName: Full=UPF0481 protein At3g47200 [Arabidopsis thaliana]	_	_	_
Solyc01g080740.1	11	20	2	45	36	36	0.16	0.28	0.03	0.64	0.53	0.44	0.16	0.53	1.26	2.26e-05	0.000121	yes	up	Ulp1 protease family, C-terminal catalytic domain containing protein [Solanum demissum]	_	_	_	_
Solyc04g007800.2	95	100	43	42	36	41	5.32	5.25	2.66	2.23	1.99	1.87	4.48	2.02	-1.11	2.29e-05	0.000123	yes	down	PREDICTED: probable ADP-ribosylation factor GTPase-activating protein AGD11-like [Solanum lycopersicum]	RecName: Full=ADP-ribosylation factor GTPase-activating protein AGD12; Short=ARF GAP AGD12; AltName: Full=Protein ARF-GAP DOMAIN 12; Short=AtAGD12; AltName: Full=Z	hypothetical protein	_	_
Solyc10g055760.1	29	41	45	80	66	136	1.55	2.05	2.65	4.06	3.48	5.92	2.06	4.58	1.11	2.38e-05	0.000127	yes	up	PREDICTED: protein FEZ-like [Solanum lycopersicum]	RecName: Full=Putative NAC domain-containing protein 94; Short=ANAC094	SubName: Full=Chromosome chr3 scaffold_8, whole genome shotgun sequence;	_	_
Solyc09g066360.1	17	17	13	49	26	66	1.33	1.25	1.12	3.64	2.01	4.2	1.24	3.35	1.37	2.42e-05	0.000129	yes	up	PREDICTED: ethylene-responsive transcription factor 1B-like [Solanum lycopersicum]	RecName: Full=Ethylene-responsive transcription factor 1B; Short=AtERF1B; AltName: Full=Ethylene-responsive element-binding factor 1B; Short=EREBP-1B [Arabidopsis	SubName: Full=Chromosome chr7 scaffold_192, whole genome shotgun sequence;	ERF1	_
Solyc07g053750.1	20	12	15	40	83	41	0.73	0.41	0.6	1.38	2.98	1.21	0.58	1.81	1.5	2.45e-05	0.000131	yes	up	PREDICTED: zinc finger CCCH domain-containing protein 2-like [Solanum lycopersicum]	RecName: Full=Zinc finger CCCH domain-containing protein 2; Short=AtC3H2; AltName: Full=Protein SOMNUS; Short=SOM [Arabidopsis thaliana]	hypothetical protein	_	_
Solyc01g100750.2	4	13	6	28	22	28	0.24	0.74	0.4	1.62	1.33	1.39	0.47	1.45	1.44	2.46e-05	0.000131	yes	up	PREDICTED: uncharacterized protein LOC101254641 [Solanum lycopersicum]	_	SubName: Full=Putative uncharacterized protein;	_	_
Solyc01g009560.1	17	19	15	2	1	11	1.47	1.53	1.42	0.16	0.09	0.77	1.48	0.37	-1.76	2.47e-05	0.000132	yes	down	PREDICTED: CEN-like protein 1-like [Solanum lycopersicum]	RecName: Full=CEN-like protein 1	SubName: Full=TFL1C protein (Chromosome chr16 scaffold_189, whole genome shotgun sequence);	_	_
Solyc04g011870.1	2	0	1	16	16	4	0.29	0	0.16	2.24	2.33	0.48	0.15	1.61	2.8	2.55e-05	0.000136	yes	up	PREDICTED: monothiol glutaredoxin-S1-like [Solanum lycopersicum]	RecName: Full=Monothiol glutaredoxin-S1; Short=AtGrxS1; AltName: Full=Protein ROXY 16 [Arabidopsis thaliana]	glutaredoxin	grxC, GLRX, GLRX2	_
Solyc06g048700.1	29	5	23	78	60	65	5.64	0.91	4.93	14.4	11.53	10.29	3.73	11.99	1.66	2.56e-05	0.000136	yes	up	_	_	_	_	_
Solyc04g017720.2	38	37	47	21	17	22	3.29	3	4.48	1.72	1.45	1.55	3.55	1.57	-1.12	2.58e-05	0.000137	yes	down	PREDICTED: protein GAST1-like [Solanum lycopersicum]	RecName: Full=Protein GAST1; Flags: Precursor [Solanum lycopersicum]	SubName: Full=Chromosome chr8 scaffold_34, whole genome shotgun sequence;	_	_
Solyc10g080620.1	21	46	30	14	12	11	5.59	11.47	8.8	3.54	3.16	2.38	8.68	2.99	-1.51	2.6e-05	0.000138	yes	down	PREDICTED: uncharacterized protein LOC101266776 [Solanum lycopersicum]	_	(japonica cultivar-group) Os03g0217000 (Os03g0217000) mRNA, complete cds	_	_
Solyc12g009920.1	45	41	52	24	18	29	3.27	2.79	4.16	1.65	1.29	1.71	3.37	1.56	-1.06	2.62e-05	0.000139	yes	down	PREDICTED: zeatin O-glucosyltransferase-like [Solanum lycopersicum]	RecName: Full=Zeatin O-glucosyltransferase; AltName: Full=Trans-zeatin O-beta-D-glucosyltransferase	SubName: Full=Chromosome chr8 scaffold_34, whole genome shotgun sequence;	CISZOG	_
Solyc08g068870.2	4	9	11	30	29	24	0.12	0.25	0.35	0.83	0.83	0.57	0.24	0.73	1.31	2.62e-05	0.000139	yes	up	PREDICTED: protein ASPARTIC PROTEASE IN GUARD CELL 1-like [Solanum lycopersicum]	RecName: Full=Aspartic proteinase nepenthesin-2; AltName: Full=Nepenthesin-II; Flags: Precursor [Nepenthes gracilis]	_	_	_
Solyc02g032560.1	25	40	27	7	7	21	1.59	2.39	1.9	0.42	0.44	1.09	1.97	0.68	-1.42	2.69e-05	0.000142	yes	down	PREDICTED: apyrase-like [Solanum lycopersicum]	RecName: Full=Apyrase; AltName: Full=ATP-diphosphatase; AltName: Full=ATP-diphosphohydrolase; AltName: Full=Adenosine diphosphatase; Short=ADPase	_	APY1_2	_
Solyc02g065240.2	26	37	68	16	11	18	1.03	1.37	2.96	0.6	0.43	0.58	1.74	0.54	-1.52	2.7e-05	0.000143	yes	down	PREDICTED: salicylic acid-binding protein 2-like isoform 1 [Solanum lycopersicum]	RecName: Full=Salicylic acid-binding protein 2; Short=NtSABP2; AltName: Full=Methyl salicylate esterase [Nicotiana tabacum]	SubName: Full=Chromosome undetermined scaffold_499, whole genome shotgun sequence;	_	_
Solyc07g055460.2	13	4	18	1	1	3	0.41	0.12	0.63	0.03	0.03	0.08	0.37	0.05	-1.67	2.8e-05	0.000148	yes	down	PREDICTED: secologanin synthase-like [Solanum lycopersicum]	RecName: Full=Cytochrome P450 CYP72A219; AltName: Full=Cytochrome P450 CYP72A129 [Panax ginseng]	SubName: Full=Chromosome undetermined scaffold_102, whole genome shotgun sequence;	_	_
Solyc12g087830.1	37	76	87	26	31	30	2.82	5.43	7.31	1.88	2.34	1.86	5.13	2.01	-1.31	2.88e-05	0.000151	yes	down	PREDICTED: agamous-like MADS-box protein AGL31-like [Solanum lycopersicum]	RecName: Full=Agamous-like MADS-box protein AGL27; AltName: Full=MADS box FLC1-like nuclear protein; AltName: Full=Protein FLOWERING LOCUS M; AltName: Full=Protein	annotation not avaliable	_	_
Solyc04g047850.1	23	22	27	13	7	7	2.75	2.46	3.55	1.47	0.83	0.68	2.89	0.98	-1.47	3.07e-05	0.000161	yes	down	_	_	_	_	_
Solyc02g077070.2	40	40	29	20	11	22	6.39	5.98	5.1	3.03	1.74	2.86	5.85	2.57	-1.16	3.15e-05	0.000164	yes	down	_	_	_	_	_
Solyc12g049630.1	9	7	3	19	46	22	1.64	1.2	0.6	3.3	8.31	3.27	1.16	4.83	1.96	3.36e-05	0.000174	yes	up	_	_	_	_	_
Solyc04g051680.2	43	39	33	21	18	20	2.29	1.94	1.93	1.06	0.95	0.87	2.05	0.96	-1.03	3.53e-05	0.000182	yes	down	PREDICTED: ras-related protein Rab7-like isoform X1 [Solanum tuberosum]	RecName: Full=Ras-related protein Rab7 [Glycine max]	hypothetical protein	RAB7A	_
Solyc06g062800.2	3	6	6	16	16	29	0.09	0.18	0.21	0.48	0.5	0.74	0.16	0.58	1.4	3.54e-05	0.000182	yes	up	PREDICTED: eukaryotic initiation factor 4A-8-like [Solanum tuberosum]	RecName: Full=Eukaryotic initiation factor 4A-8; Short=eIF-4A-8; AltName: Full=ATP-dependent RNA helicase eIF4A-8	SubName: Full=Putative uncharacterized protein;	EIF4A	_
Solyc11g006100.1	18	19	38	6	6	11	0.57	0.57	1.34	0.18	0.19	0.29	0.8	0.22	-1.48	3.57e-05	0.000184	yes	down	PREDICTED: UDP-glycosyltransferase 86A1-like [Solanum lycopersicum]	RecName: Full=UDP-glycosyltransferase 86A1 [Arabidopsis thaliana]	_	_	_
Solyc11g065600.1	6	13	10	22	38	34	0.31	0.63	0.57	1.08	1.94	1.43	0.5	1.47	1.38	3.64e-05	0.000187	yes	up	xyloglucan endotransglycosylase precursor [Solanum lycopersicum]	RecName: Full=Probable xyloglucan endotransglucosylase/hydrolase protein; Flags: Precursor	SubName: Full=Xyloglucan endotransglycosylase/hydrolase XTH-27;	E2.4.1.207	_
Solyc08g074620.1	12	17	13	6	2	3	0.31	0.41	0.37	0.15	0.05	0.06	0.36	0.09	-1.32	3.8e-05	0.000195	yes	down	PREDICTED: polyphenol oxidase E, chloroplastic-like isoform 1 [Solanum lycopersicum]	RecName: Full=Polyphenol oxidase E, chloroplastic; Short=PPO; AltName: Full=Catechol oxidase; Flags: Precursor [Solanum lycopersicum]	_	E1.10.3.1	_
Solyc04g074000.2	3	1	1	8	11	16	0.04	0.01	0.01	0.1	0.15	0.17	0.02	0.14	1.01	3.84e-05	0.000197	yes	up	PREDICTED: probable LRR receptor-like serine/threonine-protein kinase At4g08850-like [Solanum lycopersicum]	RecName: Full=Probable LRR receptor-like serine/threonine-protein kinase At4g08850; Flags: Precursor [Arabidopsis thaliana]	kinase; kinase; FUNCTIONS IN: kinase activity; INVOLVED IN: protein amino acid phosphorylati [...]	_	_
Solyc09g025210.2	0	0	0	4	3	13	0	0	0	0.1	0.08	0.28	0	0.16	1.38	3.87e-05	0.000198	yes	up	PREDICTED: 11S globulin subunit beta-like [Solanum lycopersicum]	RecName: Full=Glutelin type-B 1; Contains: RecName: Full=Glutelin type-B 1 acidic chain; Contains: RecName: Full=Glutelin type-B 1 basic chain; Flags: Precursor [O	_	_	_
Solyc11g069890.1	3	1	0	10	10	11	0.08	0.02	0	0.25	0.26	0.23	0.03	0.25	1.37	3.92e-05	0.0002	yes	up	PREDICTED: BEL1-like homeodomain protein 6-like [Solanum lycopersicum]	RecName: Full=BEL1-like homeodomain protein 1; Short=BEL1-like protein 1; AltName: Full=Protein EMBRYO SAC DEVELOPMENT ARREST 29 [Arabidopsis thaliana]	hypothetical protein	_	_
Solyc03g117310.1	7	2	11	25	23	27	0.5	0.13	0.87	1.71	1.63	1.58	0.48	1.64	1.58	3.99e-05	0.000204	yes	up	PREDICTED: uncharacterized protein LOC101263007 [Solanum lycopersicum]	_	hypothetical protein	_	_
Solyc03g007930.2	17	30	18	10	7	4	1.31	2.16	1.52	0.73	0.53	0.25	1.68	0.49	-1.59	4.07e-05	0.000207	yes	down	PREDICTED: probable polygalacturonase-like [Solanum lycopersicum]	RecName: Full=Probable polygalacturonase; Short=PG; AltName: Full=Pectinase	_	_	_
Solyc05g012900.2	23	37	18	82	40	80	1.39	2.09	1.2	4.7	2.39	3.94	1.58	3.71	1.18	4.21e-05	0.000214	yes	up	JJH-R-like protein [Solanum JJH-R-like protein [Solanum lycopersicum]	RecName: Full=Putative late blight resistance protein homolog R1B-16	_	_	_
Solyc03g005780.1	12	8	21	4	0	4	0.68	0.42	1.31	0.21	0	0.18	0.78	0.13	-1.91	4.25e-05	0.000216	yes	down	RecName: Full=Chlorophyll a-b binding protein 3C, chloroplastic; AltName: Full=LHCII type I CAB-3C; Short=LHCP; Flags: Precursor [Solanum lycopersicum]	RecName: Full=Chlorophyll a-b binding protein 3C, chloroplastic; AltName: Full=LHCII type I CAB-3C; Short=LHCP; Flags: Precursor [Solanum lycopersicum]	SubName: Full=Putative uncharacterized protein (Chromosome chr19 scaffold_4, whole genome sh [...]	LHCB1	CAB3C
Solyc01g079670.2	27	18	29	50	52	75	1.8	1.12	2.13	3.16	3.42	4.06	1.66	3.58	1.07	4.27e-05	0.000217	yes	up	PREDICTED: uncharacterized protein LOC101244226 [Solanum lycopersicum]	_	_	_	_
Solyc06g076400.2	21	28	26	61	40	87	0.67	0.84	0.92	1.86	1.27	2.28	0.81	1.84	1.09	4.33e-05	0.00022	yes	up	PREDICTED: probable protein phosphatase 2C 24-like [Solanum lycopersicum]	RecName: Full=Probable protein phosphatase 2C 24; Short=AtPP2C24 [Arabidopsis thaliana]	SubName: Full=Chromosome chr6 scaffold_3, whole genome shotgun sequence;	PP2C	_
Solyc12g049030.1	36	29	32	92	46	100	1.42	1.07	1.39	3.44	1.79	3.21	1.29	2.85	1.09	4.53e-05	0.000229	yes	up	PREDICTED: omega-6 fatty acid desaturase, endoplasmic reticulum isozyme 2-like [Solanum lycopersicum]	RecName: Full=Omega-6 fatty acid desaturase, endoplasmic reticulum isozyme 2	omega-6 fatty acid desaturase	FAD2	_
Solyc09g011000.2	43	78	44	18	30	32	1.58	2.68	1.78	0.63	1.09	0.96	2.04	0.89	-1.1	4.54e-05	0.00023	yes	down	PREDICTED: laccase-17-like, partial [Solanum lycopersicum]	RecName: Full=Laccase-17; AltName: Full=Benzenediol:oxygen oxidoreductase 17; AltName: Full=Diphenol oxidase 17; AltName: Full=Urishiol oxidase 17; Flags: Precurso	SubName: Full=Chromosome chr6 scaffold_3, whole genome shotgun sequence;	E1.10.3.2	_
Solyc01g088330.1	9	8	9	0	1	3	2.79	2.32	3.07	0	0.31	0.76	2.71	0.38	-2.55	4.7e-05	0.000237	yes	down	PREDICTED: uncharacterized protein LOC101244034 [Solanum lycopersicum]	_	_	_	_
Solyc03g115900.2	12	17	24	2	3	9	0.46	0.61	1.01	0.07	0.11	0.28	0.68	0.16	-1.58	4.75e-05	0.000239	yes	down	PREDICTED: chlorophyll a-b binding protein P4, chloroplastic-like [Solanum lycopersicum]	RecName: Full=Chlorophyll a-b binding protein P4, chloroplastic; AltName: Full=LHCI type III CAB-P4; Flags: Precursor	SubName: Full=Putative uncharacterized protein (Chromosome chr17 scaffold_12, whole genome s [...]	LHCA4	_
Solyc08g068640.2	16	22	19	75	31	57	0.5	0.64	0.65	2.22	0.96	1.45	0.6	1.55	1.24	4.77e-05	0.00024	yes	up	PREDICTED: histidine decarboxylase-like [Solanum lycopersicum]	RecName: Full=Histidine decarboxylase; Short=HDC; AltName: Full=TOM92 [Solanum lycopersicum]	serine decarboxylase (EC:4.1.1.53)	hdc, HDC	_
Solyc11g072990.1	16	12	14	5	4	1	0.52	0.37	0.5	0.15	0.13	0.03	0.46	0.1	-1.49	4.88e-05	0.000245	yes	down	PREDICTED: 3-ketoacyl-CoA synthase 3-like [Solanum lycopersicum]	RecName: Full=3-ketoacyl-CoA synthase 3; Short=KCS-3; AltName: Full=Very long-chain fatty acid condensing enzyme 3; Short=VLCFA condensing enzyme 3; Flags: Precurs	hypothetical protein	KCS	_
Solyc06g062830.2	49	44	36	23	25	20	3.69	3.11	2.99	1.64	1.86	1.23	3.27	1.55	-1.03	4.99e-05	0.00025	yes	down	PREDICTED: 60S ribosomal protein L18a-1-like [Solanum lycopersicum]	_	annotation not avaliable	_	_
Solyc08g069180.2	33	28	13	8	7	11	0.6	0.48	0.26	0.14	0.13	0.16	0.45	0.14	-1.18	5.14e-05	0.000257	yes	down	PREDICTED: U-box domain-containing protein 52-like [Solanum lycopersicum]	RecName: Full=U-box domain-containing protein 35; AltName: Full=Plant U-box protein 35; Includes: RecName: Full=E3 ubiquitin ligase; Includes: RecName: Full=Serin	SubName: Full=Chromosome chr4 scaffold_6, whole genome shotgun sequence;	_	_
Solyc01g095440.2	10	15	15	28	48	40	0.42	0.59	0.69	1.12	1.99	1.37	0.56	1.48	1.25	5.15e-05	0.000257	yes	up	PREDICTED: uncharacterized protein LOC101266876 [Solanum lycopersicum]	_	_	_	_
Solyc05g010690.1	29	36	33	21	10	14	7.33	8.52	9.19	5.04	2.5	2.88	8.32	3.45	-1.25	5.31e-05	0.000264	yes	down	_	_	_	_	_
Solyc03g033860.1	52	64	37	33	23	24	3.09	3.57	2.43	1.86	1.35	1.16	3.06	1.44	-1.04	5.53e-05	0.000274	yes	down	unnamed protein product [Coffea canephora]	_	_	_	_
Solyc01g009690.1	1	1	5	14	12	15	0.02	0.02	0.1	0.23	0.21	0.21	0.04	0.22	1.13	5.6e-05	0.000278	yes	up	PREDICTED: receptor-like protein 12-like isoform 1 [Solanum lycopersicum]	RecName: Full=Receptor-like protein 12; Short=AtRLP12; Flags: Precursor [Arabidopsis thaliana]	_	_	_
Solyc01g112130.2	1	0	1	15	7	5	0.1	0	0.11	1.37	0.67	0.39	0.07	0.79	2.41	6.2e-05	0.000305	yes	up	PREDICTED: probable flavin-containing monooxygenase 1-like [Solanum lycopersicum]	RecName: Full=Probable flavin-containing monooxygenase 1 [Arabidopsis thaliana]	_	FMO	_
Solyc01g094080.2	16	23	7	37	48	40	0.41	0.56	0.2	0.91	1.22	0.84	0.4	0.98	1.11	6.22e-05	0.000306	yes	up	PREDICTED: cytochrome P450 704C1-like [Solanum lycopersicum]	RecName: Full=Cytochrome P450 704C1; AltName: Full=Cytochrome P450 CYPD	SubName: Full=Chromosome chr15 scaffold_37, whole genome shotgun sequence;	_	_
Solyc08g078650.2	23	22	24	13	6	8	0.55	0.49	0.63	0.3	0.14	0.16	0.55	0.2	-1.13	6.22e-05	0.000306	yes	down	PREDICTED: putative glucuronosyltransferase PGSIP8-like [Solanum lycopersicum]	RecName: Full=Putative glucuronosyltransferase PGSIP8; AltName: Full=Glycogenin-like protein 8; AltName: Full=Plant glycogenin-like starch initiation protein 8 [Ara	SubName: Full=Chromosome chr2 scaffold_241, whole genome shotgun sequence;	_	_
NCRNA_8_288	5	7	4	16	18	25	1.83	2.41	1.62	5.57	6.53	7.47	1.97	6.57	1.69	6.24e-05	0.000307	yes	up	_	_	_	_	U6
Solyc11g071240.1	29	16	16	5	7	8	1.31	0.68	0.8	0.21	0.31	0.3	0.93	0.27	-1.46	6.44e-05	0.000315	yes	down	PREDICTED: U-box domain-containing protein 26-like [Solanum lycopersicum]	RecName: Full=Histone-lysine N-methyltransferase 2B; Short=Lysine N-methyltransferase 2B; AltName: Full=Myeloid/lymphoid or mixed-lineage leukemia protein 4; AltNa	hypothetical protein	_	_
Solyc04g018120.1	20	33	9	46	63	55	3.66	5.65	1.81	7.98	11.38	8.19	3.81	9.1	1.24	6.51e-05	0.000318	yes	up	_	_	_	_	_
Solyc02g080080.2	0	3	1	14	6	11	0	0.06	0.02	0.28	0.13	0.19	0.03	0.2	1.23	6.98e-05	0.000339	yes	up	PREDICTED: cysteine-rich receptor-like protein kinase 29-like [Solanum lycopersicum]	RecName: Full=Cysteine-rich receptor-like protein kinase 5; Short=Cysteine-rich RLK5; AltName: Full=Receptor-like protein kinase 6; Flags: Precursor [Arabidopsis th	SubName: Full=Chromosome undetermined scaffold_1996, whole genome shotgun sequence;	_	_
Solyc06g063150.2	10	5	8	2	0	0	0.19	0.09	0.17	0.04	0	0	0.15	0.01	-1.14	7.04e-05	0.000341	yes	down	PREDICTED: protein STRUBBELIG-RECEPTOR FAMILY 7-like [Solanum lycopersicum]	RecName: Full=Protein STRUBBELIG-RECEPTOR FAMILY 6; AltName: Full=Leucine-rich repeat receptor kinase-like protein SRF6; Flags: Precursor [Arabidopsis thaliana]	SubName: Full=Chromosome chr9 scaffold_7, whole genome shotgun sequence;	_	_
Solyc01g091000.2	12	22	14	50	39	36	0.59	1.01	0.76	2.32	1.89	1.44	0.79	1.86	1.13	7.08e-05	0.000343	yes	up	PREDICTED: uncharacterized protein LOC101246472 [Solanum lycopersicum]	_	SubName: Full=Chromosome chr15 scaffold_37, whole genome shotgun sequence;	_	_
Solyc11g065520.1	4	6	5	15	17	25	0.15	0.21	0.2	0.52	0.61	0.74	0.19	0.63	1.35	7.18e-05	0.000347	yes	up	PREDICTED: uncharacterized protein LOC101245322 [Solanum lycopersicum]	_	_	_	_
Solyc01g101190.2	23	12	10	89	28	48	0.57	0.28	0.27	2.08	0.68	0.96	0.37	1.23	1.49	7.26e-05	0.000351	yes	up	PREDICTED: vetispiradiene synthase 1-like [Solanum lycopersicum]	RecName: Full=Vetispiradiene synthase 1 [Solanum tuberosum]	_	HVS	_
Solyc10g017590.2	1	0	0	4	13	6	0.03	0	0	0.11	0.38	0.14	0.01	0.2	1.47	7.67e-05	0.000369	yes	up	PREDICTED: synaptotagmin-5-like [Solanum lycopersicum]	RecName: Full=Synaptotagmin-5; AltName: Full=NTMC2T2.1; AltName: Full=Synaptotagmin E [Arabidopsis thaliana]	integral membrane single C2 domain protein	_	_
Solyc08g080010.1	13	4	14	36	25	38	0.27	0.08	0.32	0.7	0.51	0.64	0.22	0.62	1.18	7.68e-05	0.00037	yes	up	PREDICTED: subtilisin-like protease-like [Solanum lycopersicum]	RecName: Full=Subtilisin-like protease; AltName: Full=Cucumisin-like serine protease; Flags: Precursor [Arabidopsis thaliana]	hypothetical protein	_	_
Solyc12g035710.1	20	18	11	3	7	5	0.61	0.52	0.37	0.09	0.21	0.12	0.5	0.14	-1.34	7.8e-05	0.000375	yes	down	PREDICTED: DUF21 domain-containing protein At4g14240-like [Solanum lycopersicum]	RecName: Full=DUF21 domain-containing protein At4g14240; AltName: Full=CBS domain-containing protein CBSDUF1 [Arabidopsis thaliana]	SubName: Full=Chromosome chr5 scaffold_2, whole genome shotgun sequence;	CNNM	_
Solyc11g071610.1	95	103	43	19	42	48	1.1	1.11	0.55	0.21	0.48	0.45	0.94	0.38	-1.1	7.84e-05	0.000376	yes	down	PREDICTED: benzaldehyde dehydrogenase (NAD(+))-like [Solanum lycopersicum]	RecName: Full=Indole-3-acetaldehyde oxidase; Short=IAA oxidase; AltName: Full=Aldehyde oxidase 1; Short=AO-1; Short=AtAO-1; Short=AtAO1 [Arabidopsis thaliana]	aldehyde oxidase 2 (EC:1.2.3.14 1.2.3.7)	AAO3	_
Solyc02g005430.1	0	0	1	5	6	10	0	0	0.1	0.43	0.53	0.73	0.03	0.57	2.37	8.27e-05	0.000395	yes	up	putative RNA helicase [Dictyostelium fasciculatum]	_	_	NCL, NSR1	_
Solyc09g065410.2	7	19	9	31	26	45	0.52	1.33	0.74	2.21	1.93	2.75	0.88	2.33	1.31	8.43e-05	0.000402	yes	up	PREDICTED: lipid transfer-like protein VAS-like [Solanum lycopersicum]	_	_	_	_
Solyc03g031660.1	33	23	11	62	48	55	0.76	0.49	0.28	1.35	1.09	1.03	0.52	1.15	1.02	9.06e-05	0.00043	yes	up	Homer protein isoform 2 [Theobroma cacao]	_	_	_	_
Solyc09g010250.1	7	17	1	45	27	27	1.97	4.47	0.31	12	7.5	6.18	2.36	8.45	1.8	9.27e-05	0.000439	yes	up	_	_	_	_	_
Solyc02g062850.1	0	0	1	3	11	8	0	0	0.14	0.37	1.42	0.85	0.04	0.87	2.77	9.28e-05	0.000439	yes	up	PREDICTED: probable polyol transporter 6-like [Solanum tuberosum]	RecName: Full=Probable polyol transporter 3 [Arabidopsis thaliana]	_	_	_
Solyc12g088850.1	11	10	3	23	19	35	1.7	1.45	0.51	3.38	2.91	4.41	1.25	3.62	1.47	9.58e-05	0.000452	yes	up	PREDICTED: putative calcium-binding protein CML23-like [Solanum lycopersicum]	_	hypothetical protein	_	_
Solyc01g014380.2	25	57	38	17	16	22	0.84	1.79	1.41	0.54	0.53	0.6	1.35	0.56	-1.14	9.72e-05	0.000458	yes	down	PREDICTED: uncharacterized protein LOC101266150 [Solanum lycopersicum]	_	_	_	_
Solyc06g008390.2	1	0	2	9	8	13	0.13	0	0.28	1.09	1.01	1.35	0.13	1.16	2.46	0.0001	0.00047	yes	up	disease resistance gene homolog Mi-copy1 [Solanum lycopersicum]	_	_	_	_
Solyc01g007970.1	22	34	34	17	8	15	0.51	0.74	0.87	0.37	0.18	0.28	0.7	0.28	-1.09	0.000107	0.000501	yes	down	PREDICTED: cysteine-rich receptor-like protein kinase 2-like [Solanum lycopersicum]	RecName: Full=Cysteine-rich receptor-like protein kinase 2; Short=Cysteine-rich RLK2; Flags: Precursor [Arabidopsis thaliana]	hypothetical protein	_	_
Solyc10g084170.1	17	15	24	38	61	48	1.51	1.25	2.35	3.2	5.35	3.47	1.67	3.96	1.2	0.00011	0.000512	yes	up	PREDICTED: BAG family molecular chaperone regulator 5, mitochondrial-like [Solanum lycopersicum]	_	SubName: Full=Chromosome chr1 scaffold_180, whole genome shotgun sequence;	_	_
Solyc08g006020.2	85	64	79	51	20	50	3.56	2.51	3.64	2.03	0.83	1.7	3.21	1.54	-1.01	0.000111	0.000516	yes	down	PREDICTED: protein CUP-SHAPED COTYLEDON 2-like [Solanum lycopersicum]	RecName: Full=NAC transcription factor ONAC010 [Oryza sativa Japonica Group]	Os09g0497900	_	_
Solyc09g097950.1	50	68	37	22	34	20	5.06	6.44	4.12	2.11	3.4	1.65	5.27	2.33	-1.14	0.000113	0.000526	yes	down	PREDICTED: probable aldo-keto reductase 4-like isoform X2 [Solanum tuberosum]	RecName: Full=Auxin-induced protein PCNT115 [Nicotiana tabacum]	_	_	_
Solyc10g076670.1	59	61	54	18	43	25	4.01	3.89	4.05	1.16	2.89	1.38	3.98	1.77	-1.12	0.000113	0.000526	yes	down	PREDICTED: leucoanthocyanidin dioxygenase-like [Solanum tuberosum]	RecName: Full=Protein SRG1; Short=AtSRG1; AltName: Full=Protein SENESCENCE-RELATED GENE 1 [Arabidopsis thaliana]	oxidoreductase, 2OG-Fe(II) oxygenase family protein (EC:1.14.11.9)	_	_
Solyc03g019920.1	15	14	4	38	28	29	0.92	0.8	0.27	2.21	1.69	1.44	0.68	1.76	1.26	0.000115	0.000535	yes	up	PREDICTED: uncharacterized protein LOC101258038 [Solanum lycopersicum]	_	SubName: Full=Chromosome chr16 scaffold_10, whole genome shotgun sequence;	_	_
Solyc12g042910.1	10	14	16	35	35	33	0.28	0.37	0.5	0.93	0.97	0.75	0.38	0.88	1.02	0.000123	0.000567	yes	up	PREDICTED: (6-4)DNA photolyase-like [Solanum lycopersicum]	RecName: Full=(6-4)DNA photolyase; AltName: Full=Protein UV repair defective 3 [Arabidopsis thaliana]	hypothetical protein	CRY	_
Solyc04g010010.1	10	17	4	31	25	32	0.27	0.44	0.12	0.8	0.68	0.71	0.29	0.73	1.11	0.000123	0.000567	yes	up	PREDICTED: probable ubiquitin-conjugating enzyme E2 23-like [Solanum tuberosum]	RecName: Full=PITH domain-containing protein At3g04780 [Arabidopsis thaliana]	_	_	_
NCRNA_4_248	2	1	3	7	11	21	0.73	0.34	1.21	2.44	3.99	6.28	0.74	4.35	2.41	0.00013	0.000597	yes	up	hypothetical protein POPTR_0006s22590g, partial [Populus trichocarpa]	_	_	_	SNORD14
Solyc03g098700.1	0	1	0	5	7	8	0	0.06	0	0.33	0.48	0.45	0.02	0.42	2.1	0.000132	0.000604	yes	up	PREDICTED: cysteine protease inhibitor 8-like [Solanum lycopersicum]	RecName: Full=Cysteine protease inhibitor 8; AltName: Full=PCPI-8; Short=Pcpi8; Flags: Precursor	_	_	_
Solyc10g054040.1	13	5	4	20	31	24	0.49	0.18	0.17	0.72	1.16	0.74	0.28	0.86	1.34	0.000132	0.000605	yes	up	PREDICTED: 26S protease regulatory subunit 10B homolog A-like [Solanum lycopersicum]	RecName: Full=26S protease regulatory subunit 10B homolog A; AltName: Full=26S proteasome AAA-ATPase subunit RPT4a; AltName: Full=26S proteasome subunit 10B homolo	SubName: Full=Putative uncharacterized protein;	PSMC6, RPT4	_
Solyc03g005580.2	19	16	9	4	6	3	0.51	0.4	0.26	0.1	0.16	0.07	0.39	0.11	-1.25	0.000132	0.000605	yes	down	PREDICTED: 11S globulin subunit beta-like [Solanum lycopersicum]	RecName: Full=13S globulin seed storage protein 3; AltName: Full=Legumin-like protein 3; AltName: Allergen=Fag e 1; Contains: RecName: Full=13S globulin seed storag	_	_	_
Solyc07g061980.1	46	34	26	9	16	24	1.36	0.94	0.85	0.25	0.47	0.58	1.05	0.44	-1.09	0.000132	0.000606	yes	down	PREDICTED: secologanin synthase-like [Solanum lycopersicum]	RecName: Full=Cytochrome P450 CYP72A219; AltName: Full=Cytochrome P450 CYP72A129 [Panax ginseng]	SubName: Full=Chromosome undetermined scaffold_232, whole genome shotgun sequence;	_	_
Solyc07g006670.1	40	35	20	12	18	11	1.31	1.08	0.72	0.37	0.58	0.29	1.05	0.4	-1.18	0.000141	0.000641	yes	down	PREDICTED: vinorine synthase-like [Solanum lycopersicum]	RecName: Full=Vinorine synthase [Rauvolfia serpentina]	_	E2.3.1.133, HCT	_
Solyc06g073990.1	33	22	24	12	9	15	4.17	2.6	3.34	1.44	1.12	1.54	3.35	1.38	-1.22	0.00015	0.000679	yes	down	PREDICTED: uncharacterized protein LOC101259642 [Solanum lycopersicum]	_	_	_	_
Solyc08g016610.1	12	11	7	26	25	31	0.32	0.27	0.2	0.66	0.66	0.67	0.27	0.66	1.06	0.000154	0.000695	yes	up	PREDICTED: uncharacterized protein LOC101252364 [Solanum lycopersicum]	_	_	_	_
Solyc07g064180.2	0	1	0	16	2	6	0	0.02	0	0.33	0.04	0.11	0.01	0.16	1.27	0.000159	0.000715	yes	up	pectinesterase 2.1 [Solanum PME21_SOLLC RecName: Full=Pectinesterase 2.1; Short=PE 2.1; AltName: Full=Pectin methylesterase 2.1;	RecName: Full=Pectinesterase 2.1; Short=PE 2.1; AltName: Full=Pectin methylesterase 2.1; Flags: Precursor [Solanum lycopersicum]	RecName: Full=Pectinesterase; EC=3.1.1.11;	E3.1.1.11	PME2.1
Solyc04g071780.2	5	14	9	30	21	31	0.14	0.36	0.27	0.77	0.56	0.68	0.26	0.67	1.11	0.000161	0.000723	yes	up	PREDICTED: flavonoid 3'-monooxygenase-like [Solanum lycopersicum]	RecName: Full=Cytochrome P450 71A1; AltName: Full=ARP-2; AltName: Full=CYPLXXIA1	SubName: Full=Chromosome chr11 scaffold_13, whole genome shotgun sequence;	_	_
Solyc02g084060.1	26	35	10	12	4	5	5.4	6.81	2.29	2.37	0.82	0.85	4.96	1.33	-1.83	0.000162	0.000726	yes	down	_	_	_	_	_
NCRNA_10_290	6	9	4	26	18	19	3.17	4.46	2.33	13.06	9.41	8.19	3.38	10.12	1.56	0.000167	0.000749	yes	up	_	_	_	_	snoR117
Solyc09g065070.1	11	19	6	1	1	6	0.38	0.62	0.23	0.03	0.03	0.17	0.42	0.08	-1.51	0.000173	0.000771	yes	down	PREDICTED: aluminum-activated malate transporter 12-like [Solanum lycopersicum]	RecName: Full=Aluminum-activated malate transporter 12; Short=AtALMT12; AltName: Full=Quick anion channel 1 [Arabidopsis thaliana]	SubName: Full=Chromosome chr7 scaffold_31, whole genome shotgun sequence;	_	_
Solyc08g063090.2	11	10	11	17	34	58	0.3	0.26	0.33	0.44	0.93	1.3	0.29	0.91	1.36	0.000175	0.000778	yes	up	PREDICTED: delta(8)-fatty-acid desaturase-like isoform 1 [Solanum lycopersicum]	RecName: Full=Delta(8)-fatty-acid desaturase 2; AltName: Full=Delta(8)-sphingolipid desaturase 2; AltName: Full=Sphingoid long-chain base desaturase 2; Short=Sphin	SubName: Full=Chromosome chr4 scaffold_6, whole genome shotgun sequence;	SLD	_
Solyc02g092760.2	40	30	18	16	10	11	1.64	1.15	0.81	0.62	0.41	0.37	1.21	0.46	-1.22	0.000195	0.00086	yes	down	PREDICTED: probable esterase KAI2-like [Solanum tuberosum]	RecName: Full=Probable esterase KAI2; AltName: Full=Protein DWARF-14-like; Short=Protein D14-like; AltName: Full=Protein HYPOSENSITIVE TO LIGHT; AltName: Full=Prote	SubName: Full=Putative uncharacterized protein (Chromosome chr7 scaffold_20, whole genome sh [...]	_	_
Solyc12g056810.1	13	23	15	7	2	9	0.37	0.61	0.47	0.19	0.06	0.21	0.49	0.16	-1.19	0.000197	0.000868	yes	down	PREDICTED: cytochrome P450 78A4-like [Solanum lycopersicum]	RecName: Full=Cytochrome P450 78A7 [Arabidopsis thaliana]	cytochrome P450	_	_
Solyc09g090890.1	4	3	3	23	7	19	0.42	0.29	0.35	2.28	0.72	1.62	0.35	1.55	1.87	0.000201	0.000882	yes	up	PREDICTED: DNA mismatch repair protein MSH1, mitochondrial-like isoform X2 [Solanum tuberosum]	RecName: Full=DNA mismatch repair protein MSH1, mitochondrial; Short=AtMSH1; AltName: Full=MutS protein homolog 1; AltName: Full=Protein CHLOROPLAST MUTATOR; Flags:	_	_	_
Solyc12g088860.1	25	22	12	52	44	41	3.79	3.13	2.01	7.49	6.6	5.06	3.01	6.31	1.04	0.000202	0.000885	yes	up	PREDICTED: polcalcin Phl p 7-like [Solanum lycopersicum]	_	hypothetical protein	_	_
Solyc01g008450.1	29	16	23	9	9	10	1.58	0.82	1.38	0.47	0.49	0.44	1.25	0.46	-1.25	0.000202	0.000886	yes	down	_	_	_	_	_
Solyc08g080700.1	15	22	10	39	46	33	0.56	0.77	0.41	1.38	1.7	1	0.59	1.34	1.06	0.000203	0.00089	yes	up	PREDICTED: uncharacterized protein LOC101263836 [Solanum lycopersicum]	_	_	_	_
Solyc06g072770.2	14	14	6	28	22	56	0.53	0.5	0.25	1.02	0.83	1.74	0.43	1.23	1.32	0.000206	0.000901	yes	up	PREDICTED: uncharacterized protein LOC101245856 [Solanum lycopersicum]	_	SubName: Full=Chromosome chr16 scaffold_10, whole genome shotgun sequence;	_	_
Solyc03g116130.1	38	24	32	17	14	14	2.46	1.46	2.29	1.05	0.9	0.74	2.05	0.89	-1.12	0.000206	0.000901	yes	down	PREDICTED: glutathione S-transferase U10-like [Solanum lycopersicum]	RecName: Full=Glutathione S-transferase U10; Short=AtGSTU10; AltName: Full=GST class-tau member 10 [Arabidopsis thaliana]	SubName: Full=Chromosome chr17 scaffold_101, whole genome shotgun sequence;	GST, gst	_
Solyc07g006880.1	34	27	24	15	12	15	3.14	2.34	2.45	1.32	1.1	1.13	2.64	1.18	-1.1	0.00021	0.000917	yes	down	PREDICTED: uncharacterized protein LOC101246545 [Solanum lycopersicum]	RecName: Full=Zinc finger protein 2 [Arabidopsis thaliana]	SubName: Full=Chromosome chr11 scaffold_56, whole genome shotgun sequence;	_	_
Solyc10g019260.1	6	5	10	0	2	0	0.3	0.23	0.55	0	0.1	0	0.35	0.03	-1.79	0.000213	0.00093	yes	down	PREDICTED: transcription factor MYB39-like [Solanum lycopersicum]	RecName: Full=Transcription factor GAMYB; AltName: Full=OsGAMyb [Oryza sativa Japonica Group]	DUO1 (DUO POLLEN 1); DNA binding / transcription factor; Encodes an R2R3 myb transcription f [...]	MYBP	_
Solyc09g011540.2	18	18	16	52	29	44	0.9	0.85	0.88	2.48	1.44	1.8	0.88	1.91	1.04	0.000215	0.000937	yes	up	PREDICTED: probable glutathione S-transferase-like [Solanum lycopersicum]	RecName: Full=Probable glutathione S-transferase; AltName: Full=Auxin-induced protein PGNT1/PCNT110	SubName: Full=Chromosome chr8 scaffold_23, whole genome shotgun sequence;	GST, gst	_
TRNA_12_2	12	8	6	0	3	1	7.19	4.49	3.96	0	1.78	0.49	5.24	0.73	-2.69	0.000218	0.00095	yes	down	_	_	_	_	tRNA-Pseudo
Solyc06g053510.2	15	16	10	33	24	47	0.51	0.51	0.38	1.07	0.81	1.3	0.47	1.08	1.04	0.000231	0.000998	yes	up	putrescine N-methyltransferase [Solanum lycopersicum]	RecName: Full=Putrescine N-methyltransferase 3; Short=PMT 3 [Nicotiana tabacum]	SPDS1 (spermidine synthase 1); spermidine synthase; Spermidine synthase.	PMT	_
Solyc03g097620.1	17	17	11	44	27	38	0.93	0.87	0.66	2.29	1.46	1.69	0.83	1.81	1.05	0.000232	0.001	yes	up	PREDICTED: bidirectional sugar transporter SWEET12-like [Solanum lycopersicum]	RecName: Full=Bidirectional sugar transporter SWEET14; Short=OsSWEET14 [Oryza sativa Japonica Group]	hypothetical protein	SLC50A, SWEET	_
Solyc12g005420.1	12	15	18	1	6	7	0.64	0.75	1.06	0.05	0.32	0.31	0.81	0.23	-1.46	0.000234	0.00101	yes	down	PREDICTED: probable salt tolerance-like protein At1g78600-like [Solanum lycopersicum]	RecName: Full=Probable salt tolerance-like protein At1g78600 [Arabidopsis thaliana]	SubName: Full=Chromosome chr19 scaffold_4, whole genome shotgun sequence;	_	_
Solyc07g040750.1	35	36	16	7	12	18	1.28	1.24	0.65	0.24	0.43	0.54	1.07	0.41	-1.2	0.000235	0.00101	yes	down	PREDICTED: LOW QUALITY PROTEIN: eukaryotic initiation factor 4A-9-like [Solanum lycopersicum]	RecName: Full=Eukaryotic initiation factor 4A-9; Short=eIF-4A-9; AltName: Full=ATP-dependent RNA helicase eIF4A-9	SubName: Full=Putative uncharacterized protein;	THOC6	_
Solyc04g064710.2	1	2	0	14	3	10	0.03	0.06	0	0.45	0.1	0.27	0.03	0.28	1.51	0.000241	0.00104	yes	up	PREDICTED: alcohol dehydrogenase 1-like [Solanum lycopersicum]	RecName: Full=Alcohol dehydrogenase 1	SubName: Full=Chromosome chr4 scaffold_73, whole genome shotgun sequence;	ADH1	_
Solyc02g088520.2	35	35	31	21	18	8	1.54	1.44	1.5	0.88	0.78	0.29	1.49	0.63	-1.13	0.000243	0.00104	yes	down	PREDICTED: anthocyanidin 5,3-O-glucosyltransferase-like [Solanum lycopersicum]	_	_	_	_
Solyc04g005380.2	17	6	24	43	47	46	0.59	0.19	0.91	1.41	1.6	1.29	0.54	1.42	1.24	0.000245	0.00105	yes	up	PREDICTED: ninja-family protein AFP1-like [Solanum lycopersicum]	RecName: Full=Ninja-family protein AFP3; AltName: Full=ABI five-binding protein 3; Short=ABI5-binding protein 3 [Arabidopsis thaliana]	_	_	_
Solyc03g025110.1	9	11	13	3	2	4	1.3	1.49	2.07	0.41	0.29	0.47	1.6	0.4	-1.78	0.000246	0.00106	yes	down	_	_	_	_	_
NCRNA_6_236	11	17	10	30	27	37	5.16	7.47	5.17	13.36	12.52	14.14	5.99	13.39	1.15	0.000251	0.00108	yes	up	_	_	_	_	snoZ221_snoR21b
NCRNA_3_245	4	6	4	15	14	22	2.36	3.32	2.6	8.41	8.18	10.59	2.78	9.15	1.68	0.000254	0.00109	yes	up	_	_	_	_	snoR12
Solyc06g066130.1	2	0	0	9	7	6	0.13	0	0	0.58	0.47	0.33	0.04	0.45	1.94	0.000255	0.00109	yes	up	PREDICTED: uncharacterized protein LOC101248687 [Solanum lycopersicum]	_	_	_	_
NCRNA_12_324	5	7	2	22	18	13	2.77	3.64	1.22	11.59	9.87	5.88	2.61	8.93	1.74	0.000259	0.00111	yes	up	_	_	_	_	SNORD27
Solyc10g047030.1	6	16	6	27	18	40	0.12	0.29	0.13	0.5	0.35	0.64	0.18	0.51	1.09	0.000282	0.0012	yes	up	beta-D-xylosidase 1 precursor [Solanum lycopersicum]	RecName: Full=Beta-xylosidase/alpha-L-arabinofuranosidase 2; AltName: Full=Xylan 1,4-beta-xylosidase/Alpha-L-arabinofuranosidase 2; Short=MsXyl2; Includes: RecName	SubName: Full=Chromosome chr12 scaffold_93, whole genome shotgun sequence;	XYL4	_
Solyc04g080070.1	5	2	4	15	20	11	0.4	0.15	0.35	1.12	1.56	0.71	0.3	1.1	1.61	0.000294	0.00124	yes	up	unknown protein [Solanum lycopersicum]	_	_	_	_
Solyc02g021210.1	2	0	0	12	3	8	0.32	0	0	1.8	0.47	1.03	0.11	1.1	2.54	0.000304	0.00128	yes	up	PREDICTED: BTB/POZ domain-containing protein At3g22104-like [Solanum tuberosum]	_	_	_	_
Solyc01g090160.2	22	27	9	40	41	51	3.48	4	1.57	6	6.4	6.56	3.08	6.33	1.01	0.000312	0.00131	yes	up	PREDICTED: flavonol synthase/flavanone 3-hydroxylase-like [Solanum lycopersicum]	RecName: Full=Flavonol synthase/flavanone 3-hydroxylase; Short=FLS	_	_	_
Solyc06g072670.2	30	26	23	11	17	8	1.14	0.92	0.96	0.4	0.64	0.25	1.01	0.42	-1.1	0.000314	0.00132	yes	down	PREDICTED: dehydrogenase/reductase SDR family protein 7-like [Solanum lycopersicum]	RecName: Full=11-beta-hydroxysteroid dehydrogenase 1B; AltName: Full=17-beta-hydroxysteroid dehydrogenase 1B; AltName: Full=Hydroxysteroid dehydrogenase 1; Short=	AtHSD1 (hydroxysteroid dehydrogenase 1); binding / catalytic/ oxidoreductase; hydroxysteroid [...]	_	_
Solyc05g013360.2	47	34	25	19	15	20	2.25	1.53	1.32	0.86	0.71	0.78	1.71	0.78	-1.03	0.000315	0.00132	yes	down	PREDICTED: uncharacterized protein LOC102591267 [Solanum tuberosum]	_	_	_	_
Solyc05g009500.2	7	12	6	0	3	1	0.16	0.26	0.15	0	0.07	0.02	0.19	0.03	-1.18	0.00032	0.00134	yes	down	PREDICTED: probable nitrite transporter At1g68570-like [Solanum lycopersicum]	RecName: Full=Protein NRT1/ PTR FAMILY 3.1; Short=AtNPF3.1 [Arabidopsis thaliana]	SubName: Full=Chromosome chr1 scaffold_5, whole genome shotgun sequence;	_	_
Solyc06g054680.1	0	1	0	4	4	11	0	0.08	0	0.32	0.33	0.75	0.03	0.48	2.18	0.000321	0.00134	yes	up	PREDICTED: agamous-like MADS-box protein AGL61-like [Solanum lycopersicum]	_	_	_	_
Solyc03g114570.1	1	0	0	5	3	11	0.14	0	0	0.67	0.42	1.26	0.05	0.81	2.63	0.000336	0.0014	yes	up	unknown [Solanum lycopersicum]	_	_	_	_
Solyc07g054770.1	19	21	23	9	11	6	3.2	3.32	4.27	1.44	1.83	0.82	3.57	1.33	-1.36	0.000337	0.00141	yes	down	PREDICTED: uncharacterized protein LOC101254505 [Solanum lycopersicum]	_	hypothetical protein	_	_
Solyc08g006260.1	35	28	22	14	13	16	2.11	1.58	1.46	0.8	0.77	0.78	1.72	0.78	-1.04	0.000342	0.00142	yes	down	PREDICTED: B3 domain-containing protein REM14-like [Solanum lycopersicum]	RecName: Full=B3 domain-containing protein REM5; AltName: Full=Auxin response factor 22; AltName: Full=Protein REPRODUCTIVE MERISTEM 5 [Arabidopsis thaliana]	_	_	_
NCRNA_1_413	45	22	24	54	61	94	21.56	9.87	12.67	24.55	28.88	36.67	14.65	30.4	1.05	0.000343	0.00143	yes	up	_	_	_	_	snoR69Y
Solyc09g097800.2	11	11	14	3	4	4	1.04	0.97	1.45	0.27	0.37	0.31	1.14	0.32	-1.58	0.00035	0.00145	yes	down	PREDICTED: uncharacterized protein LOC101244811 [Solanum lycopersicum]	RecName: Full=Glycine-rich protein; Flags: Precursor	_	_	_
Solyc12g049040.1	28	39	34	9	14	27	1.19	1.55	1.59	0.36	0.59	0.93	1.44	0.64	-1.05	0.000351	0.00146	yes	down	extensin-like protein Ext1 precursor [Solanum lycopersicum]	_	_	_	_
Solyc06g033870.1	5	9	3	23	19	15	0.31	0.52	0.2	1.34	1.15	0.75	0.35	1.06	1.36	0.000358	0.00148	yes	up	PREDICTED: transcription factor MYB86-like [Solanum lycopersicum]	RecName: Full=Myb-related protein Myb4; AltName: Full=OsMyb4; AltName: Full=Transcription factor RLTR1 [Oryza sativa Japonica Group]	hypothetical protein	MYBP	_
Solyc01g060200.1	14	29	16	9	7	6	0.82	1.59	1.03	0.5	0.41	0.29	1.16	0.39	-1.35	0.000358	0.00148	yes	down	PREDICTED: uncharacterized protein LOC102600317 [Solanum tuberosum]	_	_	EXD1, EGL	_
Solyc03g043670.1	0	3	2	11	4	17	0	0.24	0.19	0.88	0.33	1.17	0.14	0.82	1.91	0.000369	0.00152	yes	up	polyprotein-like [Solanum chilense]	RecName: Full=Retrovirus-related Pol polyprotein from transposon TNT 1-94; Includes: RecName: Full=Protease; Includes: RecName: Full=Reverse transcriptase; Includes:	_	XRN2, RAT1	_
Solyc01g088340.1	13	8	6	2	1	3	5.33	3.07	2.71	0.78	0.41	1	3.72	0.75	-2.17	0.000372	0.00153	yes	down	_	_	_	_	_
Solyc07g007250.2	4	2	5	32	13	10	0.37	0.17	0.51	2.83	1.2	0.76	0.34	1.56	1.91	0.000378	0.00155	yes	up	metallocarboxypeptidase inhibitor precursor [Solanum lycopersicum]	RecName: Full=Metallocarboxypeptidase inhibitor; Short=Carboxypeptidase inhibitor; Short=MCPI; Flags: Precursor	_	_	_
Solyc09g065910.1	66	90	55	25	54	32	14.1	18.01	12.95	5.07	11.4	5.57	15.15	7.2	-1.06	0.000384	0.00158	yes	down	PREDICTED: photosystem II reaction center W protein, chloroplastic-like [Solanum lycopersicum]	RecName: Full=Photosystem II reaction center W protein, chloroplastic; AltName: Full=PSII 6.1 kDa protein; Flags: Precursor [Spinacia oleracea]	hypothetical protein	psbW	_
Solyc08g068660.1	19	13	3	38	27	34	2.91	1.87	0.51	5.53	4.09	4.24	1.8	4.61	1.31	0.000386	0.00158	yes	up	PREDICTED: histidine decarboxylase-like [Solanum lycopersicum]	RecName: Full=Histidine decarboxylase; Short=HDC; AltName: Full=TOM92 [Solanum lycopersicum]	_	hdc, HDC	_
Solyc03g097770.2	8	15	17	33	33	34	0.58	1.02	1.36	2.28	2.37	2.01	0.98	2.21	1.1	0.000396	0.00162	yes	up	_	_	_	_	_
Solyc01g010980.1	23	17	22	5	13	2	9.97	6.9	10.51	2.06	5.57	0.71	9.03	2.64	-1.74	0.000398	0.00163	yes	down	_	_	_	_	_
Solyc06g062370.2	2	2	0	8	5	15	0.09	0.08	0	0.32	0.21	0.52	0.06	0.36	1.54	0.000399	0.00163	yes	up	PREDICTED: acid phosphatase 1-like [Solanum lycopersicum]	RecName: Full=Acid phosphatase 1; AltName: Full=Apase-1(1); Flags: Precursor	SubName: Full=Chromosome chr9 scaffold_7, whole genome shotgun sequence;	_	_
Solyc10g046880.1	11	17	4	48	20	32	3.21	4.64	1.29	13.29	5.77	7.6	3.14	8.86	1.47	0.000402	0.00164	yes	up	_	_	_	_	_
Solyc06g009200.2	0	0	1	2	9	8	0	0	0.04	0.06	0.28	0.21	0.01	0.18	1.34	0.000403	0.00165	yes	up	PREDICTED: exopolygalacturonase clone GBGE184-like [Solanum lycopersicum]	RecName: Full=Polygalacturonase; Short=PG; AltName: Full=Pectinase; Flags: Precursor	_	E3.2.1.67	_
Solyc07g006370.1	30	37	15	4	16	11	0.8	0.93	0.44	0.1	0.42	0.24	0.74	0.25	-1.26	0.00041	0.00167	yes	down	PREDICTED: cation/calcium exchanger 1-like [Solanum tuberosum]	RecName: Full=Cation/calcium exchanger 3; Short=AtCCX3; AltName: Full=Protein CATION CALCIUM EXCHANGER 3; AltName: Full=Protein CATION EXCHANGER 9 [Arabidopsis thal	SubName: Full=Chromosome chr8 scaffold_150, whole genome shotgun sequence;	SLC24A6, NCKX6	_
Solyc09g063040.1	1	3	0	14	9	5	0.06	0.18	0	0.85	0.57	0.26	0.08	0.54	1.8	0.000411	0.00168	yes	up	PREDICTED: putative late blight resistance protein homolog R1C-3-like [Solanum lycopersicum]	RecName: Full=Putative late blight resistance protein homolog R1B-17	_	_	_
Solyc02g067710.1	2	5	0	10	19	8	0.08	0.19	0	0.37	0.74	0.26	0.1	0.44	1.48	0.000416	0.00169	yes	up	hypothetical protein JCGZ_09618 [Jatropha curcas]	_	SubName: Full=Chromosome chr14 scaffold_21, whole genome shotgun sequence;	_	_
Solyc10g051120.1	17	6	8	32	18	51	2.69	0.89	1.39	4.8	2.81	6.56	1.65	4.84	1.5	0.000437	0.00177	yes	up	PREDICTED: mitochondrial pyruvate carrier 1-like isoform 2 [Solanum lycopersicum]	RecName: Full=Mitochondrial pyruvate carrier 1; AltName: Full=Brain protein 44-like protein	hypothetical protein	_	_
Solyc04g010030.1	1	1	11	26	20	17	0.03	0.02	0.31	0.64	0.51	0.36	0.11	0.5	1.49	0.000439	0.00178	yes	up	PREDICTED: probable ubiquitin-conjugating enzyme E2 23-like [Solanum lycopersicum]	RecName: Full=PITH domain-containing protein At3g04780 [Arabidopsis thaliana]	_	_	_
Solyc07g065130.2	11	11	8	2	3	2	0.28	0.27	0.23	0.05	0.08	0.04	0.26	0.06	-1.22	0.000451	0.00182	yes	down	PREDICTED: putative MO25-like protein At5g47540-like [Solanum lycopersicum]	RecName: Full=Putative MO25-like protein At5g47540 [Arabidopsis thaliana]	SubName: Full=Chromosome undetermined scaffold_383, whole genome shotgun sequence;	CAB39, MO25	_
Solyc06g065070.1	9	9	4	0	0	4	0.25	0.24	0.12	0	0	0.09	0.21	0.03	-1.2	0.000459	0.00185	yes	down	PREDICTED: cannabidiolic acid synthase-like [Solanum lycopersicum]	RecName: Full=Cannabidiolic acid synthase; AltName: Full=CBDA synthase.; Flags: Precursor	hypothetical protein	_	_
Solyc06g069260.1	0	2	4	9	13	11	0	0.18	0.43	0.84	1.27	0.88	0.2	0.99	1.88	0.000462	0.00186	yes	up	PREDICTED: oleosin Bn-III-like [Solanum lycopersicum]	_	_	_	_
Solyc04g078140.2	10	7	8	23	21	25	0.4	0.26	0.35	0.87	0.82	0.81	0.33	0.83	1.1	0.00047	0.00189	yes	up	PREDICTED: cytochrome B5 isoform D-like [Solanum lycopersicum]	RecName: Full=Cytochrome b5	SubName: Full=Putative uncharacterized protein (Chromosome chr18 scaffold_1, whole genome sh [...]	_	_
Solyc10g086450.1	17	16	16	6	5	8	1.55	1.37	1.61	0.52	0.45	0.6	1.5	0.53	-1.35	0.000483	0.00193	yes	down	PREDICTED: uncharacterized protein LOC101255647 [Solanum lycopersicum]	_	_	_	_
Solyc10g050970.1	31	45	22	9	16	22	2.1	2.85	1.64	0.58	1.07	1.21	2.23	0.97	-1.13	0.000489	0.00195	yes	down	PREDICTED: ethylene-responsive transcription factor ERF109-like [Solanum lycopersicum]	RecName: Full=Ethylene-responsive transcription factor ERF109 [Arabidopsis thaliana]	_	_	_
Solyc09g074580.1	5	10	4	0	2	0	0.74	1.38	0.65	0	0.29	0	0.94	0.09	-2.46	0.000495	0.00197	yes	down	PREDICTED: glutaredoxin-C11-like [Solanum lycopersicum]	RecName: Full=Glutaredoxin-C11; Short=AtGrxC11; AltName: Full=Protein ROXY 4 [Arabidopsis thaliana]	glutaredoxin	grxC, GLRX, GLRX2	_
Solyc01g096720.2	41	72	56	24	12	47	1.21	1.98	1.82	0.67	0.35	1.13	1.67	0.74	-1.07	0.000498	0.00198	yes	down	PREDICTED: protein ZINC INDUCED FACILITATOR-LIKE 1-like [Solanum lycopersicum]	RecName: Full=Protein ZINC INDUCED FACILITATOR-LIKE 1; AltName: Full=Protein ZIF-LIKE 1 [Arabidopsis thaliana]	annotation not avaliable	_	_
Solyc02g071640.1	27	31	28	17	13	16	3.2	3.44	3.66	1.91	1.52	1.54	3.43	1.65	-1.01	0.000516	0.00205	yes	down	PREDICTED: GDSL esterase/lipase At1g29660-like [Solanum lycopersicum]	RecName: Full=GDSL esterase/lipase At1g29670; AltName: Full=Extracellular lipase At1g29670; Flags: Precursor [Arabidopsis thaliana]	_	_	_
Solyc08g079780.1	1	4	1	8	11	11	0.09	0.34	0.1	0.68	0.98	0.8	0.18	0.82	1.7	0.000518	0.00206	yes	up	PREDICTED: mavicyanin-like [Solanum lycopersicum]	RecName: Full=Stellacyanin [Toxicodendron vernicifluum]	_	_	_
Solyc01g111340.2	5	5	2	10	19	17	0.11	0.1	0.05	0.21	0.42	0.31	0.09	0.31	1.13	0.000525	0.00208	yes	up	PREDICTED: exoglucanase XynX-like [Solanum lycopersicum]	_	SubName: Full=Chromosome chr3 scaffold_8, whole genome shotgun sequence;	_	_
Solyc06g010010.1	3	9	7	0	0	2	0.1	0.27	0.24	0	0	0.05	0.2	0.02	-1.36	0.000539	0.00213	yes	down	PREDICTED: MLO-like protein 3-like [Solanum lycopersicum]	RecName: Full=MLO-like protein 3; Short=AtMlo3 [Arabidopsis thaliana]	hypothetical protein	MLO	_
Solyc07g017690.2	4	9	1	31	10	17	0.56	1.18	0.15	4.13	1.39	1.94	0.66	2.47	1.76	0.00054	0.00213	yes	up	PREDICTED: uncharacterized protein LOC102605120 [Solanum tuberosum]	_	_	_	_
Solyc07g063720.1	0	4	2	8	10	13	0	0.07	0.04	0.14	0.19	0.2	0.04	0.18	1.02	0.000541	0.00214	yes	up	PREDICTED: uncharacterized protein LOC101244686 [Solanum lycopersicum]	RecName: Full=G-type lectin S-receptor-like serine/threonine-protein kinase At4g27290; Flags: Precursor	SubName: Full=Chromosome chr19 scaffold_4, whole genome shotgun sequence;	_	_
Solyc10g079980.1	34	19	32	7	16	14	1.09	0.57	1.13	0.21	0.51	0.37	0.92	0.36	-1.14	0.000545	0.00215	yes	down	PREDICTED: zeatin O-glucosyltransferase-like [Solanum lycopersicum]	RecName: Full=Zeatin O-glucosyltransferase; AltName: Full=Trans-zeatin O-beta-D-glucosyltransferase	hypothetical protein	CISZOG	_
Solyc06g050290.1	4	2	1	8	7	22	0.15	0.07	0.04	0.28	0.26	0.67	0.09	0.42	1.47	0.000548	0.00216	yes	up	PREDICTED: CBL-interacting protein kinase 18-like [Solanum lycopersicum]	RecName: Full=CBL-interacting protein kinase 11; AltName: Full=OsCIPK11 [Oryza sativa Japonica Group]	SubName: Full=CBL-interacting protein kinase 2;	PRKAA, AMPK	_
Solyc01g095450.2	3	5	2	7	23	16	0.1	0.16	0.07	0.23	0.77	0.44	0.11	0.47	1.43	0.000566	0.00222	yes	up	PREDICTED: GDSL esterase/lipase At4g01130-like [Solanum lycopersicum]	RecName: Full=GDSL esterase/lipase At4g01130; AltName: Full=Extracellular lipase At4g01130; Flags: Precursor [Arabidopsis thaliana]	hypothetical protein	_	_
Solyc04g015110.2	4	6	4	12	12	30	0.09	0.13	0.1	0.26	0.27	0.56	0.11	0.37	1.2	0.00057	0.00224	yes	up	PREDICTED: WEB family protein At1g12150-like [Solanum lycopersicum]	RecName: Full=WEB family protein At5g55860 [Arabidopsis thaliana]	_	_	_
Solyc05g055400.2	8	9	6	1	1	2	0.2	0.21	0.17	0.02	0.02	0.04	0.19	0.03	-1.21	0.00057	0.00224	yes	down	PREDICTED: cytochrome P450 77A2-like [Solanum lycopersicum]	RecName: Full=Cytochrome P450 77A2; AltName: Full=CYPLXXVIIA2; AltName: Full=Cytochrome P-450EG5	SubName: Full=Chromosome chr13 scaffold_74, whole genome shotgun sequence;	E1.14.-.-	_
Solyc05g007040.1	14	15	7	4	4	3	2.65	2.66	1.46	0.72	0.75	0.46	2.29	0.63	-1.71	0.000585	0.00229	yes	down	serine/threonine protein kinase-like [Solanum tuberosum]	_	_	_	_
Solyc04g064620.2	27	27	27	17	13	11	1.23	1.15	1.35	0.73	0.58	0.41	1.24	0.56	-1.01	0.000597	0.00233	yes	down	PREDICTED: bidirectional sugar transporter SWEET1-like [Solanum lycopersicum]	RecName: Full=Bidirectional sugar transporter SWEET1; Short=AtSWEET1 [Arabidopsis thaliana]	annotation not avaliable	SLC50A, SWEET	_
Solyc01g088320.1	16	15	6	5	3	3	4.41	3.87	1.82	1.31	0.82	0.67	3.43	0.92	-1.79	0.000599	0.00234	yes	down	unknown protein [Oryza sativa Japonica Group]	_	_	_	_
Solyc03g098270.1	8	10	9	21	20	32	1.33	1.56	1.65	3.32	3.29	4.34	1.51	3.69	1.24	0.000599	0.00234	yes	up	PREDICTED: transcriptional activator Myb-like isoform X1 [Solanum tuberosum]	_	_	MYBP	_
Solyc08g081440.2	29	26	26	12	17	12	2.99	2.51	2.95	1.17	1.73	1.01	2.81	1.28	-1.07	0.000627	0.00243	yes	down	hypothetical protein L484_024236 [Morus notabilis]	_	_	_	_
Solyc07g051950.2	1	0	2	7	9	9	0.03	0	0.08	0.23	0.31	0.26	0.03	0.27	1.44	0.000628	0.00244	yes	up	PREDICTED: S-type anion channel SLAH1-like [Solanum lycopersicum]	RecName: Full=S-type anion channel SLAH1; AltName: Full=SLAC1-homolog protein 1 [Arabidopsis thaliana]	SubName: Full=Chromosome chr12 scaffold_36, whole genome shotgun sequence;	_	_
Solyc04g015030.2	22	12	36	5	10	9	0.81	0.42	1.47	0.18	0.37	0.27	0.87	0.27	-1.39	0.000633	0.00246	yes	down	PREDICTED: uncharacterized protein LOC101257650 [Solanum lycopersicum]	_	hypothetical protein	_	_
Solyc04g005020.2	15	20	9	58	20	46	0.48	0.6	0.32	1.77	0.64	1.2	0.47	1.21	1.19	0.000652	0.00252	yes	up	PREDICTED: uncharacterized WD repeat-containing protein alr3466-like [Solanum lycopersicum]	_	_	_	_
Solyc01g006420.2	14	9	10	4	4	1	1.47	0.88	1.16	0.4	0.41	0.09	1.16	0.29	-1.71	0.000658	0.00254	yes	down	PREDICTED: latent-transforming growth factor beta-binding protein 4-like [Solanum tuberosum]	RecName: Full=Keratinocyte proline-rich protein [Mus musculus]	_	_	_
Solyc02g081350.2	9	13	9	2	3	4	0.22	0.3	0.24	0.05	0.07	0.08	0.25	0.07	-1.08	0.000685	0.00263	yes	down	PREDICTED: butyrate--CoA ligase AAE11, peroxisomal-like [Solanum lycopersicum]	RecName: Full=Butyrate--CoA ligase AAE11, peroxisomal; AltName: Full=Acyl-activating enzyme 11; AltName: Full=Butyryl-CoA synthetase [Arabidopsis thaliana]	acyl:coa ligase acetate-coa synthetase-like protein	_	_
Solyc12g006600.1	0	1	2	7	4	12	0	0.1	0.24	0.71	0.42	1.04	0.11	0.74	2.01	0.000691	0.00265	yes	up	PREDICTED: uncharacterized protein LOC101261099 [Solanum lycopersicum]	_	hypothetical protein	_	_
Solyc03g111820.2	11	31	19	9	9	3	0.2	0.53	0.38	0.16	0.16	0.04	0.37	0.12	-1.14	0.000713	0.00272	yes	down	PREDICTED: uncharacterized protein LOC101251765 [Solanum lycopersicum]	_	SubName: Full=Chromosome chr14 scaffold_21, whole genome shotgun sequence;	_	_
Solyc08g005120.2	10	13	10	31	20	31	0.54	0.65	0.59	1.58	1.06	1.36	0.59	1.34	1.05	0.000726	0.00277	yes	up	PREDICTED: tetraketide alpha-pyrone reductase 1-like [Solanum tuberosum]	_	cinnamoyl-CoA reductase (EC:1.2.1.44)	_	_
Solyc03g098100.2	6	7	6	27	15	17	0.29	0.32	0.32	1.24	0.72	0.67	0.31	0.87	1.24	0.000742	0.00282	yes	up	PREDICTED: non-functional NADPH-dependent codeinone reductase 2-like [Solanum lycopersicum]	RecName: Full=Non-functional NADPH-dependent codeinone reductase 2	SubName: Full=Chromosome chr5 scaffold_64, whole genome shotgun sequence;	_	_
Solyc10g074760.1	0	2	0	3	11	7	0	0.39	0	0.59	2.26	1.18	0.14	1.32	2.57	0.000742	0.00282	yes	up	_	_	_	_	_
Solyc05g051890.1	17	24	33	15	8	7	0.98	1.3	2.1	0.82	0.46	0.33	1.44	0.53	-1.29	0.000761	0.00288	yes	down	PREDICTED: uncharacterized protein LOC101247326 [Solanum lycopersicum]	_	_	_	_
Solyc09g082460.2	32	20	36	11	11	20	1.07	0.63	1.33	0.35	0.36	0.55	0.99	0.43	-1.05	0.000782	0.00296	yes	down	PREDICTED: homocysteine S-methyltransferase 3-like [Solanum lycopersicum]	RecName: Full=Homocysteine S-methyltransferase 3; AltName: Full=S-methylmethionine:homocysteine methyltransferase 3; Short=AtHMT-3; Short=SMM:Hcy S-methyltransferas	homocysteine s-methyltransferase (EC:2.1.1.10)	mmuM	_
NCRNA_10_231	5	17	7	27	26	24	1.42	4.53	2.19	7.29	7.31	5.56	2.77	6.65	1.23	0.000805	0.00303	yes	up	_	_	_	_	snoR134
Solyc03g005500.1	2	1	0	4	6	13	0.23	0.11	0	0.44	0.69	1.24	0.12	0.82	2.08	0.000809	0.00305	yes	up	PREDICTED: ethylene-responsive transcription factor ERF098-like [Solanum lycopersicum]	RecName: Full=Ethylene-responsive transcription factor ERF098 [Arabidopsis thaliana]	ethylene-responsive factor, putative; encodes a member of the ERF (ethylene response factor) [...]	_	_
Solyc06g034040.1	21	32	19	6	3	20	2.15	3.07	2.15	0.58	0.3	1.67	2.48	0.9	-1.37	0.000811	0.00305	yes	down	PREDICTED: oleosin 1-like [Solanum lycopersicum]	RecName: Full=Oleosin 1	RecName: Full=Oleosin;; May have a structural role to stabilize the lipid body during desicc [...]	_	_
Solyc03g006960.2	1	3	2	4	14	14	0.03	0.08	0.06	0.11	0.4	0.33	0.06	0.28	1.28	0.000819	0.00308	yes	up	PREDICTED: probable protein phosphatase 2C 75-like [Solanum lycopersicum]	RecName: Full=Probable protein phosphatase 2C 75; Short=AtPP2C75; AltName: Full=Protein ABA-HYPERSENSITIVE GERMINATION 1; AltName: Full=Protein phosphatase 2C AHG1	hypothetical protein	PP2C	_
Solyc02g084070.1	35	64	8	14	9	8	3.74	6.4	0.94	1.42	0.95	0.7	3.84	1.01	-1.83	0.000832	0.00312	yes	down	_	_	_	_	_
Solyc09g082080.1	10	16	13	5	3	6	0.72	1.07	1.02	0.34	0.21	0.35	0.94	0.3	-1.36	0.000875	0.00326	yes	down	PREDICTED: uncharacterized protein LOC101249302 [Solanum lycopersicum]	RecName: Full=Transcription repressor OFP12; AltName: Full=Ovate family protein 12; Short=AtOFP12 [Arabidopsis thaliana]	SubName: Full=Chromosome chr5 scaffold_2, whole genome shotgun sequence;	_	_
Solyc12g019050.1	34	34	23	4	17	21	1.46	1.37	1.09	0.16	0.72	0.73	1.31	0.54	-1.13	0.000881	0.00328	yes	down	PREDICTED: probable glycosyltransferase At3g42180-like [Solanum lycopersicum]	RecName: Full=Probable glycosyltransferase At3g42180 [Arabidopsis thaliana]	hypothetical protein	XGD1	_
Solyc11g064980.1	2	4	0	7	10	13	0.34	0.64	0	1.13	1.68	1.8	0.34	1.55	1.89	0.000883	0.00328	yes	up	_	_	_	_	_
Solyc06g019200.2	20	20	26	74	32	54	0.63	0.59	0.9	2.21	1	1.39	0.7	1.53	1.03	0.000885	0.00329	yes	up	PREDICTED: uncharacterized protein LOC101244590 [Solanum lycopersicum]	RecName: Full=Probable zinc metalloprotease EGY2, chloroplastic; AltName: Full=Protein ETHYLENE-DEPENDENT GRAVITROPISM-DEFICIENT AND YELLOW-GREEN 2; Short=OsEGY2;	SubName: Full=Chromosome chr13 scaffold_48, whole genome shotgun sequence;	_	_
Solyc11g015900.1	4	9	15	22	30	28	0.16	0.33	0.66	0.83	1.18	0.91	0.37	0.97	1.17	0.000887	0.0033	yes	up	PREDICTED: F-box/kelch-repeat protein At3g06240-like [Solanum lycopersicum]	_	_	_	_
Solyc12g011380.1	32	16	22	7	7	17	3.47	1.62	2.63	0.72	0.75	1.5	2.55	1.02	-1.24	0.000902	0.00334	yes	down	PREDICTED: uncharacterized protein LOC101255371 [Solanum lycopersicum]	RecName: Full=Uncharacterized histidine-rich protein DDB_G0274557; Flags: Precursor [Dictyostelium discoideum]	_	_	_
Solyc01g057590.1	0	2	0	6	3	11	0	0.16	0	0.49	0.26	0.78	0.06	0.53	1.99	0.000908	0.00336	yes	up	PREDICTED: uncharacterized protein LOC102584317 [Solanum tuberosum]	_	_	_	_
Solyc02g062390.2	18	9	20	6	6	5	1.02	0.48	1.25	0.32	0.34	0.23	0.9	0.29	-1.34	0.000914	0.00338	yes	down	PREDICTED: desiccation-related protein clone PCC27-04-like isoform 1 [Solanum lycopersicum]	RecName: Full=Dehydrin Xero 1 [Arabidopsis thaliana]	_	_	_
Solyc12g009130.1	3	4	2	16	4	27	0.22	0.28	0.16	1.13	0.29	1.63	0.22	1.06	1.84	0.000928	0.00343	yes	up	PREDICTED: protein LURP-one-related 6-like [Solanum lycopersicum]	RecName: Full=Protein LURP-one-related 16	hypothetical protein	_	_
Solyc11g012120.1	7	5	4	9	19	27	0.36	0.24	0.22	0.43	0.96	1.12	0.27	0.85	1.34	0.000954	0.00351	yes	up	PREDICTED: uncharacterized protein LOC101253249 [Solanum lycopersicum]	_	_	_	_
Solyc10g007620.1	3	0	1	14	7	5	0.21	0	0.08	0.92	0.48	0.28	0.09	0.55	1.73	0.00096	0.00353	yes	up	PREDICTED: probable glutathione S-transferase-like [Solanum lycopersicum]	RecName: Full=Probable glutathione S-transferase; AltName: Full=Auxin-induced protein PCNT107	SubName: Full=Chromosome undetermined scaffold_175, whole genome shotgun sequence;	GST, gst	_
Solyc05g054660.1	38	72	68	44	24	28	3.43	6.09	6.76	3.77	2.14	2.06	5.4	2.63	-1.01	0.000974	0.00357	yes	down	PREDICTED: zinc finger protein ZAT11-like [Solanum lycopersicum]	RecName: Full=Zinc finger protein ZAT12; AltName: Full=Protein RESPONSIVE TO HIGH LIGHT 41 [Arabidopsis thaliana]	hypothetical protein	_	_
Solyc11g017360.1	24	22	21	14	9	10	2	1.72	1.93	1.11	0.74	0.68	1.88	0.84	-1.08	0.000997	0.00365	yes	down	PREDICTED: uncharacterized protein LOC101245877 [Solanum lycopersicum]	RecName: Full=Transcription factor DIVARICATA	_	_	_
Solyc08g080620.1	17	9	12	5	5	3	1.14	0.56	0.88	0.32	0.33	0.16	0.85	0.26	-1.39	0.000997	0.00365	yes	down	PR-5x precursor [Solanum PR-5x [Solanum lycopersicum]	RecName: Full=Osmotin-like protein OSML13; AltName: Full=PA13; Flags: Precursor	hypothetical protein	_	_
Solyc11g056500.1	6	5	9	1	0	2	0.44	0.34	0.73	0.07	0	0.12	0.49	0.07	-1.83	0.001	0.00367	yes	down	OR338 (mitochondrion) [Vicia faba]	_	_	_	_
Solyc04g014440.2	28	19	23	16	8	9	2.52	1.6	2.28	1.37	0.71	0.66	2.12	0.9	-1.14	0.001	0.00367	yes	down	PREDICTED: probable rhamnogalacturonate lyase B-like [Solanum lycopersicum]	_	_	RGL4, rhiE	_
Solyc07g019520.1	7	19	7	28	20	38	1.38	3.51	1.52	5.24	3.89	6.1	2.19	5.15	1.2	0.00105	0.00381	yes	up	hypothetical protein MTR_1g005810 [Medicago truncatula]	_	_	RP-S10, MRPS10, rpsJ	_
Solyc09g057900.1	14	8	7	3	3	1	1.53	0.82	0.84	0.31	0.32	0.09	1.06	0.23	-1.81	0.00105	0.00382	yes	down	PREDICTED: uncharacterized protein LOC102591910 [Solanum tuberosum]	_	_	_	_
Solyc02g072070.2	18	7	20	3	8	3	0.34	0.12	0.42	0.05	0.15	0.05	0.29	0.08	-1.09	0.00107	0.00389	yes	down	PREDICTED: uncharacterized protein LOC101253557 [Solanum lycopersicum]	RecName: Full=G-type lectin S-receptor-like serine/threonine-protein kinase SD2-5; AltName: Full=S-domain-2 (SD2) receptor kinase 5; Short=SD2-5; Flags: Precursor [	SubName: Full=Chromosome chr12 scaffold_18, whole genome shotgun sequence;	_	_
Solyc03g121170.2	14	21	30	12	7	9	0.36	0.5	0.85	0.29	0.18	0.19	0.56	0.22	-1.05	0.00108	0.00392	yes	down	PREDICTED: GDSL esterase/lipase APG-like [Solanum lycopersicum]	RecName: Full=GDSL esterase/lipase APG; AltName: Full=Extracellular lipase APG; Flags: Precursor [Arabidopsis thaliana]	SubName: Full=Putative uncharacterized protein (Chromosome chr9 scaffold_7, whole genome sho [...]	_	_
NCRNA_3_220	13	9	7	31	18	27	5.53	3.59	3.28	12.51	7.57	9.35	4.15	9.81	1.22	0.0011	0.00398	yes	up	_	_	_	_	snoZ107_R87
Solyc01g079830.2	20	28	16	5	13	11	1.26	1.65	1.11	0.3	0.81	0.56	1.35	0.55	-1.15	0.00111	0.00401	yes	down	PREDICTED: uncharacterized protein LOC101251812 [Solanum lycopersicum]	_	_	_	_
Solyc12g008540.1	31	32	16	8	8	21	5.53	5.35	3.15	1.35	1.41	3.05	4.74	2	-1.2	0.00111	0.00402	yes	down	PREDICTED: probable glutamate carboxypeptidase 2-like [Solanum tuberosum]	RecName: Full=Probable glutamate carboxypeptidase 2; AltName: Full=Probable glutamate carboxypeptidase II [Arabidopsis thaliana]	_	NAALAD	_
Solyc08g044450.1	3	4	3	20	7	14	0.12	0.15	0.13	0.76	0.28	0.46	0.13	0.5	1.36	0.00112	0.00403	yes	up	PREDICTED: putative transactivator/viroplasmin protein-like [Solanum lycopersicum]	RecName: Full=Putative enzymatic polyprotein; Includes: RecName: Full=Protease; Short=PR; Includes: RecName: Full=Reverse transcriptase; Short=RT; Includes: RecName:	_	_	_
Solyc03g111860.1	13	5	5	21	14	37	0.35	0.13	0.15	0.54	0.37	0.81	0.21	0.59	1.15	0.00112	0.00404	yes	up	PREDICTED: uncharacterized protein LOC101250105 [Solanum lycopersicum]	_	SubName: Full=Chromosome chr17 scaffold_12, whole genome shotgun sequence;	_	_
Solyc10g079680.1	9	15	6	15	26	49	0.7	1.1	0.52	1.11	2.01	3.12	0.79	2.14	1.33	0.00116	0.00416	yes	up	PREDICTED: transcription factor ORG2-like [Solanum lycopersicum]	RecName: Full=Transcription factor bHLH100; AltName: Full=Basic helix-loop-helix protein 100; Short=AtbHLH100; Short=bHLH 100; AltName: Full=Transcription factor E	_	_	_
Solyc12g020120.1	13	8	11	26	22	30	2.35	1.35	2.19	4.46	3.93	4.41	1.94	4.28	1.1	0.00116	0.00419	yes	up	PREDICTED: homeobox-leucine zipper protein REVOLUTA-like [Solanum lycopersicum]	RecName: Full=Homeobox-leucine zipper protein REVOLUTA; AltName: Full=HD-ZIP protein REV; AltName: Full=Homeodomain transcription factor REV; AltName: Full=Protein A	_	HD-ZIP	_
Solyc10g079110.1	11	23	19	4	9	8	0.44	0.85	0.83	0.15	0.35	0.26	0.71	0.25	-1.19	0.0012	0.00431	yes	down	PREDICTED: 1-acyl-sn-glycerol-3-phosphate acyltransferase 2-like [Solanum lycopersicum]	RecName: Full=1-acyl-sn-glycerol-3-phosphate acyltransferase 2; AltName: Full=Lysophosphatidyl acyltransferase 2 [Arabidopsis thaliana]	SubName: Full=Chromosome chr8 scaffold_34, whole genome shotgun sequence;	AGPAT3_4	_
Solyc02g085440.2	8	5	2	11	18	20	0.34	0.2	0.09	0.44	0.75	0.68	0.21	0.62	1.21	0.00121	0.00433	yes	up	PREDICTED: F-box protein At5g03970-like [Solanum lycopersicum]	_	_	_	_
Solyc06g008180.1	2	8	0	14	14	11	0.51	1.93	0	3.42	3.56	2.3	0.86	3.05	1.71	0.00126	0.00451	yes	up	PREDICTED: pentatricopeptide repeat-containing protein At1g09900-like [Solanum lycopersicum]	_	_	_	_
Solyc11g017310.1	10	14	6	2	4	3	1.02	1.34	0.68	0.19	0.41	0.25	1.03	0.28	-1.57	0.00129	0.00458	yes	down	PREDICTED: pentatricopeptide repeat-containing protein At3g22150, chloroplastic-like [Solanum lycopersicum]	RecName: Full=Pentatricopeptide repeat-containing protein At2g22070 [Arabidopsis thaliana]	_	_	_
Solyc03g033250.1	4	7	2	18	9	19	0.44	0.72	0.24	1.88	0.98	1.7	0.48	1.54	1.5	0.00129	0.0046	yes	up	PREDICTED: uncharacterized protein LOC102596796 [Solanum tuberosum]	_	_	_	_
Solyc09g005520.2	2	5	18	0	2	1	0.08	0.18	0.75	0	0.07	0.03	0.32	0.03	-1.66	0.00134	0.00473	yes	down	PREDICTED: F-box protein At2g40925-like [Solanum lycopersicum]	RecName: Full=F-box only protein 8 [Arabidopsis thaliana]	_	_	_
Solyc03g020040.2	15	5	4	2	0	3	0.85	0.27	0.25	0.11	0	0.14	0.46	0.09	-1.58	0.00134	0.00475	yes	down	PREDICTED: proteinase inhibitor type-2 CEVI57-like [Solanum lycopersicum]	RecName: Full=Proteinase inhibitor type-2; AltName: Full=Proteinase inhibitor type II; Flags: Precursor	_	_	_
Solyc02g037490.1	0	4	2	7	14	8	0	0.1	0.06	0.18	0.38	0.18	0.05	0.24	1.15	0.0014	0.00493	yes	up	PREDICTED: probable acyl-activating enzyme 5, peroxisomal-like [Solanum lycopersicum]	RecName: Full=Probable acyl-activating enzyme 4; AltName: Full=AMP-binding protein 4; Short=AtAMPBP4 [Arabidopsis thaliana]	SubName: Full=Chromosome undetermined scaffold_30, whole genome shotgun sequence;	_	_
Solyc08g007850.1	6	8	7	1	1	2	1.2	1.5	1.54	0.19	0.2	0.33	1.41	0.25	-2.13	0.00143	0.005	yes	down	PREDICTED: multidrug and toxin extrusion protein 2-like isoform 1 [Solanum lycopersicum]	_	_	TC.MATE, SLC47A, norM, mdtK, dinF	_
Solyc01g005070.2	0	5	1	9	7	12	0	0.14	0.03	0.25	0.21	0.29	0.06	0.25	1.15	0.00143	0.00501	yes	up	PREDICTED: putative clathrin assembly protein At1g25240-like [Solanum tuberosum]	RecName: Full=Putative clathrin assembly protein At1g25240 [Arabidopsis thaliana]	hypothetical protein	_	_
Solyc08g078420.1	18	27	19	10	11	11	1.84	2.59	2.15	0.97	1.11	0.92	2.2	0.99	-1.07	0.00144	0.00504	yes	down	PREDICTED: ethylene-responsive transcription factor ERF035-like [Solanum tuberosum]	RecName: Full=Ethylene-responsive transcription factor ERF036 [Arabidopsis thaliana]	SubName: Full=TINY-like protein;	_	_
Solyc12g096260.1	11	6	4	18	17	23	1.29	0.66	0.52	2.01	1.98	2.2	0.83	2.07	1.22	0.00149	0.00519	yes	up	PREDICTED: ankyrin repeat and protein kinase domain-containing protein 1-like [Solanum lycopersicum]	RecName: Full=Transient receptor potential cation channel subfamily A member 1; AltName: Full=Ankyrin-like with transmembrane domains protein 1	hypothetical protein	_	_
NCRNA_6_263	6	14	11	19	24	38	3.46	7.55	6.98	10.39	13.66	17.83	6	14.17	1.23	0.00149	0.0052	yes	up	_	_	_	_	snoR12
Solyc08g007810.2	18	8	15	8	3	3	1.96	0.82	1.8	0.83	0.32	0.27	1.5	0.46	-1.5	0.00151	0.00526	yes	down	_	_	_	_	_
Solyc02g081240.1	3	0	0	5	8	8	0.2	0	0	0.32	0.54	0.44	0.07	0.43	1.67	0.00153	0.00531	yes	up	PREDICTED: probable glutathione S-transferase parC-like [Solanum lycopersicum]	RecName: Full=Probable glutathione S-transferase parC; AltName: Full=Auxin-regulated protein parC	SubName: Full=Putative uncharacterized protein (Chromosome undetermined scaffold_30, whole g [...]	GST, gst	_
Solyc04g082010.1	21	13	9	33	37	29	1.86	1.08	0.88	2.78	3.24	2.09	1.28	2.66	1	0.00155	0.00537	yes	up	PREDICTED: plastocyanin, chloroplastic [Solanum lycopersicum]	RecName: Full=Plastocyanin, chloroplastic; Flags: Precursor [Solanum lycopersicum]	hypothetical protein	petE	PETE
Solyc01g105660.2	21	28	26	87	31	60	0.64	0.8	0.87	2.5	0.93	1.48	0.77	1.64	1	0.00162	0.00561	yes	up	PREDICTED: probable 2-oxoglutarate/Fe(II)-dependent dioxygenase-like [Solanum lycopersicum]	RecName: Full=Leucoanthocyanidin dioxygenase; Short=LDOX; Short=Leucocyanidin oxygenase; AltName: Full=Anthocyanidin synthase; Short=ANS; AltName: Full=Leucoanthocy	annotation not avaliable	_	_
Solyc06g036410.1	15	21	10	2	8	8	3.4	4.45	2.49	0.43	1.79	1.48	3.5	1.24	-1.43	0.00166	0.0057	yes	down	PREDICTED: protein SGT1 homolog B-like [Solanum lycopersicum]	RecName: Full=Protein SGT1 homolog B; Short=AtSGT1b; AltName: Full=Protein ENHANCED DOWNY MILDEW 1; AltName: Full=Protein ENHANCER OF TIR1-1 AUXIN RESISTANCE 3; Al	_	SUGT1, SGT1	_
Solyc02g069700.1	2	3	2	10	4	18	0.39	0.55	0.43	1.87	0.78	2.89	0.46	1.92	1.85	0.00171	0.00587	yes	up	_	_	_	_	_
Solyc08g041810.1	0	2	2	13	6	5	0	0.16	0.19	1.08	0.52	0.36	0.12	0.64	1.78	0.00179	0.0061	yes	up	hypothetical protein MIMGU_mgv1a013962mg [Erythranthe guttata]	_	_	_	_
Solyc04g056500.1	23	23	25	11	14	13	3.2	3	3.83	1.45	1.93	1.47	3.32	1.6	-1	0.00185	0.00629	yes	down	tubulin beta chain, putative [Pediculus humanus corporis]	RecName: Full=Tubulin beta-2 chain [Arabidopsis thaliana]	_	TUBB	_
Solyc03g113470.1	12	4	9	28	13	32	0.34	0.11	0.28	0.76	0.37	0.74	0.24	0.63	1.11	0.00187	0.00634	yes	up	PREDICTED: HIPL2 protein-like [Solanum lycopersicum]	RecName: Full=HIPL1 protein; Flags: Precursor [Arabidopsis thaliana]	SubName: Full=Chromosome chr1 scaffold_46, whole genome shotgun sequence;	_	_
Solyc06g066230.2	6	9	8	30	14	21	0.18	0.25	0.26	0.86	0.42	0.51	0.23	0.59	1.08	0.00188	0.00637	yes	up	PREDICTED: cytochrome P450 71D7-like [Solanum lycopersicum]	RecName: Full=Cytochrome P450 71D7	SubName: Full=Chromosome chr19 scaffold_66, whole genome shotgun sequence;	_	_
Solyc02g086630.1	27	25	33	19	15	11	4.82	4.18	6.49	3.22	2.65	1.6	5.1	2.44	-1.03	0.0019	0.00644	yes	down	PREDICTED: uncharacterized protein LOC101253678 [Solanum lycopersicum]	_	_	_	_
Solyc07g049140.2	17	8	13	4	4	6	0.87	0.38	0.73	0.19	0.2	0.25	0.65	0.22	-1.25	0.00195	0.00656	yes	down	fruit-specific protein [Solanum FSPM_SOLLC RecName: Full=Fruit-specific protein fruit-specific protein [S	RecName: Full=Fruit-specific protein	_	_	2A11
Solyc01g098490.2	0	9	4	12	14	19	0	0.25	0.13	0.34	0.41	0.46	0.13	0.41	1.14	0.00195	0.00657	yes	up	PREDICTED: uncharacterized protein LOC101261374 [Solanum lycopersicum]	RecName: Full=Sugar transporter ERD6-like 5 [Arabidopsis thaliana]	_	_	_
Solyc01g080120.2	2	3	1	11	5	12	0.04	0.06	0.02	0.23	0.11	0.22	0.04	0.19	1.04	0.00195	0.00657	yes	up	PREDICTED: uncharacterized protein LOC101257893 [Solanum lycopersicum]	_	SubName: Full=Chromosome chr5 scaffold_2, whole genome shotgun sequence;	_	_
NCRNA_12_290	14	10	17	42	29	27	7.24	4.84	9.69	20.61	14.82	11.37	7.13	15.39	1.1	0.002	0.00671	yes	up	_	_	_	_	snoR14
Solyc02g077020.2	7	9	10	15	26	27	0.23	0.27	0.35	0.46	0.83	0.71	0.28	0.67	1.01	0.00202	0.00677	yes	up	PREDICTED: phospholipase A1-IIgamma-like [Solanum lycopersicum]	RecName: Full=Phospholipase A1-IIgamma; AltName: Full=DAD1-like seedling establishment-related lipase; Short=AtDSEL; Short=Phospholipase DSEL [Arabidopsis thaliana]	SubName: Full=Chromosome chr10 scaffold_81, whole genome shotgun sequence;	_	_
Solyc12g005240.1	4	8	2	22	16	10	0.19	0.35	0.1	0.98	0.74	0.38	0.22	0.68	1.29	0.00203	0.00681	yes	up	PREDICTED: uncharacterized protein LOC102586900 isoform X1 [Solanum tuberosum]	_	hypothetical protein	_	_
Solyc02g079800.1	7	16	8	25	19	32	1.02	2.19	1.29	3.46	2.74	3.8	1.52	3.37	1.1	0.00207	0.00691	yes	up	hypothetical protein POPTR_0019s14600g [Populus trichocarpa]	_	_	_	_
Solyc03g122320.1	20	27	35	19	7	15	2.62	3.31	5.04	2.36	0.9	1.6	3.61	1.63	-1.1	0.0021	0.00701	yes	down	PREDICTED: uncharacterized protein LOC102578607 [Solanum tuberosum]	_	_	_	_
Solyc09g005220.1	17	7	20	6	3	7	0.9	0.35	1.16	0.3	0.16	0.3	0.78	0.26	-1.3	0.00212	0.00707	yes	down	PREDICTED: potassium channel AKT1-like [Solanum tuberosum]	RecName: Full=Potassium channel AKT6; AltName: Full=Potassium channel SPIK; AltName: Full=Shaker pollen inward rectifier K(+) channel [Arabidopsis thaliana]	_	_	_
Solyc03g062950.1	16	11	9	21	29	33	1.9	1.22	1.18	2.36	3.4	3.18	1.44	2.99	1.01	0.00213	0.0071	yes	up	PREDICTED: ruBisCO large subunit-binding protein subunit beta, chloroplastic-like [Solanum lycopersicum]	RecName: Full=RuBisCO large subunit-binding protein subunit beta, chloroplastic; AltName: Full=60 kDa chaperonin subunit beta; AltName: Full=CPN-60 beta; Flags: Precur	_	groEL, HSPD1	_
Solyc03g013440.2	43	23	24	113	45	59	1.65	0.83	1.02	4.13	1.71	1.85	1.16	2.54	1.06	0.00218	0.00723	yes	up	PREDICTED: vacuolar amino acid transporter 1-like [Solanum lycopersicum]	_	SubName: Full=Chromosome chr14 scaffold_21, whole genome shotgun sequence;	SLC32A, VGAT	_
Solyc04g025610.1	7	12	6	25	17	21	1.22	1.96	1.15	4.14	2.93	2.98	1.46	3.34	1.14	0.00221	0.00732	yes	up	_	_	_	_	_
Solyc06g062550.2	17	7	5	3	3	1	0.67	0.26	0.22	0.11	0.12	0.03	0.39	0.08	-1.41	0.00223	0.00737	yes	down	psi14A protein [Solanum putative phosphatase [Solanum lycopersicum]	RecName: Full=Inorganic pyrophosphatase 1; Short=AtPPsPase1; Short=PPi phosphatase 1; Short=Pyrophosphate-specific phosphatase 1; AltName: Full=Protein PHOSPHATE S	SubName: Full=Chromosome chr9 scaffold_7, whole genome shotgun sequence;	PHOSPHO2	_
Solyc04g074540.2	18	12	12	3	7	7	0.7	0.44	0.52	0.11	0.27	0.22	0.55	0.2	-1.12	0.00223	0.00737	yes	down	PREDICTED: alcohol dehydrogenase-like 1-like [Solanum lycopersicum]	RecName: Full=Alcohol dehydrogenase-like 1 [Arabidopsis thaliana]	SubName: Full=Chromosome chr18 scaffold_1, whole genome shotgun sequence;	frmA, ADH5, adhC	_
Solyc01g090140.1	8	5	5	2	0	1	0.54	0.32	0.37	0.13	0	0.05	0.41	0.06	-1.67	0.00225	0.00743	yes	down	PREDICTED: protein SRG1-like [Solanum lycopersicum]	RecName: Full=Codeine O-demethylase	_	_	_
NCRNA_12_306	10	13	9	28	20	27	5.76	7.01	5.71	15.31	11.39	12.67	6.19	13.12	1.07	0.00225	0.00743	yes	up	_	_	_	_	snoU61
Solyc12g006140.1	14	11	8	0	1	9	0.8	0.59	0.5	0	0.06	0.42	0.63	0.18	-1.41	0.00235	0.00771	yes	down	PREDICTED: chlorophyll a-b binding protein 37, chloroplastic [Solanum lycopersicum]	RecName: Full=Chlorophyll a-b binding protein 37, chloroplastic; AltName: Full=LHCII type I CAB-37; Short=LHCP; Flags: Precursor	SubName: Full=Putative uncharacterized protein (Chromosome chr12 scaffold_47, whole genome s [...]	LHCB2	_
Solyc05g056380.2	0	1	1	10	4	4	0	0.05	0.06	0.48	0.2	0.17	0.04	0.28	1.47	0.00238	0.00782	yes	up	PREDICTED: uncharacterized protein LOC102589757 [Solanum tuberosum]	_	_	_	_
Solyc12g099650.1	9	5	11	1	3	2	1.2	0.62	1.61	0.13	0.39	0.22	1.12	0.24	-1.83	0.0024	0.00788	yes	down	PREDICTED: photosystem II 5 kDa protein, chloroplastic-like [Solanum lycopersicum]	RecName: Full=Photosystem II 5 kDa protein, chloroplastic; Flags: Precursor	_	_	_
Solyc04g014420.2	20	27	26	15	5	18	1.88	2.38	2.7	1.34	0.47	1.38	2.31	1.09	-1.02	0.0024	0.00788	yes	down	PREDICTED: protein HVA22-like [Solanum lycopersicum]	RecName: Full=Protein HVA22	hypothetical protein	REEP5_6	_
Solyc09g006010.2	6	6	8	1	2	1	0.32	0.3	0.47	0.05	0.1	0.04	0.36	0.06	-1.5	0.00241	0.0079	yes	down	PREDICTED: pathogenesis-related leaf protein 4-like [Solanum lycopersicum]	RecName: Full=Pathogenesis-related leaf protein 6; Short=P6; AltName: Full=Ethylene-induced protein P1; AltName: Full=P14; AltName: Full=P14A; AltName: Full=PR protei	_	PR1	_
Solyc05g010710.1	16	16	30	13	7	6	0.61	0.57	1.27	0.47	0.26	0.19	0.8	0.3	-1.16	0.00242	0.00791	yes	down	PREDICTED: UDP-glycosyltransferase 89A2-like [Solanum tuberosum]	RecName: Full=UDP-glycosyltransferase 89B1; AltName: Full=Flavonol 3-O-glucosyltransferase UGT89B1; AltName: Full=Flavonol 7-O-glucosyltransferase UGT89B1	_	_	_
Solyc03g062720.2	8	6	4	15	12	25	0.26	0.18	0.14	0.46	0.38	0.65	0.19	0.51	1.04	0.00242	0.00791	yes	up	PREDICTED: uncharacterized protein LOC101263383 [Solanum lycopersicum]	_	_	_	_
Solyc11g008070.1	13	11	22	3	10	4	0.58	0.46	1.08	0.13	0.44	0.14	0.69	0.23	-1.26	0.00246	0.00803	yes	down	PREDICTED: uncharacterized protein LOC101263661 [Solanum lycopersicum]	_	SubName: Full=Chromosome chr6 scaffold_15, whole genome shotgun sequence;	_	_
Solyc06g054230.2	2	3	2	14	9	6	0.08	0.12	0.09	0.56	0.37	0.2	0.1	0.37	1.24	0.00249	0.00813	yes	up	PREDICTED: uncharacterized protein LOC101253193 [Solanum lycopersicum]	_	_	_	_
Solyc07g054470.1	11	10	8	23	18	29	2.42	2.06	1.94	4.8	3.91	5.19	2.14	4.67	1.09	0.00253	0.00824	yes	up	PREDICTED: uncharacterized protein LOC101259953 [Solanum lycopersicum]	_	annotation not avaliable	_	_
NCRNA_4_290	4	2	0	9	4	16	2.02	0.95	0	4.32	2	6.59	1.02	4.45	2.02	0.00255	0.0083	yes	up	_	_	_	_	snoR16
Solyc02g084420.2	17	31	18	13	4	14	0.87	1.48	1.01	0.63	0.2	0.58	1.13	0.48	-1.09	0.00261	0.00846	yes	down	PREDICTED: probable salt tolerance-like protein At1g78600-like isoform X1 [Solanum tuberosum]	RecName: Full=Probable salt tolerance-like protein At1g78600 [Arabidopsis thaliana]	SubName: Full=Chromosome chr4 scaffold_83, whole genome shotgun sequence;	_	_
Solyc09g009760.1	3	3	4	18	18	5	0.09	0.09	0.13	0.52	0.54	0.12	0.1	0.38	1.24	0.00261	0.00846	yes	up	PREDICTED: uncharacterized protein LOC101258988 [Solanum lycopersicum]	_	_	_	_
Solyc06g060870.1	12	15	20	9	7	4	0.35	0.41	0.64	0.25	0.2	0.1	0.46	0.18	-1.01	0.00262	0.00849	yes	down	PREDICTED: phospholipase A1-Ibeta2, chloroplastic-like [Solanum lycopersicum]	RecName: Full=Phospholipase A1-Ibeta2, chloroplastic; Flags: Precursor [Arabidopsis thaliana]	triacylglycerol lipase (EC:3.1.1.32)	_	_
Solyc02g043900.1	12	8	1	1	0	3	3.14	1.96	0.29	0.25	0	0.64	1.85	0.32	-2.22	0.00267	0.00865	yes	down	_	_	_	_	_
Solyc12g098270.1	5	7	8	3	0	1	0.86	1.13	1.52	0.49	0	0.14	1.16	0.21	-2.03	0.00268	0.00868	yes	down	PREDICTED: WAT1-related protein At2g37460-like [Solanum tuberosum]	RecName: Full=Uncharacterized 24.1 kDa protein in LEF4-P33 intergenic region [Autographa californica nucleopolyhedrovirus]	_	_	_
NCRNA_3_234	4	10	4	2	0	1	1.67	3.91	1.84	0.79	0	0.34	2.53	0.38	-2.45	0.00271	0.00874	yes	down	_	_	_	_	snoR137
Solyc04g011850.1	1	1	3	6	9	11	0.15	0.14	0.49	0.84	1.31	1.32	0.25	1.16	1.85	0.00275	0.00886	yes	up	PREDICTED: monothiol glutaredoxin-S1-like [Solanum lycopersicum]	RecName: Full=Monothiol glutaredoxin-S1; Short=AtGrxS1; AltName: Full=Protein ROXY 16 [Arabidopsis thaliana]	glutaredoxin	grxC, GLRX, GLRX2	_
Solyc06g067930.1	0	5	0	5	9	11	0	0.14	0	0.14	0.26	0.26	0.05	0.22	1.1	0.00277	0.00892	yes	up	PREDICTED: cytochrome P450 734A1-like [Solanum lycopersicum]	RecName: Full=Cytochrome P450 734A1; AltName: Full=Protein PHYB ACTIVATION-TAGGED SUPPRESSOR 1 [Arabidopsis thaliana]	cytochrome P450	CYP734A1, BAS1	_
TRNA_1_54	22	51	38	20	14	27	13.9	30.19	26.46	12	8.74	13.9	23.58	11.71	-1	0.0028	0.00901	yes	down	_	_	_	_	tRNA-Pro
Solyc02g065220.2	16	13	22	11	2	9	0.42	0.32	0.63	0.27	0.05	0.19	0.45	0.17	-1.01	0.00285	0.00914	yes	down	PREDICTED: geraniol 8-hydroxylase-like [Solanum lycopersicum]	RecName: Full=Geraniol 8-hydroxylase; AltName: Full=Cytochrome P450 76B6; AltName: Full=Geraniol 10-hydroxylase; Short=CrG10H [Catharanthus roseus]	SubName: Full=Chromosome chr2 scaffold_112, whole genome shotgun sequence;	_	_
NCRNA_4_246	5	7	5	14	14	19	1.83	2.41	2.02	4.88	5.08	5.68	2.1	5.24	1.28	0.00302	0.00962	yes	up	hypothetical protein POPTR_0006s22590g, partial [Populus trichocarpa]	_	_	_	SNORD14
Solyc02g067110.1	5	14	6	24	16	23	1	2.62	1.32	4.55	3.16	3.74	1.68	3.82	1.14	0.00306	0.00973	yes	up	_	_	_	_	_
Solyc04g072280.2	5	26	14	44	43	29	0.13	0.64	0.4	1.09	1.11	0.62	0.4	0.92	1.04	0.00311	0.00987	yes	up	PREDICTED: laccase-14-like [Solanum lycopersicum]	RecName: Full=Laccase-14; AltName: Full=Benzenediol:oxygen oxidoreductase 14; AltName: Full=Diphenol oxidase 14; AltName: Full=Urishiol oxidase 14; Flags: Precurso	SubName: Full=Chromosome undetermined scaffold_198, whole genome shotgun sequence;	E1.10.3.2	_
Solyc10g011920.1	3	5	3	13	11	13	0.36	0.56	0.39	1.46	1.29	1.25	0.44	1.33	1.4	0.00313	0.00994	yes	up	PREDICTED: phenylalanine ammonia-lyase 1-like [Solanum lycopersicum]	RecName: Full=Phenylalanine ammonia-lyase; Short=PAL	_	E4.3.1.24	_
Solyc01g095520.2	20	26	26	17	5	16	2.13	2.59	3.05	1.72	0.53	1.39	2.58	1.23	-1.01	0.00314	0.00996	yes	down	unknown [Capsicum annuum]	RecName: Full=Arabinogalactan peptide 16; Short=AG-peptide 16; Flags: Precursor [Arabidopsis thaliana]	SubName: Full=Putative uncharacterized protein;	_	_
Solyc07g005220.1	13	6	4	27	16	19	3.52	1.52	1.19	6.94	4.28	4.19	2.09	5.1	1.25	0.00322	0.0102	yes	up	_	_	_	_	_
Solyc08g014230.2	1	5	2	16	6	9	0.03	0.14	0.06	0.44	0.17	0.21	0.08	0.27	1.06	0.00326	0.0103	yes	up	PREDICTED: 2-isopropylmalate synthase A-like [Solanum tuberosum]	RecName: Full=2-isopropylmalate synthase A; AltName: Full=Alpha-IPM synthase A; AltName: Full=Alpha-isopropylmalate synthase A	2-isopropylmalate synthase (EC:2.3.3.13)	leuA	_
Solyc09g008770.2	10	25	20	62	44	28	0.32	0.75	0.71	1.89	1.39	0.73	0.59	1.3	1.02	0.00335	0.0105	yes	up	PREDICTED: embryonic protein DC-8-like [Solanum lycopersicum]	RecName: Full=Embryonic protein DC-8	_	_	_
Solyc09g014910.2	4	8	12	21	16	27	0.31	0.58	1.03	1.55	1.23	1.71	0.63	1.51	1.15	0.00337	0.0106	yes	up	PREDICTED: uncharacterized protein LOC101260857 [Solanum lycopersicum]	_	_	_	_
Solyc03g044830.2	3	4	1	6	14	10	0.08	0.1	0.03	0.16	0.38	0.22	0.07	0.25	1.03	0.00353	0.011	yes	up	PREDICTED: vegetative incompatibility protein HET-E-1-like [Solanum lycopersicum]	RecName: Full=Guanine nucleotide-binding protein subunit beta-like protein	SubName: Full=Chromosome undetermined scaffold_444, whole genome shotgun sequence;	_	_
Solyc05g015580.1	4	8	10	3	2	0	1.05	1.96	2.88	0.74	0.52	0	1.93	0.4	-2.03	0.00357	0.0111	yes	down	_	_	_	_	_
Solyc12g040870.1	4	9	7	0	0	5	0.31	0.66	0.61	0	0	0.32	0.53	0.12	-1.52	0.00361	0.0112	yes	down	PREDICTED: nudix hydrolase 18, mitochondrial-like [Solanum tuberosum]	RecName: Full=Nudix hydrolase 18, mitochondrial; Short=AtNUDT18; Flags: Precursor [Arabidopsis thaliana]	SubName: Full=Chromosome chr17 scaffold_16, whole genome shotgun sequence;	E3.6.1.52	_
Solyc03g098650.2	2	6	4	15	7	18	0.15	0.43	0.33	1.08	0.52	1.11	0.31	0.92	1.33	0.00365	0.0113	yes	up	PREDICTED: heavy metal-associated isoprenylated plant protein 26-like [Solanum lycopersicum]	_	copper-binding family protein; copper-binding family protein; FUNCTIONS IN: copper ion bindi [...]	_	_
Solyc08g075200.1	1	2	2	9	7	7	0.12	0.23	0.27	1.03	0.83	0.69	0.21	0.84	1.63	0.00367	0.0114	yes	up	PREDICTED: deacetylvindoline O-acetyltransferase-like [Solanum tuberosum]	_	_	_	_
Solyc01g099820.2	13	10	9	5	3	4	0.87	0.62	0.66	0.32	0.2	0.22	0.72	0.25	-1.24	0.00368	0.0114	yes	down	PREDICTED: uncharacterized protein LOC101257510 isoform 2 [Solanum lycopersicum]	_	annotation not avaliable	_	_
Solyc10g050730.1	23	17	20	5	7	18	1.98	1.37	1.9	0.41	0.6	1.26	1.74	0.79	-1.05	0.0037	0.0115	yes	down	PREDICTED: uncharacterized protein LOC101244913 [Solanum lycopersicum]	_	_	_	_
Solyc01g058040.1	2	4	1	10	6	11	0.25	0.46	0.14	1.17	0.73	1.1	0.29	1.01	1.5	0.00379	0.0117	yes	up	PREDICTED: gibberellin 2-beta-dioxygenase 2-like [Solanum lycopersicum]	RecName: Full=Gibberellin 2-beta-dioxygenase 2; AltName: Full=GA 2-oxidase 2; AltName: Full=Gibberellin 2-beta-hydroxylase 2; AltName: Full=Gibberellin 2-oxidase 2	_	E1.14.11.13	_
Solyc10g085940.1	11	5	8	0	4	2	0.68	0.29	0.54	0	0.24	0.1	0.5	0.11	-1.5	0.0038	0.0117	yes	down	PREDICTED: probable membrane-associated kinase regulator 4-like [Solanum lycopersicum]	RecName: Full=Probable membrane-associated kinase regulator 3 [Arabidopsis thaliana]	_	_	_
Solyc04g082150.1	1	4	12	15	25	18	0.17	0.63	2.23	2.4	4.16	2.47	0.96	2.97	1.53	0.00382	0.0118	yes	up	_	_	_	_	_
Solyc08g076250.1	6	9	8	4	1	2	0.18	0.26	0.27	0.12	0.03	0.05	0.24	0.07	-1.02	0.00387	0.0119	yes	down	PREDICTED: premnaspirodiene oxygenase-like [Solanum lycopersicum]	RecName: Full=Premnaspirodiene oxygenase; Short=HPO; AltName: Full=Cytochrome P450 71D55	SubName: Full=Chromosome chr19 scaffold_66, whole genome shotgun sequence;	_	_
Solyc08g008630.2	5	4	4	11	7	30	0.22	0.16	0.19	0.45	0.3	1.05	0.19	0.63	1.33	0.0039	0.012	yes	up	PREDICTED: uncharacterized protein LOC101266539 [Solanum lycopersicum]	RecName: Full=Beta-carotene isomerase D27, chloroplastic; AltName: Full=Protein DWARF-27; Flags: Precursor	hypothetical protein	_	_
Solyc06g076060.1	15	24	19	10	6	14	2.4	3.59	3.34	1.52	0.95	1.82	3.11	1.46	-1.05	0.00396	0.0122	yes	down	_	_	_	_	_
[truncated: 128 more rows]
