# Supplementary material for: Gene Expression and K+ Uptake of Two Tomato Cultivars in Response to Sub-Optimal Temperature
Source: Plants (Basel). 2020 Jan 3;9(1):65. doi: 10.3390/plants9010065 (PMC7020494; doi:10.3390/plants9010065)
Supplement: Supplementary file 1 [file plants-09-00065-s001.zip › Supplementary Material/Table S3.xls]

## Sheet: Table S3
seq_id	C23_count	C22_count	C21_count	D23_count	D21_count	D22_count	C23_fpkm	C22_fpkm	C21_fpkm	D23_fpkm	D21_fpkm	D22_fpkm	T3_mean_fpkm	T4_mean_fpkm	logFC(T4/T3)	p-value	FDR	significant	regulate	NR_Description	Swissprot_Description	String_description	KEGG_GENE	gene_name
Solyc04g049670.2	3360	2868	2371	373	326	344	49.03	50.4	44.62	7.04	6.2	7.62	48.15	6.92	-2.78	7.33e-231	1.67e-226	yes	down	PREDICTED: two-component response regulator-like PRR37-like [Solanum lycopersicum]	RecName: Full=Two-component response regulator-like PRR37; AltName: Full=Pseudo-response regulator 37; Short=OsPRR37	SubName: Full=Chromosome chr13 scaffold_48, whole genome shotgun sequence;	PRR7	_
Solyc10g083880.1	28720	23180	19476	4706	4394	3982	1314.97	1278.17	1150.04	278.75	262.03	276.66	1254.17	272.29	-2.2	6.34e-217	7.22e-213	yes	down	PREDICTED: aquaporin TIP1-1-like [Solanum lycopersicum]	RecName: Full=Aquaporin TIP1-1; AltName: Full=Aquaporin TIP; AltName: Full=Gamma-tonoplast intrinsic protein; Short=Gamma-TIP; AltName: Full=Tonoplast intrinsic prot	SubName: Full=Putative uncharacterized protein;	TIP	_
Solyc05g052670.1	160	175	147	1558	1337	1325	3.95	5.2	4.68	49.74	42.97	49.62	4.57	47.34	3.35	3.01e-202	2.29e-198	yes	up	PREDICTED: BAHD acyltransferase DCR-like [Solanum lycopersicum]	RecName: Full=BAHD acyltransferase DCR; AltName: Full=Protein DEFECTIVE IN CUTICULAR RIDGES; AltName: Full=Protein PERMEABLE LEAVES 3 [Arabidopsis thaliana]	SubName: Full=Chromosome chr8 scaffold_23, whole genome shotgun sequence;	_	_
Solyc02g094400.2	10600	7781	7164	1735	1561	1459	239.46	211.69	208.72	50.71	45.93	50.01	221.46	48.83	-2.18	2e-193	1.14e-189	yes	down	PREDICTED: glycerophosphodiester phosphodiesterase GDE1-like [Solanum lycopersicum]	RecName: Full=Glycerophosphodiester phosphodiesterase GDE1	SubName: Full=Chromosome chr14 scaffold_9, whole genome shotgun sequence;	GDE1	_
Solyc03g093390.2	345	204	305	2587	2920	2365	10.47	7.46	11.94	101.57	115.42	108.91	9.95	108.6	3.44	2e-185	9.13e-182	yes	up	beta expansin precursor [Solanum lycopersicum]	RecName: Full=Putative expansin-B2; Short=At-EXPB2; Short=AtEXPB2; AltName: Full=Ath-ExpBeta-1.4; AltName: Full=Beta-expansin-2; Flags: Precursor [Arabidopsis thal	SubName: Full=Chromosome chr9 scaffold_65, whole genome shotgun sequence;	_	_
Solyc01g080680.2	1262	876	862	85	86	64	24.05	20.1	21.18	2.1	2.13	1.85	21.94	2.04	-3.37	9.01e-176	3.42e-172	yes	down	PREDICTED: sugar transporter ERD6-like 16-like [Solanum lycopersicum]	RecName: Full=Sugar transporter ERD6-like 16 [Arabidopsis thaliana]	SubName: Full=Chromosome chr5 scaffold_2, whole genome shotgun sequence;	_	_
Solyc11g066830.1	2162	1975	1778	357	357	312	79.51	87.47	84.33	16.99	17.1	17.41	83.48	17.15	-2.28	2.74e-175	8.91e-172	yes	down	PREDICTED: splicing factor U2af small subunit A-like [Solanum lycopersicum]	RecName: Full=Splicing factor U2af small subunit A; AltName: Full=U2 auxiliary factor 35 kDa subunit A; AltName: Full=U2 small nuclear ribonucleoprotein auxiliary	annotation not avaliable	U2AF1	_
Solyc05g050280.2	698	565	506	2271	2079	2024	15.42	15.03	14.42	64.91	59.83	67.86	15	64.02	2.09	2.79e-160	7.93e-157	yes	up	PREDICTED: probable indole-3-acetic acid-amido synthetase GH3.5-like [Solanum lycopersicum]	RecName: Full=Jasmonic acid-amido synthetase JAR1; AltName: Full=Jasmonate-amino acid synthetase JAR1; AltName: Full=Protein FAR-RED INSENSITIVE 219; AltName: Full=	JAR1 (JASMONATE RESISTANT 1); ATP binding / adenylyltransferase/ catalytic/ jasmonate-amino [...]	JAR1	_
Solyc11g006910.1	3747	3209	2975	9755	9730	7997	339.03	349.68	347.16	1141.88	1146.66	1097.99	344.84	1130.4	1.71	8.66e-156	2.19e-152	yes	up	PREDICTED: ferredoxin-3, chloroplastic-like [Solanum lycopersicum]	RecName: Full=Ferredoxin-3, chloroplastic; Short=AtFd3; Flags: Precursor [Arabidopsis thaliana]	2Fe-2S iron-sulfur cluster binding domain containing protein, expressed	petF	_
Solyc08g005790.2	101	99	72	724	678	647	2.87	3.39	2.64	26.63	25.11	27.91	2.97	26.48	3.12	8.78e-147	2e-143	yes	up	PREDICTED: protein notum homolog [Solanum lycopersicum]	_	_	_	_
Solyc06g067950.2	503	362	369	1662	1484	1339	15.26	13.23	14.44	65.25	58.66	61.66	14.37	61.87	2.1	7.04e-142	1.41e-138	yes	up	PREDICTED: acyl-protein thioesterase 2-like [Solanum tuberosum]	RecName: Full=Acyl-protein thioesterase 1 [Kluyveromyces lactis NRRL Y-1140]	SubName: Full=Chromosome chr9 scaffold_7, whole genome shotgun sequence;	LYPLA2	_
Solyc01g104820.2	4148	2698	2433	477	476	414	197.32	154.56	149.26	29.35	29.49	29.88	169.39	29.56	-2.51	7.43e-142	1.41e-138	yes	down	PREDICTED: vacuolar iron transporter homolog 4-like [Solanum lycopersicum]	RecName: Full=Vacuolar iron transporter homolog 2.1; AltName: Full=Protein NODULIN-LIKE 21 [Arabidopsis thaliana]	SubName: Full=Chromosome chr12 scaffold_57, whole genome shotgun sequence;	_	_
Solyc07g006140.2	554	422	477	1773	1856	1496	9.71	8.9	10.78	40.19	42.36	39.78	9.77	40.82	2.05	5.62e-136	9.84e-133	yes	up	PREDICTED: secologanin synthase-like [Solanum lycopersicum]	RecName: Full=Cytochrome P450 CYP72A219; AltName: Full=Cytochrome P450 CYP72A129 [Panax ginseng]	SubName: Full=Chromosome undetermined scaffold_102, whole genome shotgun sequence;	_	_
Solyc03g007770.2	11214	7798	7544	2268	2191	1936	169.63	142.06	147.18	44.38	43.17	44.44	154.16	43.98	-1.81	4.04e-135	6.56e-132	yes	down	PREDICTED: S-type anion channel SLAH3-like isoform 1 [Solanum lycopersicum]	RecName: Full=S-type anion channel SLAH3; AltName: Full=SLAC1-homolog protein 3 [Arabidopsis thaliana]	SubName: Full=Chromosome undetermined scaffold_91, whole genome shotgun sequence;	_	_
Solyc01g103390.2	4019	3252	3472	903	876	804	93.19	90.81	103.83	27.09	26.46	28.29	95.6	27.23	-1.81	1.19e-132	1.8e-129	yes	down	12-oxophytodienoate reductase-like protein [Solanum lycopersicum]	RecName: Full=12-oxophytodienoate reductase-like protein; AltName: Full=LeOPR2	_	OPR	_
Solyc11g017010.1	25293	19204	18464	6768	6917	5887	563.2	514.99	530.24	194.96	200.6	198.91	538.03	198.11	-1.44	2.54e-126	3.62e-123	yes	down	PREDICTED: sucrose transport protein SUC2 [Solanum lycopersicum]	RecName: Full=Sucrose transport protein; AltName: Full=Sucrose permease; AltName: Full=Sucrose-proton symporter	sucrose proton symporter	SLC45A1_2_4	_
Solyc11g040330.1	1892	1760	1509	325	237	229	39.22	43.94	40.34	8.72	6.4	7.2	41.06	7.45	-2.45	5.85e-124	7.84e-121	yes	down	PREDICTED: uncharacterized protein LOC101263970 [Solanum lycopersicum]	_	SubName: Full=Chromosome chr3 scaffold_8, whole genome shotgun sequence;	_	_
Solyc01g091260.2	1045	1038	1022	123	124	106	35.04	41.92	44.2	5.34	5.42	5.39	39.96	5.38	-2.87	1.92e-122	2.43e-119	yes	down	PREDICTED: uncharacterized protein LOC102598618 [Solanum tuberosum]	_	_	MLF1	_
Solyc10g045240.1	447	410	449	1715	1885	1556	9.93	10.97	12.87	49.31	54.56	52.47	11.14	52.09	2.22	3.07e-120	3.68e-117	yes	up	PREDICTED: vicianin hydrolase-like [Solanum lycopersicum]	RecName: Full=Vicianin hydrolase; Short=VH; Flags: Precursor	hypothetical protein	E3.2.1.21	_
Solyc02g078500.2	2039	1391	1403	327	324	235	54.1	44.45	48.01	11.22	11.2	9.46	49.21	10.69	-2.19	8.35e-119	9.5e-116	yes	down	PREDICTED: stem-specific protein TSJT1-like [Solanum lycopersicum]	_	SubName: Full=Chromosome chr19 scaffold_4, whole genome shotgun sequence;	_	_
Solyc03g082380.2	4467	3701	3424	1242	1260	1069	118.89	118.63	117.53	42.77	43.68	43.18	118.4	43.21	-1.45	4e-117	4.34e-114	yes	down	PREDICTED: pre-mRNA-splicing factor SF2-like [Solanum lycopersicum]	RecName: Full=Serine/arginine-rich-splicing factor SR34; Short=At-SR34; Short=At-SRp34; Short=AtSR34; AltName: Full=Pre-mRNA-splicing factor SF2; AltName: Full=SR1 p	hypothetical protein	SFRS1_9	_
Solyc05g052300.2	125	97	114	692	618	583	3.18	2.98	3.74	22.8	20.5	22.53	3.28	21.92	2.7	1.65e-115	1.7e-112	yes	up	PREDICTED: sodium-coupled neutral amino acid transporter 3-like [Solanum lycopersicum]	_	amino acid transporter	_	_
Solyc09g089610.2	101	106	62	665	710	673	1.43	1.81	1.13	12.21	13.12	14.49	1.46	13.21	3.09	4.06e-114	4.01e-111	yes	up	ethylene receptor [Solanum lycopersicum]	RecName: Full=Protein EIN4; Short=AtEIN4; AltName: Full=Protein ETHYLENE INSENSITIVE 4 [Arabidopsis thaliana]	ethylene receptor 2	ETR, ERS	_
Solyc07g047950.1	3636	3051	2762	983	999	791	75.92	76.72	74.38	26.55	27.17	25.06	75.72	26.32	-1.52	1.47e-113	1.4e-110	yes	down	PREDICTED: scarecrow-like transcription factor PAT1-like [Solanum lycopersicum]	RecName: Full=Scarecrow-like transcription factor PAT1; AltName: Full=GRAS family protein 29; Short=AtGRAS-29; AltName: Full=Protein PHYTOCHROME A SIGNAL TRANSDUCTI	SubName: Full=Chromosome chr12 scaffold_47, whole genome shotgun sequence;	_	_
Solyc03g031620.2	554	481	531	1796	1889	1540	11.01	11.51	13.61	46.18	48.89	46.44	11.94	47.2	1.97	2.88e-112	2.62e-109	yes	up	PREDICTED: 5'-adenylylsulfate reductase 3, chloroplastic-like [Solanum lycopersicum]	RecName: Full=5'-adenylylsulfate reductase 3, chloroplastic; AltName: Full=3'-phosphoadenosine-5'-phosphosulfate reductase homolog 26; Short=PAPS reductase homolog	APR3 (APS REDUCTASE 3); adenylyl-sulfate reductase; Encodes a protein disulfide isomerase-li [...]	APR	_
Solyc01g090630.2	2028	1907	1709	484	440	398	59.79	67.72	64.99	18.46	16.9	17.81	63.86	17.72	-1.84	2.7e-110	2.37e-107	yes	down	PREDICTED: gibberellin 2-beta-dioxygenase 7-like [Solanum lycopersicum]	RecName: Full=2-oxoglutarate-dependent dioxygenase AOP3	_	_	_
Solyc04g072160.2	2177	2108	1974	500	438	373	81.2	94.69	94.95	24.13	21.28	21.11	89.59	22.23	-2.01	9.38e-109	7.91e-106	yes	down	ripening regulated protein DDTFR8 [Solanum lycopersicum]	RecName: Full=Uncharacterized protein Os08g0359500 [Oryza sativa Japonica Group]	annotation not avaliable	PTGES3	_
Solyc08g078700.2	1053	1291	1214	91	81	65	36.23	53.5	53.87	4.05	3.63	3.39	46.98	3.71	-3.63	9.22e-108	7.5e-105	yes	down	mitochondrial small heat shock protein [Solanum lycopersicum]	RecName: Full=Small heat shock protein, chloroplastic; Flags: Precursor	SubName: Full=Chromosome chr2 scaffold_241, whole genome shotgun sequence;	HSP20	_
Solyc01g091870.2	3186	2030	1608	176	144	188	49.2	37.75	32.02	3.52	2.9	4.41	40.44	3.57	-3.47	1e-107	7.87e-105	yes	down	PREDICTED: SPX domain-containing membrane protein At4g22990-like [Solanum lycopersicum]	RecName: Full=SPX domain-containing membrane protein At4g22990 [Arabidopsis thaliana]	SubName: Full=Chromosome chr15 scaffold_37, whole genome shotgun sequence;	_	_
Solyc02g089630.2	610	499	510	56	47	58	10.7	10.55	11.54	1.27	1.07	1.54	10.9	1.28	-2.99	1.09e-106	8.3e-104	yes	down	PREDICTED: proline dehydrogenase 2, mitochondrial-like [Solanum lycopersicum]	RecName: Full=Proline dehydrogenase 2, mitochondrial; AltName: Full=Osmotic stress-induced proline dehydrogenase; AltName: Full=Proline oxidase; Flags: Precursor [	SubName: Full=Chromosome chr14 scaffold_9, whole genome shotgun sequence;	PRODH	_
Solyc07g007330.1	3481	2962	2388	796	748	578	191.72	196.47	169.62	56.72	53.66	48.31	186.66	53.13	-1.81	1.32e-106	9.68e-104	yes	down	PREDICTED: uncharacterized protein LOC101254911 [Solanum lycopersicum]	_	_	_	_
Solyc05g009700.2	1748	1469	1525	4073	4082	3569	36.59	37.03	41.17	110.29	111.28	113.36	38.09	111.56	1.55	3.87e-106	2.75e-103	yes	up	PREDICTED: lysine histidine transporter-like 6-like [Solanum lycopersicum]	RecName: Full=Lysine histidine transporter-like 6 [Arabidopsis thaliana]	SubName: Full=Chromosome chr1 scaffold_5, whole genome shotgun sequence;	_	_
Solyc01g097550.2	1147	1012	947	236	221	193	32.61	34.65	34.72	8.68	8.18	8.33	33.89	8.4	-2	4.4e-104	3.04e-101	yes	down	PREDICTED: annexin D4-like [Solanum lycopersicum]	RecName: Full=Annexin D4; AltName: Full=AnnAt4 [Arabidopsis thaliana]	_	ANXA13	_
Solyc12g008650.1	1395	897	919	178	154	147	50.01	38.73	42.49	8.26	7.19	8	44.18	7.81	-2.49	1.29e-103	8.66e-101	yes	down	myo-inositol oxygenase [Solanum myo-inositol oxygenase [Solanum lycopersicum]	RecName: Full=Inositol oxygenase 4; AltName: Full=Myo-inositol oxygenase 4; Short=AtMIOX4; Short=MI oxygenase 4 [Arabidopsis thaliana]	MIOX4; inositol oxygenase; Encodes a myo-inositol oxygenase. ; Involved in the biosynthesis [...]	MIOX	_
Solyc11g012980.1	134	118	100	568	621	515	6.94	7.36	6.68	38.08	41.91	40.5	7	40.14	2.5	6.28e-103	4.09e-100	yes	up	PREDICTED: ethylene-responsive transcription factor ERF012-like [Solanum lycopersicum]	RecName: Full=Ethylene-responsive transcription factor ERF012 [Arabidopsis thaliana]	annotation not avaliable	_	_
Solyc04g008230.2	142	150	112	710	673	570	2.78	3.53	2.82	17.96	17.14	16.91	3.03	17.36	2.48	2.9e-102	1.84e-99	yes	up	PREDICTED: polygalacturonase At1g48100-like [Solanum lycopersicum]	RecName: Full=Polygalacturonase At1g48100; Short=PG; AltName: Full=Pectinase At1g48100; Flags: Precursor [Arabidopsis thaliana]	glycoside hydrolase family 28 protein / polygalacturonase (pectinase) family protein; glycos [...]	_	_
Solyc10g084320.1	911	828	833	2401	2583	2149	13.45	14.73	15.87	45.87	49.68	48.16	14.58	47.89	1.71	2.8e-101	1.73e-98	yes	up	PREDICTED: subtilisin-like protease-like [Solanum lycopersicum]	RecName: Full=Subtilisin-like protease SDD1; AltName: Full=Cucumisin-like serine protease SDD1; AltName: Full=Protein STOMATAL DENSITY AND DISTRIBUTION 1; Flags: Pr	_	_	_
Solyc10g084400.1	2287	2370	2223	408	475	331	110.48	137.88	138.5	25.5	29.89	24.26	127.55	26.66	-2.25	7.73e-99	4.63e-96	yes	down	PREDICTED: glutathione S-transferase L3-like isoform 2 [Solanum lycopersicum]	RecName: Full=Glutathione S-transferase L3; Short=AtGSTL3; AltName: Full=GST class-lambda member 3 [Arabidopsis thaliana]	SubName: Full=Chromosome chr8 scaffold_29, whole genome shotgun sequence;	GST, gst	_
Solyc12g008840.1	3072	2424	1945	651	650	542	48.31	45.91	39.45	13.24	13.31	12.93	44.91	13.17	-1.76	2.1e-98	1.23e-95	yes	down	beta-galactosidase [Solanum lycopersicum]	RecName: Full=Beta-galactosidase; AltName: Full=Acid beta-galactosidase; Short=Lactase; AltName: Full=Exo-(1--)4)-beta-D-galactanase; Flags: Precursor	beta-galactosidase	_	_
Solyc04g077190.2	1618	1522	1394	376	299	287	15.71	17.8	17.46	4.72	3.78	4.23	16.9	4.25	-1.97	4.12e-98	2.34e-95	yes	down	PREDICTED: endo-1,4-beta-xylanase A-like [Solanum lycopersicum]	_	hypothetical protein	_	_
Solyc02g088100.2	91	73	95	633	805	550	2.63	2.54	3.54	23.66	30.29	24.11	2.87	26.11	3.14	6.12e-98	3.4e-95	yes	up	PREDICTED: expansin-A10-like [Solanum tuberosum]	RecName: Full=Expansin-A5; Short=AtEXPA5; AltName: Full=Alpha-expansin-5; Short=At-EXP5; Short=AtEx5; AltName: Full=Ath-ExpAlpha-1.4; Flags: Precursor [Arabidopsis	hypothetical protein	_	_
Solyc01g068630.2	6077	5852	4272	1343	1200	1055	199.09	230.89	180.5	56.92	51.2	52.45	203.69	53.58	-1.92	6.53e-98	3.54e-95	yes	down	PREDICTED: uncharacterized protein C24B11.05-like isoform 1 [Solanum lycopersicum]	_	catalytic/ hydrolase; catalytic/ hydrolase; FUNCTIONS IN: hydrolase activity, catalytic acti [...]	SDT1	_
Solyc04g054500.2	844	894	713	2750	2521	2320	31.34	39.98	34.15	132.12	121.93	130.74	34.93	128.15	1.87	6.65e-94	3.52e-91	yes	up	PREDICTED: heavy metal-associated isoprenylated plant protein 26-like [Solanum lycopersicum]	RecName: Full=Heavy metal-associated isoprenylated plant protein 26; Short=AtHIPP26; AltName: Full=Farnesylated protein 6; Short=AtFP6; Flags: Precursor [Arabidops	SubName: Full=Chromosome chr7 scaffold_20, whole genome shotgun sequence;	_	_
Solyc04g049680.2	706	592	476	78	73	43	33.82	34.15	29.41	4.83	4.55	3.13	32.61	4.22	-2.92	9.87e-94	5.11e-91	yes	down	PREDICTED: two-component response regulator-like PRR37-like [Solanum lycopersicum]	RecName: Full=Two-component response regulator-like APRR3; AltName: Full=Pseudo-response regulator 3 [Arabidopsis thaliana]	_	PRR7	_
Solyc01g109170.2	4025	4078	2616	630	612	490	82.14	100.22	68.85	16.63	16.27	15.17	83.95	16.07	-2.38	7.74e-93	3.92e-90	yes	down	PREDICTED: cold-regulated 413 plasma membrane protein 2-like isoform 1 [Solanum lycopersicum]	RecName: Full=Cold-regulated 413 plasma membrane protein 2; Short=AtCOR413-PM2 [Arabidopsis thaliana]	SubName: Full=Chromosome chr3 scaffold_8, whole genome shotgun sequence;	_	_
Solyc02g032860.2	747	704	599	1940	1821	1567	15.81	17.94	16.35	53.12	50.2	50.33	16.65	51.27	1.62	1.26e-92	6.22e-90	yes	up	PREDICTED: 5'-adenylylsulfate reductase 3, chloroplastic-like [Solanum lycopersicum]	RecName: Full=5'-adenylylsulfate reductase 1, chloroplastic; AltName: Full=3'-phosphoadenosine-5'-phosphosulfate reductase homolog 19; Short=PAPS reductase homolog	APR1 (APS REDUCTASE 1); adenylyl-sulfate reductase; Encodes a protein disulfide isomerase-li [...]	APR	_
Solyc01g105120.2	7978	7166	5620	2121	2068	1845	103.55	112.02	94.08	35.62	34.96	36.34	103.43	35.61	-1.54	4.9e-92	2.37e-89	yes	down	PREDICTED: dentin sialophosphoprotein-like isoform X1 [Solanum tuberosum]	_	SubName: Full=Chromosome chr12 scaffold_93, whole genome shotgun sequence;	_	_
Solyc05g009880.2	2193	1536	1591	522	457	396	57.34	48.37	53.65	17.66	15.56	15.71	53.38	16.34	-1.7	2.8e-90	1.33e-87	yes	down	PREDICTED: transcription factor bHLH30-like [Solanum lycopersicum]	RecName: Full=Transcription factor bHLH30; AltName: Full=Basic helix-loop-helix protein 30; Short=AtbHLH30; Short=bHLH 30; AltName: Full=Transcription factor EN 53	SubName: Full=Chromosome chr1 scaffold_5, whole genome shotgun sequence;	_	_
Solyc08g062450.1	466	676	575	15	9	9	33.41	58.37	53.17	1.39	0.84	0.98	47.24	1.08	-5.33	3.43e-90	1.59e-87	yes	down	class II small heat shock protein Le-HSP17.6 [Solanum lycopersicum]	RecName: Full=17.3 kDa class II heat shock protein; AltName: Full=Hsp17.3; AltName: Full=Hsp20.2	SubName: Full=Chromosome chr4 scaffold_6, whole genome shotgun sequence;	HSP20	_
Solyc09g091600.2	361	324	279	1090	985	857	11.04	11.94	11.01	43.14	39.25	39.78	11.32	40.78	1.84	6.17e-90	2.81e-87	yes	up	PREDICTED: uncharacterized protein LOC101258787 [Solanum lycopersicum]	_	hypothetical protein	_	_
Solyc01g112190.2	1894	1866	1325	346	320	303	24.83	29.46	22.4	5.87	5.46	6.03	25.58	5.77	-2.13	8.02e-90	3.58e-87	yes	down	PREDICTED: protein NLP2-like [Solanum lycopersicum]	RecName: Full=Protein NLP4; Short=AtNLP4; AltName: Full=NIN-like protein 4; AltName: Full=Nodule inception protein-like protein 4 [Arabidopsis thaliana]	_	_	_
Solyc03g115940.2	6985	5440	4804	1864	2020	1705	119.69	112.26	106.16	41.32	45.08	44.33	113.3	43.53	-1.38	1.39e-88	6.07e-86	yes	down	PREDICTED: dof zinc finger protein DOF3.3-like [Solanum lycopersicum]	RecName: Full=Cyclic dof factor 2; AltName: Full=Dof zinc finger protein DOF5.2; Short=AtDOF5.2 [Arabidopsis thaliana]	_	_	_
Solyc01g005300.2	383	302	243	1104	1028	1052	6.67	6.33	5.46	24.87	23.32	27.8	6.2	25.21	2.01	1.14e-87	4.91e-85	yes	up	PREDICTED: adagio protein 3-like [Solanum lycopersicum]	RecName: Full=Adagio protein 3; AltName: Full=F-box only protein 2a; Short=FBX2a; AltName: Full=Flavin-binding kelch repeat F-box protein 1 [Arabidopsis thaliana]	hypothetical protein	FKF1	_
Solyc06g076330.2	913	733	719	180	184	152	15.28	14.77	15.52	3.9	4.01	3.86	15.19	3.93	-1.92	1.73e-87	7.27e-85	yes	down	PREDICTED: laccase-2-like [Solanum lycopersicum]	RecName: Full=Laccase-2; AltName: Full=Benzenediol:oxygen oxidoreductase 2; AltName: Full=Diphenol oxidase 2; AltName: Full=Urishiol oxidase 2; Flags: Precursor [Ar	hypothetical protein	E1.10.3.2	_
Solyc07g061920.2	1152	1001	919	2421	2268	2044	6.49	6.79	6.68	17.65	16.65	17.48	6.64	17.25	1.36	2.12e-85	8.76e-83	yes	up	PREDICTED: putative callose synthase 8-like [Solanum lycopersicum]	RecName: Full=Putative callose synthase 8; AltName: Full=1,3-beta-glucan synthase; AltName: Full=Protein GLUCAN SYNTHASE-LIKE 4 [Arabidopsis thaliana]	hypothetical protein	CALS	_
Solyc08g007060.2	17973	11836	11565	4069	4201	3506	279.03	221.3	231.56	81.73	84.95	82.6	246.51	83.11	-1.57	4.99e-85	2.03e-82	yes	down	PREDICTED: nitrate transporter 1.5-like [Solanum lycopersicum]	RecName: Full=Protein NRT1/ PTR FAMILY 7.3; Short=AtNPF7.3; AltName: Full=Nitrate transporter 1.5 [Arabidopsis thaliana]	hypothetical protein	SLC15A3_4, PHT	_
Solyc10g083860.1	1255	985	853	267	255	224	28.9	27.32	25.34	7.96	7.65	7.83	27.34	7.81	-1.79	2.74e-84	1.1e-81	yes	down	PREDICTED: UDP-glycosyltransferase 73C3-like [Solanum lycopersicum]	RecName: Full=UDP-glycosyltransferase 73C5; AltName: Full=Cytokinin-O-glucosyltransferase 3; AltName: Full=Deoxynivalenol-glucosyl-transferase 1; AltName: Full=Zea	SubName: Full=Chromosome chr8 scaffold_106, whole genome shotgun sequence;	UGT73C	_
Solyc02g089620.2	6738	5022	5865	1795	1534	1380	123.83	111.15	139.01	42.68	36.72	38.49	124.31	39.34	-1.66	7.44e-84	2.92e-81	yes	down	PREDICTED: proline dehydrogenase 2, mitochondrial [Solanum lycopersicum]	RecName: Full=Proline dehydrogenase 1, mitochondrial; AltName: Full=Osmotic stress-induced proline dehydrogenase; AltName: Full=Proline oxidase; AltName: Full=Prote	proline dehydrogenase (EC:1.5.99.8)	PRODH	_
Solyc12g005940.1	10452	9132	7121	2919	2643	2361	375.9	395.53	330.29	135.81	123.8	128.85	368.58	129.53	-1.51	1.61e-83	6.22e-81	yes	down	PREDICTED: 1-aminocyclopropane-1-carboxylate oxidase 2-like [Solanum lycopersicum]	RecName: Full=1-aminocyclopropane-1-carboxylate oxidase 2; Short=ACC oxidase 2; AltName: Full=Ethylene-forming enzyme; Short=EFE; AltName: Full=Protein GTOMA	SubName: Full=Chromosome chr12 scaffold_36, whole genome shotgun sequence;	E1.14.17.4	_
Solyc11g010340.1	152	132	105	644	552	588	5.8	6.06	5.16	31.77	27.41	34.02	5.69	30.92	2.42	2.34e-83	8.9e-81	yes	up	PREDICTED: transcription factor bHLH96-like [Solanum lycopersicum]	RecName: Full=Transcription factor bHLH99; AltName: Full=Basic helix-loop-helix protein 99; Short=AtbHLH99; Short=bHLH 99; AltName: Full=Transcription factor EN 18	hypothetical protein	MYF6, MRF4	_
Solyc10g049580.1	2323	2054	2085	5046	5427	4511	108.99	116.06	126.16	306.27	331.62	321.15	116.35	319.58	1.46	8.81e-83	3.29e-80	yes	up	PREDICTED: uncharacterized protein LOC101258110 [Solanum lycopersicum]	RecName: Full=Pollen-specific leucine-rich repeat extensin-like protein 1; Short=AtPEX1; Short=Pollen-specific LRR/EXTENSIN1; AltName: Full=Cell wall hydroxyprolin	_	_	_
Solyc12g088970.1	71	27	62	785	556	576	1.53	0.7	1.73	21.93	15.64	18.87	1.33	18.82	3.73	1.93e-82	7.09e-80	yes	up	PREDICTED: cytochrome P450 82C4-like [Solanum lycopersicum]	RecName: Full=Cytochrome P450 82C4 [Arabidopsis thaliana]	SubName: Full=Chromosome chr18 scaffold_1, whole genome shotgun sequence;	_	_
Solyc11g008540.1	2416	2149	2168	5365	5153	4505	20.36	21.81	23.56	58.48	56.55	57.6	21.77	57.54	1.4	2.92e-82	1.06e-79	yes	up	PREDICTED: endoribonuclease Dicer homolog 2-like [Solanum lycopersicum]	RecName: Full=Endoribonuclease Dicer homolog 2; AltName: Full=Dicer-like protein 2; Short=AtDCL2 [Arabidopsis thaliana]	dicer-like protein	_	_
Solyc07g007760.2	213	169	191	807	1004	698	11.94	11.41	13.81	58.54	73.32	59.39	12.33	63.95	2.37	7.65e-82	2.72e-79	yes	up	PREDICTED: defensin-like protein P322-like [Solanum lycopersicum]	RecName: Full=Defensin-like protein P322; AltName: Full=Probable protease inhibitor P322; Flags: Precursor	_	_	_
Solyc05g050130.2	885	896	802	2448	2672	2048	25.37	30.94	29.65	90.79	99.77	89.09	28.42	93.42	1.71	1.16e-81	4.08e-79	yes	up	PREDICTED: acidic endochitinase-like [Solanum lycopersicum]	RecName: Full=Acidic endochitinase; Flags: Precursor	hypothetical protein	E3.2.1.14	_
Solyc06g053710.2	1149	1115	1004	2780	2631	2380	14.13	16.51	15.92	44.22	42.13	44.4	15.42	43.54	1.49	3.07e-81	1.06e-78	yes	up	ethylene receptor homolog precursor [Solanum lycopersicum]	RecName: Full=Protein EIN4; Short=AtEIN4; AltName: Full=Protein ETHYLENE INSENSITIVE 4 [Arabidopsis thaliana]	ethylene receptor 2	ETR, ERS	_
Solyc05g015350.2	85	51	45	369	408	342	1.64	1.19	1.12	9.23	10.28	10.04	1.34	9.84	2.79	8.31e-80	2.82e-77	yes	up	PREDICTED: cytochrome P450 78A4-like [Solanum lycopersicum]	RecName: Full=Cytochrome P450 78A5; AltName: Full=Protein KLUH [Arabidopsis thaliana]	cytochrome P450	_	_
Solyc09g089930.1	293	372	326	1470	1469	1266	13.86	21.19	19.89	89.96	90.51	90.88	17.99	90.43	2.32	2.73e-79	9.14e-77	yes	up	transcription factor TSRF1 [Solanum lycopersicum]	RecName: Full=Ethylene-responsive transcription factor 1B; Short=AtERF1B; AltName: Full=Ethylene-responsive element-binding factor 1B; Short=EREBP-1B [Arabidopsis	AP2/ERF domain-containing transcription factor	ERF1	_
Solyc01g095320.2	2982	4108	2331	315	316	249	28.16	46.72	28.39	3.85	3.89	3.57	34.14	3.78	-3.14	4.49e-79	1.48e-76	yes	down	PREDICTED: BAG family molecular chaperone regulator 6-like [Solanum lycopersicum]	RecName: Full=BAG family molecular chaperone regulator 6; AltName: Full=Bcl-2-associated athanogene 6; AltName: Full=CaM-binding protein 1 [Arabidopsis thaliana]	_	_	_
Solyc12g056920.1	4056	2838	2654	924	723	763	69.64	58.68	58.77	20.52	16.17	19.88	62.91	18.81	-1.74	6.5e-78	2.11e-75	yes	down	PREDICTED: sulfate transporter 2.1-like [Solanum lycopersicum]	RecName: Full=Low affinity sulfate transporter 3	SubName: Full=Chromosome chr18 scaffold_1, whole genome shotgun sequence;	SULTR2	_
Solyc12g006470.1	765	583	526	1467	1561	1339	19	17.44	16.85	47.14	50.5	50.47	17.86	49.31	1.46	7.55e-78	2.42e-75	yes	up	gamma aminobutyrate transaminase 2 [Solanum lycopersicum]	RecName: Full=Gamma aminobutyrate transaminase 2; AltName: Full=Gamma-aminobutyrate transaminase isozyme 2; Short=LeGABA-TP2; Short=SlGABA-T2 [Solanum lycopersicum	4-aminobutyrate:pyruvate transaminase (EC:2.6.1.19)	POP2	_
Solyc03g005260.2	2110	1809	1975	4814	4923	4188	38.92	40.19	46.99	114.89	118.29	117.24	41.73	116.78	1.48	2.17e-77	6.86e-75	yes	up	PREDICTED: ATP sulfurylase 1, chloroplastic-like [Solanum lycopersicum]	RecName: Full=ATP sulfurylase 1, chloroplastic; Short=AtPS1; Flags: Precursor [Arabidopsis thaliana]	SubName: Full=Putative uncharacterized protein (Chromosome chr5 scaffold_2, whole genome sho [...]	PAPSS	_
Solyc01g008650.2	1192	919	867	279	227	230	23.22	21.56	21.78	7.03	5.76	6.8	22.26	6.52	-1.76	1.32e-76	4.1e-74	yes	down	PREDICTED: premnaspirodiene oxygenase-like [Solanum lycopersicum]	RecName: Full=Premnaspirodiene oxygenase; Short=HPO; AltName: Full=Cytochrome P450 71D55	SubName: Full=Chromosome chr19 scaffold_66, whole genome shotgun sequence;	CYP71D55	_
Solyc05g054620.2	4799	3260	3368	1253	1173	1116	96.55	78.99	87.39	32.61	30.74	34.07	88.23	32.39	-1.44	1.6e-76	4.91e-74	yes	down	PREDICTED: uncharacterized protein LOC101260344 [Solanum lycopersicum]	_	hypothetical protein	_	_
Solyc01g080010.2	2097	1785	1595	651	646	562	46.66	47.84	45.77	18.74	18.72	18.98	46.77	18.8	-1.31	1.18e-75	3.57e-73	yes	down	xyloglucan-specific fungal endoglucanase inhibitor protein precursor [Solanum lycopersicum]	_	hypothetical protein	_	_
Solyc03g083360.2	538	414	402	1086	1128	960	9.35	8.67	9.01	24.42	25.53	25.32	9.03	25.08	1.46	4.63e-75	1.39e-72	yes	up	PREDICTED: probable pectinesterase/pectinesterase inhibitor 61-like [Solanum lycopersicum]	RecName: Full=Probable pectinesterase/pectinesterase inhibitor 61; Includes: RecName: Full=Pectinesterase inhibitor 61; AltName: Full=Pectin methylesterase inhibit	pectinesterase family protein (EC:3.1.1.11)	_	_
Solyc01g087450.2	309	215	253	824	818	752	3.61	3.03	3.82	12.47	12.46	13.35	3.49	12.73	1.84	4.83e-75	1.43e-72	yes	up	PREDICTED: uncharacterized protein LOC101249679 [Solanum lycopersicum]	_	SubName: Full=Chromosome chr13 scaffold_45, whole genome shotgun sequence;	_	_
Solyc06g036290.2	2244	2812	3003	340	306	284	32.18	48.56	55.54	6.31	5.72	6.18	44.35	6.07	-2.85	2.35e-74	6.87e-72	yes	down	PREDICTED: heat shock protein 83-like isoform 1 [Solanum lycopersicum]	RecName: Full=Heat shock protein 83 [Ipomoea nil]	hypothetical protein	htpG, HSP90A	_
Solyc06g011400.2	1183	1145	951	244	279	239	23.59	27.5	24.46	6.3	7.25	7.23	25.09	6.91	-1.85	3.58e-74	1.03e-71	yes	down	PREDICTED: chaperone protein ClpB4, mitochondrial-like [Solanum lycopersicum]	RecName: Full=Chaperone protein ClpB4, mitochondrial; AltName: Full=ATP-dependent Clp protease ATP-binding subunit ClpB homolog 4; AltName: Full=Casein lytic prote	SubName: Full=Chromosome chr4 scaffold_6, whole genome shotgun sequence;	clpB	_
Solyc02g091930.2	4032	3372	3036	1423	1322	1130	108.41	109.19	105.28	49.5	46.3	46.11	107.73	47.37	-1.18	5.41e-74	1.54e-71	yes	down	PREDICTED: homeobox-leucine zipper protein HAT22-like [Solanum lycopersicum]	RecName: Full=Homeobox-leucine zipper protein HAT9; AltName: Full=Homeodomain-leucine zipper protein HAT9; Short=HD-ZIP protein 9 [Arabidopsis thaliana]	SubName: Full=Chromosome undetermined scaffold_1278, whole genome shotgun sequence;	HD-ZIP	_
Solyc03g115870.2	4144	2869	2733	1095	1112	943	113.57	94.69	96.6	38.82	39.69	39.22	102.5	39.24	-1.38	2.37e-73	6.65e-71	yes	down	PREDICTED: thioredoxin-like 1-2, chloroplastic-like [Solanum lycopersicum]	RecName: Full=Thioredoxin-like 1-2, chloroplastic; AltName: Full=Atypical cysteine/histidine-rich thioredoxin 5; Short=AtACHT5; AltName: Full=Lilium-type thioredox	SubName: Full=Putative uncharacterized protein (Chromosome chr17 scaffold_12, whole genome s [...]	_	_
Solyc10g086630.1	2638	1959	1940	819	790	656	358.03	320.21	339.57	143.8	139.65	135.1	340.49	139.75	-1.28	4.61e-73	1.28e-70	yes	down	PREDICTED: uncharacterized protein LOC101257229 [Solanum lycopersicum]	_	_	_	_
Solyc11g012360.1	3858	3050	2384	908	783	788	79.54	75.73	63.39	24.22	21.02	24.65	73.52	23.23	-1.66	4.98e-73	1.37e-70	yes	down	tonoplast dicarboxylate transporter-like [Solanum lycopersicum]	RecName: Full=Tonoplast dicarboxylate transporter; Short=AttDT; AltName: Full=Sodium-dicarboxylate cotransporter-like; Short=AtSDAT; AltName: Full=Vacuolar malate tr	citrate transporter, putative, expressed	SLC13A2_3_5	_
Solyc06g072650.1	2459	1952	1770	787	742	636	163.94	156.73	152.19	67.88	64.43	64.34	158.15	65.62	-1.27	8.94e-73	2.42e-70	yes	down	PREDICTED: auxin-induced protein 10A5-like [Solanum lycopersicum]	_	SAUR family protein	SAUR	_
Solyc11g007730.1	2632	2051	1951	4302	4404	3698	87.23	81.86	83.39	184.45	190.1	185.97	84.38	186.88	1.15	3.75e-72	1e-69	yes	up	PREDICTED: bark storage protein A-like [Solanum lycopersicum]	_	phosphorylase family protein; phosphorylase family protein; FUNCTIONS IN: catalytic activity [...]	_	_
Solyc02g062650.2	391	405	346	43	42	32	6.9	8.61	7.88	0.98	0.97	0.86	7.74	0.94	-2.91	4.93e-72	1.31e-69	yes	down	PREDICTED: laccase-11-like [Solanum lycopersicum]	RecName: Full=Laccase-11; AltName: Full=Benzenediol:oxygen oxidoreductase 11; AltName: Full=Diphenol oxidase 11; AltName: Full=Urishiol oxidase 11; Flags: Precurso	hypothetical protein	E1.10.3.2	_
Solyc07g065980.2	1558	1157	888	260	246	224	18.82	16.83	13.83	4.06	3.87	4.11	16.7	4.01	-2.03	5.27e-72	1.38e-69	yes	down	alkaline alpha-galactosidase seed imbibition protein [Solanum lycopersicum]	RecName: Full=Probable galactinol--sucrose galactosyltransferase 1; AltName: Full=Protein SEED IMBIBITION 1; AltName: Full=Raffinose synthase 1 [Arabidopsis thalian	SubName: Full=Chromosome chr19 scaffold_66, whole genome shotgun sequence;	E2.4.1.82	_
Solyc09g098180.2	1896	1529	1491	547	509	514	50.54	49.09	51.26	18.86	17.67	20.79	50.29	19.02	-1.4	9.36e-72	2.42e-69	yes	down	PREDICTED: pirin-like protein-like [Solanum lycopersicum]	RecName: Full=Pirin-like protein [Solanum lycopersicum]	SubName: Full=Chromosome chr5 scaffold_67, whole genome shotgun sequence;	K06911	_
Solyc02g082910.2	1994	1953	1451	497	431	409	37.58	44.32	35.26	12.12	10.58	11.7	39.04	11.46	-1.76	1.29e-71	3.29e-69	yes	down	PREDICTED: probable acyl-activating enzyme 1, peroxisomal-like [Solanum lycopersicum]	RecName: Full=Probable acyl-activating enzyme 1, peroxisomal; AltName: Full=AMP-binding protein 1; Short=AtAMPBP1 [Arabidopsis thaliana]	hypothetical protein LOC100261122	_	_
Solyc04g014600.2	605	775	526	62	54	41	23.57	36.36	26.43	3.12	2.74	2.42	28.5	2.78	-3.31	1.3e-71	3.29e-69	yes	down	PREDICTED: universal stress protein MJ0531-like isoform 1 [Solanum lycopersicum]	_	annotation not avaliable	_	_
Solyc01g067660.2	5593	3789	3791	1518	1536	1305	86.95	70.94	76.01	30.53	31.1	30.79	78.59	30.81	-1.35	1.36e-71	3.41e-69	yes	down	1,4-alpha-glucan-maltohydrolase [Solanum lycopersicum]	RecName: Full=Inactive beta-amylase 9; AltName: Full=1,4-alpha-D-glucan maltohydrolase; AltName: Full=Inactive beta-amylase 3 [Arabidopsis thaliana]	hypothetical protein	_	_
Solyc12g044330.1	33093	21816	21970	9021	8549	7300	1515.19	1202.95	1297.31	534.34	509.81	507.18	1350.86	517.64	-1.38	1.46e-71	3.6e-69	yes	down	PREDICTED: aquaporin TIP2-1-like [Solanum lycopersicum]	RecName: Full=Aquaporin TIP2-1; AltName: Full=Delta-tonoplast intrinsic protein; Short=Delta-TIP; AltName: Full=Tonoplast intrinsic protein 2-1; Short=AtTIP2;1; Co	SubName: Full=Putative uncharacterized protein;	TIP	_
Solyc08g005100.2	642	528	404	85	75	75	24.1	23.87	19.56	4.13	3.67	4.27	22.68	4.01	-2.47	1.88e-70	4.61e-68	yes	down	PREDICTED: uncharacterized protein LOC101268014 [Solanum lycopersicum]	_	hypothetical protein	_	_
Solyc10g080130.1	4849	3586	3712	1568	1447	1373	178.91	159.34	176.63	74.84	69.53	76.87	172	73.59	-1.22	1.06e-69	2.57e-67	yes	down	PREDICTED: exosome complex component RRP43 [Solanum tuberosum]	_	3' exoribonuclease family domain 1-containing protein; 3' exoribonuclease family domain 1-co [...]	RRP43, EXOSC8, OIP2	_
Solyc06g062430.2	652	631	527	112	78	95	21.78	25.38	22.7	4.84	3.39	4.81	23.2	4.32	-2.4	1.09e-69	2.61e-67	yes	down	PREDICTED: inositol oxygenase 1-like [Solanum lycopersicum]	RecName: Full=Inositol oxygenase 1; AltName: Full=Myo-inositol oxygenase 1; Short=AtMIOX1; Short=MI oxygenase 1 [Arabidopsis thaliana]	SubName: Full=Chromosome chr9 scaffold_7, whole genome shotgun sequence;	MIOX	_
Solyc02g090470.2	3922	3492	2735	1130	905	851	118.71	127.29	106.76	44.25	35.68	39.09	117.89	39.71	-1.57	1.88e-69	4.46e-67	yes	down	PREDICTED: peroxidase 10-like [Solanum lycopersicum]	RecName: Full=Peroxidase 10; Short=Atperox P10; AltName: Full=ATP5a; Flags: Precursor [Arabidopsis thaliana]	hypothetical protein	E1.11.1.7	_
Solyc02g081880.2	2820	2245	2068	838	734	768	75.12	72.02	71.04	28.88	25.47	31.04	72.92	28.34	-1.36	2.69e-69	6.32e-67	yes	down	PREDICTED: MOSC domain-containing protein 2, mitochondrial-like [Solanum lycopersicum]	RecName: Full=Mitochondrial amidoxime-reducing component 1; Short=mARC1; AltName: Full=Molybdenum cofactor sulfurase C-terminal domain-containing protein 1; Short	SubName: Full=Chromosome chr1 scaffold_5, whole genome shotgun sequence;	_	_
Solyc02g071950.1	1006	804	827	259	220	189	113.55	109.3	120.39	37.82	32.34	32.37	114.23	34.27	-1.73	3.66e-69	8.49e-67	yes	down	PREDICTED: uncharacterized protein LOC101260006 [Solanum lycopersicum]	_	_	_	_
Solyc03g032210.2	2726	1734	1573	489	480	447	44.15	33.82	32.85	10.24	10.12	10.98	37.5	10.42	-1.84	1.12e-68	2.58e-66	yes	down	PREDICTED: probable acyl-activating enzyme 2-like [Solanum lycopersicum]	RecName: Full=Probable acyl-activating enzyme 1, peroxisomal; AltName: Full=AMP-binding protein 1; Short=AtAMPBP1 [Arabidopsis thaliana]	acyl:coa ligase acetate-coa synthetase-like protein	_	_
Solyc11g010400.1	2396	2093	1788	739	608	609	81.06	85.27	78.01	32.34	26.79	31.26	81.49	30.08	-1.43	2.03e-68	4.62e-66	yes	down	PREDICTED: hyoscyamine 6-dioxygenase-like [Solanum lycopersicum]	RecName: Full=2'-deoxymugineic-acid 2'-dioxygenase; AltName: Full=Protein iron deficiency-specific 3	_	_	_
Solyc02g091800.2	753	677	554	128	155	100	23.52	25.47	22.32	5.17	6.31	4.74	23.78	5.44	-2.11	2.7e-68	6.09e-66	yes	down	PREDICTED: transcription factor bHLH25-like [Solanum lycopersicum]	RecName: Full=Transcription factor bHLH25; AltName: Full=Basic helix-loop-helix protein 25; Short=AtbHLH25; Short=bHLH 25; AltName: Full=Transcription factor EN 2	_	_	_
Solyc12g009560.1	9094	8337	7633	17043	16508	14469	162.5	179.42	175.91	393.99	384.21	392.34	171.88	390.08	1.18	6.17e-68	1.38e-65	yes	up	EIN3-binding F-box protein 1 [Solanum lycopersicum]	RecName: Full=EIN3-binding F-box protein 2 [Arabidopsis thaliana]	SubName: Full=Chromosome chr4 scaffold_6, whole genome shotgun sequence;	EBF1_2	_
Solyc02g071070.2	1995	1562	1431	550	462	494	25.71	24.24	23.78	9.17	7.75	9.66	24.67	8.82	-1.47	8.8e-68	1.94e-65	yes	down	PREDICTED: cation/H(+) antiporter 17-like [Solanum lycopersicum]	RecName: Full=Cation/H(+) antiporter 18; AltName: Full=Protein CATION/H+ EXCHANGER 18; Short=AtCHX18 [Arabidopsis thaliana]	cation proton exchanger	_	_
Solyc06g050760.1	2355	1329	1674	5583	5735	4782	231.45	157.3	212.18	709.86	734.12	713.17	202.09	719.32	1.83	1.04e-67	2.27e-65	yes	up	PREDICTED: wound-induced protein 1-like isoform 1 [Solanum lycopersicum]	RecName: Full=Wound-induced protein 1	_	_	_
Solyc03g095310.2	788	567	571	1470	1401	1267	13.94	12.08	13.03	33.65	32.29	34.02	13.08	33.29	1.34	1.21e-67	2.62e-65	yes	up	PREDICTED: cytokinin hydroxylase-like [Solanum lycopersicum]	RecName: Full=Cytochrome P450 714A1; AltName: Full=EUI-like P450 A1 [Arabidopsis thaliana]	SubName: Full=Chromosome chr13 scaffold_48, whole genome shotgun sequence;	_	_
Solyc08g066590.2	171	109	135	514	533	450	3.87	2.97	3.94	15.06	15.72	15.47	3.6	15.41	2.07	2.41e-67	5.18e-65	yes	up	PREDICTED: uncharacterized protein LOC101250532 [Solanum lycopersicum]	_	SubName: Full=Chromosome chr6 scaffold_25, whole genome shotgun sequence;	_	_
Solyc08g074630.1	10	3	19	194	224	182	0.19	0.07	0.48	4.87	5.66	5.35	0.24	5.29	3.99	2.97e-67	6.32e-65	yes	up	PREDICTED: polyphenol oxidase F, chloroplastic-like [Solanum lycopersicum]	RecName: Full=Polyphenol oxidase F, chloroplastic; Short=PPO; AltName: Full=Catechol oxidase; Flags: Precursor [Solanum lycopersicum]	_	E1.10.3.1	_
Solyc11g045410.1	95	36	64	494	595	411	10.03	4.58	8.71	67.46	81.81	65.84	7.9	71.98	3.17	5.2e-67	1.1e-64	yes	up	PREDICTED: putative disease resistance RPP13-like protein 1-like [Solanum lycopersicum]	_	_	_	_
Solyc11g066270.1	1615	1412	1142	3080	3466	2679	61.99	65.28	56.54	152.95	173.29	156.05	61.42	160.98	1.39	7.59e-67	1.59e-64	yes	up	xyloglucan endotransglucosylase-hydrolase XTH6 precursor [Solanum xyloglucan endotransglucosylase-hydrolase XTH6 [Solanum lyc	RecName: Full=Probable xyloglucan endotransglucosylase/hydrolase protein 32; Short=At-XTH32; Short=XTH-32; Flags: Precursor [Arabidopsis thaliana]	SubName: Full=Chromosome chr6 scaffold_25, whole genome shotgun sequence;	E2.4.1.207	_
Solyc02g080410.2	1617	1321	1164	499	453	397	76.49	75.26	71.01	30.54	27.91	28.5	74.47	29.01	-1.36	7.89e-67	1.63e-64	yes	down	PREDICTED: 15.4 kDa class V heat shock protein-like [Solanum lycopersicum]	RecName: Full=15.4 kDa class V heat shock protein; AltName: Full=15.4 kDa heat shock protein; Short=AtHsp15.4 [Arabidopsis thaliana]	SubName: Full=Chromosome chr10 scaffold_312, whole genome shotgun sequence;	HSP20	_
Solyc12g017910.1	11731	9620	8797	4431	4259	3810	168.65	166.56	163.11	82.41	79.75	83.12	166.34	81.69	-1.02	9.08e-67	1.86e-64	yes	down	PREDICTED: potassium transporter 4-like [Solanum lycopersicum]	RecName: Full=Potassium transporter 4; Short=AtKT4; Short=AtKUP3; Short=AtPOT4 [Arabidopsis thaliana]	SubName: Full=Chromosome chr14 scaffold_9, whole genome shotgun sequence;	kup	_
Solyc02g085880.1	125	73	129	635	787	570	2.87	2.02	3.82	18.84	23.51	19.84	2.88	20.77	2.81	1.67e-66	3.39e-64	yes	up	cytokinin hydroxylase-like [Solanum lycopersicum]	RecName: Full=Cytokinin hydroxylase; AltName: Full=Cytochrome P450 35A1 [Arabidopsis thaliana]	SubName: Full=Chromosome chr14 scaffold_9, whole genome shotgun sequence;	CYP735A	_
Solyc01g105590.2	915	805	722	177	138	177	22.31	23.63	22.7	5.58	4.38	6.55	22.85	5.45	-2.05	1.99e-66	4e-64	yes	down	AT3 protein [Solanum AT3 [Solanum lycopersicum]	_	_	E2.3.1.133, HCT	_
Solyc05g052650.2	97	79	75	391	357	307	6.31	6.19	6.29	32.89	30.23	30.29	6.27	31.18	2.3	3e-66	5.99e-64	yes	up	PREDICTED: BAHD acyltransferase DCR-like [Solanum lycopersicum]	_	_	_	_
Solyc01g111350.2	223	132	209	804	852	721	3.69	2.63	4.46	17.23	18.38	18.12	3.58	17.9	2.29	1.07e-65	2.12e-63	yes	up	PREDICTED: uncharacterized protein LOC101261467 [Solanum lycopersicum]	_	hypothetical protein	_	_
Solyc01g006790.2	1172	909	797	297	263	233	54.84	51.22	48.09	17.98	16.03	16.54	51.68	16.87	-1.61	1.1e-65	2.16e-63	yes	down	PREDICTED: uncharacterized protein LOC101264148 [Solanum lycopersicum]	_	_	_	_
Solyc09g065540.2	3299	2507	2111	955	847	748	46.43	42.5	38.32	17.39	15.53	15.98	42.76	16.32	-1.38	1.46e-65	2.85e-63	yes	down	PREDICTED: methylcrotonoyl-CoA carboxylase subunit alpha, mitochondrial isoform 2 [Solanum lycopersicum]	RecName: Full=Methylcrotonoyl-CoA carboxylase subunit alpha, mitochondrial; Short=MCCase subunit alpha; AltName: Full=3-methylcrotonyl-CoA carboxylase 1; AltName: F	MCCA; methylcrotonoyl-CoA carboxylase; MCCA is the biotinylated subunit of the dimer MCCase, [...]	E6.4.1.4A	_
Solyc04g080580.2	3151	2408	2200	5116	4862	4235	79.36	73.04	71.46	166.69	159.49	161.85	75	162.73	1.12	9.15e-65	1.76e-62	yes	up	PREDICTED: uncharacterized sugar kinase slr0537-like [Solanum lycopersicum]	_	pfkB-type carbohydrate kinase family protein	_	_
Solyc01g096880.2	1672	2212	1231	195	199	168	28.14	44.84	26.72	4.25	4.36	4.29	33.04	4.3	-2.91	1.12e-64	2.13e-62	yes	down	PREDICTED: nitrate transporter 1.4-like [Solanum lycopersicum]	RecName: Full=Protein NRT1/ PTR FAMILY 6.2; Short=AtNPF6.2; AltName: Full=Nitrate transporter 1.4 [Arabidopsis thaliana]	SubName: Full=Chromosome chr11 scaffold_13, whole genome shotgun sequence;	SLC15A3_4, PHT	_
Solyc08g082680.2	1085	722	693	207	195	155	32.38	25.95	26.67	7.99	7.58	7.02	28.63	7.56	-1.91	3.77e-64	7.15e-62	yes	down	PREDICTED: RING-H2 zinc finger protein RHA4a-like [Solanum lycopersicum]	RecName: Full=RING-H2 zinc finger protein RHA4a [Arabidopsis thaliana]	SubName: Full=Chromosome chr2 scaffold_176, whole genome shotgun sequence;	ATL7_58_59	_
Solyc03g114100.1	2827	2063	2166	902	915	735	255.79	224.8	252.76	105.58	107.83	100.92	245.01	104.97	-1.22	8.98e-64	1.69e-61	yes	down	PREDICTED: uncharacterized protein LOC101251567 [Solanum lycopersicum]	_	_	_	_
Solyc02g085120.2	889	979	873	191	148	152	15.52	20.58	19.66	4.31	3.37	4.03	18.36	3.9	-2.21	2.25e-63	4.19e-61	yes	down	PREDICTED: laccase-11-like [Solanum lycopersicum]	RecName: Full=Laccase-11; AltName: Full=Benzenediol:oxygen oxidoreductase 11; AltName: Full=Diphenol oxidase 11; AltName: Full=Urishiol oxidase 11; Flags: Precurso	hypothetical protein	E1.10.3.2	_
Solyc04g008950.2	1105	709	797	215	203	155	35.52	27.45	33.04	8.94	8.5	7.56	32.21	8.37	-1.93	5.01e-63	9.26e-61	yes	down	PREDICTED: putative GEM-like protein 8-like [Solanum lycopersicum]	RecName: Full=Putative GEM-like protein 8 [Arabidopsis thaliana]	hypothetical protein	_	_
Solyc01g105310.2	1735	1384	1461	480	445	466	43.66	41.95	47.42	15.63	14.59	17.8	44.23	15.92	-1.47	5.95e-63	1.09e-60	yes	down	PREDICTED: metacaspase-1-like [Solanum lycopersicum]	RecName: Full=Metacaspase-3; Short=AtMC3; AltName: Full=Metacaspase 1a; Short=AtMCP1a [Arabidopsis thaliana]	hypothetical protein	_	_
Solyc06g076520.1	2975	4433	2565	409	352	322	218.82	392.68	243.32	38.92	33.72	35.94	281.51	36.21	-2.96	6.39e-63	1.16e-60	yes	down	17.8 kDa class I heat shock protein-like [Solanum lycopersicum]	RecName: Full=17.8 kDa class I heat shock protein	hypothetical protein	HSP20	_
Solyc04g025040.1	4414	4050	4193	1534	1377	1238	211.44	233.64	259.04	95.06	85.91	89.99	232.68	90.35	-1.36	1.11e-62	2e-60	yes	down	PREDICTED: uncharacterized protein LOC101254783 [Solanum lycopersicum]	_	_	_	_
Solyc09g075890.2	10535	8543	7193	3660	3445	3037	343.16	335.13	302.17	154.23	146.15	150.11	328.4	150.18	-1.13	1.31e-62	2.35e-60	yes	down	PREDICTED: uncharacterized protein C24B11.05-like isoform 1 [Solanum lycopersicum]	_	hypothetical protein	K07025	_
Solyc09g011520.2	2468	2616	2075	724	715	554	82.67	105.54	89.65	31.38	31.2	28.16	92.03	30.35	-1.6	1.79e-62	3.19e-60	yes	down	PREDICTED: probable glutathione S-transferase-like [Solanum lycopersicum]	RecName: Full=Probable glutathione S-transferase; AltName: Full=Auxin-induced protein PGNT1/PCNT110	SubName: Full=Putative uncharacterized protein (Chromosome chr8 scaffold_23, whole genome sh [...]	GST, gst	_
Solyc12g096870.1	500	446	427	81	88	48	11.7	12.57	12.89	2.45	2.68	1.71	12.33	2.31	-2.37	2.71e-62	4.79e-60	yes	down	PREDICTED: cinnamate beta-D-glucosyltransferase-like [Solanum lycopersicum]	RecName: Full=Cinnamate beta-D-glucosyltransferase; AltName: Full=UDP-glucose:cinnamate glucosyltransferase; Short=FaGT2	_	_	_
Solyc06g076560.1	531	730	431	43	34	35	39.06	64.66	40.88	4.09	3.26	3.91	47.76	3.75	-3.64	4.41e-62	7.71e-60	yes	down	type I small heat shock protein 17.6 kDa isoform [Solanum lycopersicum]	RecName: Full=17.8 kDa class I heat shock protein	hypothetical protein	HSP20	_
Solyc11g006970.1	4232	3693	3106	1474	1422	1306	165.23	173.65	156.4	74.45	72.31	77.38	165.29	74.58	-1.15	6.21e-62	1.08e-59	yes	down	PREDICTED: unknown protein DS12 from 2D-PAGE of leaf, chloroplastic-like [Solanum lycopersicum]	RecName: Full=Unknown protein DS12 from 2D-PAGE of leaf, chloroplastic; Flags: Precursor UP12_ORYSJ RecName: Full=Unknown protein DS12 fro	hypothetical protein	_	_
Solyc06g006000.2	22	16	18	178	221	196	0.91	0.8	0.96	9.55	11.93	12.33	0.89	11.21	3.51	1.15e-61	1.99e-59	yes	up	PREDICTED: uncharacterized protein LOC101264428 [Solanum lycopersicum]	_	SubName: Full=Chromosome chr6 scaffold_3, whole genome shotgun sequence;	_	_
Solyc02g082450.2	310	270	229	37	27	27	8.44	8.85	8.04	1.3	0.96	1.12	8.45	1.13	-2.8	2.58e-61	4.41e-59	yes	down	PREDICTED: uncharacterized transporter YBR287W-like [Solanum lycopersicum]	_	hypothetical protein	K07088	_
Solyc11g007770.1	3783	2606	2760	1177	1132	906	56.08	46.53	52.77	22.57	21.86	20.38	52.05	21.67	-1.26	1.21e-60	2.06e-58	yes	down	PREDICTED: uncharacterized protein LOC101257919 [Solanum lycopersicum]	RecName: Full=Exostosin-1; AltName: Full=Glucuronosyl-N-acetylglucosaminyl-proteoglycan/N-acetylglucosaminyl-proteoglycan 4-alpha-N-acetylglucosaminyltransferase; A	SubName: Full=Chromosome chr13 scaffold_286, whole genome shotgun sequence;	_	_
Solyc07g017610.2	5632	4056	3824	1785	1698	1586	55.98	48.55	49.02	22.95	21.98	23.92	51.54	22.9	-1.17	1.78e-60	2.99e-58	yes	down	PREDICTED: alpha-aminoadipic semialdehyde synthase-like [Solanum lycopersicum]	RecName: Full=Alpha-aminoadipic semialdehyde synthase; AltName: Full=cAt-LKR/SDH; Short=LKR/SDH; Includes: RecName: Full=Lysine ketoglutarate reductase; Short=LKR;	lysine-ketoglutarate reductase/saccharopine dehydrogenase bifunctional enzyme; lysine-ketogl [...]	AASS	_
Solyc04g078710.1	22	24	12	186	236	188	0.38	0.5	0.27	4.16	5.31	4.93	0.39	4.79	3.33	3.1e-60	5.15e-58	yes	up	PREDICTED: subtilisin-like protease-like [Solanum lycopersicum]	RecName: Full=Subtilisin-like protease; AltName: Full=Cucumisin-like serine protease; Flags: Precursor [Arabidopsis thaliana]	SubName: Full=Chromosome chr18 scaffold_1, whole genome shotgun sequence;	_	_
Solyc06g011370.2	560	501	434	104	104	104	17.7	19.07	17.69	4.25	4.28	4.99	18.13	4.48	-1.99	4.01e-60	6.61e-58	yes	down	PREDICTED: chaperone protein ClpB4, mitochondrial-like [Solanum lycopersicum]	RecName: Full=Chaperone protein ClpB3, mitochondrial; AltName: Full=ATP-dependent Clp protease ATP-binding subunit ClpB homolog 3; AltName: Full=Casein lytic prot	Os02g0181900	clpB	_
Solyc11g007370.1	1222	931	917	272	290	299	31.31	28.73	30.3	9.02	9.68	11.62	30.19	10.03	-1.58	7.44e-60	1.22e-57	yes	down	PREDICTED: cyanidin-3-O-glucoside 2-O-glucuronosyltransferase-like [Solanum lycopersicum]	RecName: Full=Flavanone 7-O-glucoside 2''-O-beta-L-rhamnosyltransferase; AltName: Full=1,2 rhamnosyltransferase	_	UGAT	_
Solyc03g080100.2	2382	2002	1653	753	770	638	57.45	58.15	51.42	23.5	24.19	23.35	55.88	23.7	-1.23	9.59e-60	1.56e-57	yes	down	PREDICTED: uncharacterized protein LOC101253261 [Solanum lycopersicum]	_	hypothetical protein	_	_
Solyc08g080570.2	5554	3704	3440	1393	1438	1277	127.4	102.33	101.77	41.34	42.96	44.45	111.78	42.84	-1.38	2.87e-59	4.63e-57	yes	down	PREDICTED: UDP-glucose 4-epimerase 1-like [Solanum lycopersicum]	RecName: Full=Bifunctional UDP-glucose 4-epimerase and UDP-xylose 4-epimerase 1; AltName: Full=UDP-D-xylose 4-epimerase; AltName: Full=UDP-L-arabinose 4-epimerase;	SubName: Full=Putative uncharacterized protein;	galE, GALE	_
Solyc11g010710.1	1074	790	738	1760	1936	1578	22.51	19.94	19.95	47.72	52.84	50.18	20.93	50.24	1.26	5.33e-59	8.55e-57	yes	up	PREDICTED: AP2-like ethylene-responsive transcription factor AIL6-like [Solanum lycopersicum]	RecName: Full=AP2-like ethylene-responsive transcription factor AIL6; AltName: Full=Protein AINTEGUMENTA-LIKE 6 [Arabidopsis thaliana]	SubName: Full=Chromosome undetermined scaffold_340, whole genome shotgun sequence;	OVM, ANT	_
Solyc03g032130.2	10686	8892	7498	17581	17133	14095	416.27	417.16	376.69	886	869.26	833.17	404.78	864.33	1.09	6.06e-59	9.65e-57	yes	up	PREDICTED: HMG1/2-like protein-like [Solanum lycopersicum]	RecName: Full=HMG1/2-like protein	SubName: Full=Putative uncharacterized protein;	HMGB1	_
Solyc01g073670.2	688	560	513	1382	1218	1090	13.31	13.05	12.8	34.59	30.69	32	13.08	32.45	1.3	7.75e-59	1.22e-56	yes	up	PREDICTED: major facilitator superfamily domain-containing protein 12-like [Solanum lycopersicum]	_	_	_	_
Solyc03g006490.2	7095	4051	4287	1433	1304	1190	226.58	155.8	176.56	59.2	54.24	57.67	189.14	57.01	-1.73	1.11e-58	1.74e-56	yes	down	PREDICTED: stem-specific protein TSJT1-like [Solanum tuberosum]	RecName: Full=Stem-specific protein TSJT1 [Nicotiana tabacum]	SubName: Full=Chromosome chr19 scaffold_4, whole genome shotgun sequence;	_	_
Solyc09g011190.1	829	753	591	194	161	126	90.88	99.41	83.55	27.51	22.99	20.96	91.42	23.97	-1.93	1.71e-58	2.67e-56	yes	down	PREDICTED: uncharacterized protein LOC102594944 [Solanum tuberosum]	_	_	_	_
Solyc03g121920.2	3357	2522	2395	1192	1101	983	62.88	56.89	57.85	28.88	26.86	27.94	59.47	27.89	-1.09	2.71e-58	4.2e-56	yes	down	PREDICTED: solute carrier family 25 member 44-like [Solanum lycopersicum]	_	annotation not avaliable	SLC25A44	_
Solyc04g005860.2	3193	3044	2676	1170	1088	1001	56.44	64.8	61	26.75	25.05	26.85	60.46	26.19	-1.2	3.25e-58	4.99e-56	yes	down	PREDICTED: uncharacterized protein LOC101252276 [Solanum lycopersicum]	_	hypothetical protein	_	_
Solyc02g036370.2	3618	2383	2198	877	901	684	61.41	48.71	48.12	19.26	19.92	17.62	53.41	19	-1.49	6.92e-58	1.06e-55	yes	down	PREDICTED: uncharacterized protein LOC101261079 [Solanum lycopersicum]	RecName: Full=Protein REVEILLE 1	_	_	_
Solyc08g006730.1	3793	3171	2913	1439	1429	1272	190.5	191.8	188.68	93.5	93.48	96.94	190.37	94.52	-1.01	8.35e-58	1.27e-55	yes	down	PREDICTED: tyramine N-feruloyltransferase 4/11-like [Solanum lycopersicum]	RecName: Full=Tyramine N-feruloyltransferase 4/11; AltName: Full=Hydroxycinnamoyl-CoA: tyramine N-hydroxycinnamoyltransferase	_	_	_
Solyc06g050700.2	5128	4212	3477	1785	1632	1441	200.67	198.51	175.48	90.37	83.18	85.57	192.49	86.42	-1.15	1.05e-57	1.58e-55	yes	down	PREDICTED: polyadenylate-binding protein-interacting protein 2-like [Solanum lycopersicum]	RecName: Full=Polyadenylate-binding protein-interacting protein 2; Short=PABP-interacting protein 2; Short=Poly(A)-binding protein-interacting protein 2; AltName: F	_	_	_
Solyc09g089620.1	3034	2814	2419	5280	5422	4628	120.52	134.62	123.93	271.34	280.52	278.97	126.03	276.83	1.13	1.55e-57	2.33e-55	yes	up	PREDICTED: putative DNA-binding protein ESCAROLA-like [Solanum lycopersicum]	RecName: Full=Putative DNA-binding protein ESCAROLA [Arabidopsis thaliana]	SubName: Full=Chromosome chr5 scaffold_2, whole genome shotgun sequence;	_	_
Solyc02g081190.2	10307	7379	7254	3475	3597	2950	271.8	234.34	246.7	118.55	123.54	118.04	252.39	120.14	-1.07	3.11e-57	4.62e-55	yes	down	1-aminocyclopropane-1-carboxylate oxidase [Solanum lycopersicum]	RecName: Full=1-aminocyclopropane-1-carboxylate oxidase; Short=ACC oxidase; AltName: Full=Ethylene-forming enzyme; Short=EFE	SubName: Full=Putative uncharacterized protein;	E1.14.17.4	_
Solyc04g082290.2	2280	1391	1421	497	482	412	47.09	34.6	37.85	13.28	12.97	12.91	40.36	13.06	-1.62	4.92e-57	7.27e-55	yes	down	PREDICTED: uncharacterized protein LOC101255492 [Solanum lycopersicum]	_	SubName: Full=Chromosome chr18 scaffold_1, whole genome shotgun sequence;	_	_
Solyc01g066980.2	1958	1820	1291	482	495	437	105.96	118.62	90.1	33.75	34.89	35.89	105.27	34.79	-1.59	7.1e-57	1.04e-54	yes	down	PREDICTED: flowering-promoting factor 1-like protein 1-like [Solanum lycopersicum]	RecName: Full=Flowering-promoting factor 1-like protein 1; AltName: Full=FPF1-like protein 1; AltName: Full=Protein ROOT ARCHITECTURE ASSOCIATED 1; Short=OsRAA1 [Or	SubName: Full=Chromosome chr5 scaffold_2, whole genome shotgun sequence;	_	_
Solyc09g031970.2	1069	851	744	1753	1762	1507	11.81	11.32	10.6	25.05	25.35	25.26	11.29	25.22	1.15	7.25e-57	1.06e-54	yes	up	PREDICTED: alpha-glucan phosphorylase, H isozyme-like isoform 1 [Solanum lycopersicum]	RecName: Full=Alpha-glucan phosphorylase, H isozyme; AltName: Full=Starch phosphorylase H [Solanum tuberosum]	hypothetical protein; Phosphorylase is an important allosteric enzyme in carbohydrate metabo [...]	E2.4.1.1, glgP, PYG	_
Solyc08g079550.1	828	727	727	1589	1785	1467	11.48	12.14	13	28.51	32.24	30.87	12.14	30.52	1.32	7.36e-57	1.07e-54	yes	up	PREDICTED: uncharacterized protein LOC101245086 [Solanum lycopersicum]	_	hypothetical protein	_	_
Solyc05g007880.2	1745	1072	1111	366	374	299	34.26	25.35	28.13	9.3	9.56	8.91	29.6	9.27	-1.66	8.23e-57	1.19e-54	yes	down	PREDICTED: dof zinc finger protein DOF5.2-like [Solanum lycopersicum]	RecName: Full=Cyclic dof factor 2; AltName: Full=Dof zinc finger protein DOF5.2; Short=AtDOF5.2 [Arabidopsis thaliana]	hypothetical protein	_	_
Solyc12g013700.1	2272	1522	1385	550	501	473	101.58	81.95	79.86	31.81	29.17	32.09	88.86	30.97	-1.52	8.31e-57	1.19e-54	yes	down	PREDICTED: stem-specific protein TSJT1-like [Solanum lycopersicum]	RecName: Full=Stem-specific protein TSJT1 [Nicotiana tabacum]	SubName: Full=Chromosome chr19 scaffold_4, whole genome shotgun sequence;	_	_
Solyc03g117590.2	5619	3466	3945	1353	1449	1078	238.73	177.35	216.17	74.37	80.18	69.5	212.46	74.94	-1.5	1.59e-56	2.26e-54	yes	down	heat shock protein binding protein [Solanum lycopersicum]	RecName: Full=Chaperone protein dnaJ 8, chloroplastic; Short=AtDjC8; Short=AtJ8; Flags: Precursor [Arabidopsis thaliana]	hypothetical protein	_	_
Solyc02g092090.1	1384	1099	1081	435	454	393	73.39	70.18	73.93	29.84	31.36	31.62	72.53	30.9	-1.23	1.62e-56	2.28e-54	yes	down	PREDICTED: basic leucine zipper 63-like [Solanum tuberosum]	RecName: Full=Ocs element-binding factor 1; Short=OCSBF-1 [Zea mays]	hypothetical protein	_	_
Solyc01g107800.2	555	562	474	1290	1220	1136	12.83	15.64	14.13	38.57	36.72	39.84	14.11	38.3	1.43	1.33e-55	1.87e-53	yes	up	PREDICTED: protein IRX15-like isoform 1 [Solanum lycopersicum]	RecName: Full=Protein IRX15-LIKE [Arabidopsis thaliana]	SubName: Full=Chromosome chr3 scaffold_8, whole genome shotgun sequence;	_	_
Solyc09g008320.2	1513	1097	1034	2428	2366	1964	41.23	36	36.34	85.6	83.98	81.22	38.11	83.72	1.13	1.6e-55	2.24e-53	yes	up	PREDICTED: probable xyloglucan endotransglucosylase/hydrolase protein 32-like [Solanum lycopersicum]	RecName: Full=Probable xyloglucan endotransglucosylase/hydrolase protein 32; Short=At-XTH32; Short=XTH-32; Flags: Precursor [Arabidopsis thaliana]	xyloglucan:xyloglucosyl transferase, putative / xyloglucan endotransglycosylase, putative / [...]	E2.4.1.207	_
Solyc01g086870.2	2512	1847	1671	3969	3897	3210	52.58	46.56	45.11	107.48	106.24	101.96	48.44	105.39	1.12	1.94e-55	2.7e-53	yes	up	PREDICTED: transcription factor bHLH130-like [Solanum lycopersicum]	RecName: Full=Transcription factor bHLH130; AltName: Full=Basic helix-loop-helix protein 130; Short=AtbHLH130; Short=bHLH 130; AltName: Full=Transcription factor E	_	_	_
Solyc05g008380.2	2115	1950	1716	753	750	661	33.14	36.79	34.67	15.26	15.3	15.71	34.76	15.41	-1.17	2.9e-55	4e-53	yes	down	PREDICTED: uncharacterized protein LOC101260434 [Solanum lycopersicum]	_	hypothetical protein	_	_
Solyc06g071220.1	549	348	301	57	48	42	46.02	35.13	32.54	6.18	5.24	5.34	38.54	5.6	-2.76	3.38e-55	4.64e-53	yes	down	hypothetical protein LES1_20t00018 [Solanum lycopersicum]	_	_	_	_
Solyc05g052680.1	493	550	388	1444	1306	1258	12.27	16.49	12.46	46.5	42.34	47.52	13.67	45.35	1.72	5.49e-55	7.49e-53	yes	up	PREDICTED: BAHD acyltransferase DCR-like [Solanum lycopersicum]	RecName: Full=BAHD acyltransferase DCR; AltName: Full=Protein DEFECTIVE IN CUTICULAR RIDGES; AltName: Full=Protein PERMEABLE LEAVES 3 [Arabidopsis thaliana]	SubName: Full=Chromosome chr8 scaffold_23, whole genome shotgun sequence;	_	_
Solyc08g081550.2	871	891	810	234	223	200	15.65	19.28	18.77	5.44	5.22	5.45	17.74	5.37	-1.71	9.13e-55	1.24e-52	yes	down	1-aminocyclopropane-1-carboxylate synthase [Solanum lycopersicum]	RecName: Full=1-aminocyclopropane-1-carboxylate synthase 2; Short=ACC synthase 2; AltName: Full=Le-ACS2; Short=ACS-2; AltName: Full=S-adenosyl-L-methionine methylthio	SubName: Full=Chromosome chr2 scaffold_132, whole genome shotgun sequence;	ACS	_
Solyc04g009910.2	1039	1007	638	184	156	148	36.48	42.59	28.89	8.36	7.13	7.89	36.17	7.79	-2.2	9.5e-55	1.28e-52	yes	down	PREDICTED: phosphoenolpyruvate carboxylase kinase 2-like [Solanum lycopersicum]	RecName: Full=Phosphoenolpyruvate carboxylase kinase 2; Short=AtPPCK2 [Arabidopsis thaliana]	SubName: Full=Chromosome chr14 scaffold_128, whole genome shotgun sequence;	CAMK2	_
Solyc10g055810.1	3807	3052	2627	5694	5804	5080	134.37	129.73	119.58	260	266.82	272.08	128.49	266	1.05	1.43e-54	1.91e-52	yes	up	basic 30 kDa endochitinase precursor [Solanum lycopersicum]	RecName: Full=Basic 30 kDa endochitinase; Flags: Precursor [Solanum lycopersicum]	ATHCHIB (ARABIDOPSIS THALIANA BASIC CHITINASE); chitinase; encodes a basic chitinase involve [...]	E3.2.1.14	CHI9
Solyc05g007240.1	1578	1292	1269	567	517	424	102.8	101.37	106.62	47.79	43.87	41.92	103.48	44.66	-1.21	3.43e-54	4.57e-52	yes	down	PREDICTED: uncharacterized protein LOC101261409 [Solanum lycopersicum]	_	_	_	_
Solyc12g056650.1	4955	4432	3086	1340	1232	1145	48.36	52.1	38.85	16.92	15.66	16.96	46.72	16.49	-1.5	4.94e-54	6.54e-52	yes	down	PREDICTED: protein GIGANTEA-like [Solanum lycopersicum]	RecName: Full=Protein GIGANTEA [Arabidopsis thaliana]	hypothetical protein	GI	_
Solyc11g011160.1	2844	2122	2022	953	990	854	201.39	180.96	184.66	87.3	91.31	91.76	189.9	90.04	-1.08	5.13e-54	6.76e-52	yes	down	PREDICTED: HMG-Y-related protein A-like [Solanum lycopersicum]	RecName: Full=HMG-Y-related protein A; AltName: Full=Protein SB16A	SubName: Full=Chromosome chr1 scaffold_5, whole genome shotgun sequence;	_	_
Solyc03g070380.2	2343	1836	1788	870	772	712	77.95	73.57	76.72	37.45	33.45	35.95	76.19	35.6	-1.1	5.9e-54	7.72e-52	yes	down	PREDICTED: salicylic acid-binding protein 2-like [Solanum lycopersicum]	RecName: Full=Salicylic acid-binding protein 2; Short=NtSABP2; AltName: Full=Methyl salicylate esterase [Nicotiana tabacum]	SubName: Full=Chromosome undetermined scaffold_499, whole genome shotgun sequence;	_	_
Solyc12g096570.1	152	133	110	422	416	357	14.56	15.35	13.59	52.3	51.91	51.9	14.52	52.04	1.83	1.13e-53	1.47e-51	yes	up	ARGOS [Solanum lycopersicum]	RecName: Full=Protein AUXIN-REGULATED GENE INVOLVED IN ORGAN SIZE; Short=AtARGOS [Arabidopsis thaliana]	hypothetical protein	_	_
Solyc12g056960.1	3199	2293	2379	1121	1002	914	70.54	60.9	67.66	31.98	28.78	30.58	66.61	30.44	-1.13	1.56e-53	2.01e-51	yes	down	PREDICTED: glucan 1,3-beta-glucosidase-like [Solanum lycopersicum]	RecName: Full=Probable glucan 1,3-beta-glucosidase A; AltName: Full=Exo-1,3-beta-glucanase 1; AltName: Full=Exo-1,3-beta-glucanase A; Flags: Precursor [Aspergillus	SubName: Full=Chromosome chr18 scaffold_1, whole genome shotgun sequence;	_	_
Solyc03g096550.2	2799	2286	2761	6356	6587	5240	116.6	114.69	148.34	342.55	357.4	331.25	125.44	344.35	1.46	2.34e-53	3.01e-51	yes	up	PREDICTED: lipoxygenase homology domain-containing protein 1-like [Solanum lycopersicum]	_	_	_	_
Solyc08g077900.2	9550	10668	6659	2220	2141	1949	299.11	402.4	268.98	89.95	87.34	92.63	323.06	89.84	-1.85	2.5e-53	3.2e-51	yes	down	PREDICTED: expansin-like B1-like [Solanum lycopersicum]	RecName: Full=Expansin-like B1; Short=At-EXPR1; Short=AtEXLB1; Short=AtEXPR1; AltName: Full=Ath-ExpBeta-3.1; Flags: Precursor [Arabidopsis thaliana]	expansin-related protein 1 precursor	_	_
Solyc01g104800.2	3477	2682	2165	902	997	687	138.44	128.61	111.17	46.46	51.7	41.51	127.19	46.81	-1.44	3.49e-53	4.44e-51	yes	down	PREDICTED: vacuolar iron transporter homolog 4-like [Solanum lycopersicum]	RecName: Full=Vacuolar iron transporter homolog 3; AltName: Full=Protein NODULIN-LIKE 3 [Arabidopsis thaliana]	SubName: Full=Chromosome chr12 scaffold_57, whole genome shotgun sequence;	_	_
Solyc09g018590.1	104	114	157	661	658	600	4.72	6.24	9.2	38.84	38.93	41.35	6.54	39.62	2.58	3.72e-53	4.71e-51	yes	up	PREDICTED: cationic peroxidase 1-like [Solanum tuberosum]	RecName: Full=Cationic peroxidase 1; AltName: Full=PNPC1; Flags: Precursor	SubName: Full=Chromosome chr8 scaffold_88, whole genome shotgun sequence;	E1.11.1.7	_
Solyc09g064630.2	1323	1130	1038	2128	2226	1839	30.66	31.53	31.02	63.79	67.18	64.66	31.04	65.23	1.07	3.84e-53	4.83e-51	yes	up	PREDICTED: uncharacterized protein LOC101248132 isoform 2 [Solanum lycopersicum]	_	_	_	_
Solyc02g092050.2	100	92	85	345	369	287	1.5	1.67	1.65	6.71	7.23	6.55	1.6	6.84	2.03	4.53e-53	5.66e-51	yes	up	PREDICTED: AP2-like ethylene-responsive transcription factor ANT-like [Solanum lycopersicum]	RecName: Full=AP2-like ethylene-responsive transcription factor ANT; AltName: Full=Complementing a protein kinase C mutant protein 1; AltName: Full=Protein AINTEGUME	AP2 domain-containing transcription factor	OVM, ANT	_
Solyc06g035720.2	2816	2272	2025	4400	4076	3793	64.55	62.72	59.87	130.49	121.7	131.94	62.57	127.86	1.03	4.96e-53	6.17e-51	yes	up	PREDICTED: BAG family molecular chaperone regulator 1-like [Solanum lycopersicum]	RecName: Full=BAG family molecular chaperone regulator 1; AltName: Full=Bcl-2-associated athanogene 1 [Arabidopsis thaliana]	hypothetical protein	_	_
Solyc02g068170.1	615	452	389	101	116	81	41.98	37.16	34.25	8.92	10.31	8.39	38.14	9.25	-2.03	7.73e-53	9.56e-51	yes	down	_	_	_	_	_
Solyc12g042480.1	1995	1690	1681	685	716	644	45.76	46.69	49.73	20.33	21.39	22.42	47.24	21.33	-1.14	1.13e-52	1.38e-50	yes	down	PREDICTED: flavonoid 3',5'-hydroxylase 2-like [Solanum lycopersicum]	RecName: Full=Cytochrome P450 CYP736A12 [Panax ginseng]	SubName: Full=Chromosome chr7 scaffold_20, whole genome shotgun sequence;	_	_
Solyc06g062960.1	1966	1757	1672	751	718	600	136.67	147.1	149.9	67.54	65.01	63.29	143.93	65.38	-1.14	2.03e-52	2.46e-50	yes	down	PREDICTED: uncharacterized protein LOC101255007 [Solanum lycopersicum]	_	hypothetical protein	_	_
Solyc12g009880.1	1075	885	808	354	314	272	74.28	73.64	72	31.64	28.26	28.52	73.4	29.53	-1.31	2.14e-52	2.59e-50	yes	down	PREDICTED: uncharacterized protein LOC101264293 [Solanum lycopersicum]	_	SubName: Full=Chromosome chr4 scaffold_6, whole genome shotgun sequence;	_	_
Solyc07g026650.2	71	48	58	266	268	226	2.03	1.65	2.13	9.82	9.96	9.78	1.94	9.86	2.29	2.17e-52	2.61e-50	yes	up	1-aminocyclopropane-1-carboxylate oxidase [Solanum lycopersicum]	RecName: Full=1-aminocyclopropane-1-carboxylate oxidase 1; Short=ACC oxidase 1; Short=AtACO1 [Arabidopsis thaliana]	SubName: Full=Chromosome chr11 scaffold_13, whole genome shotgun sequence;	E1.14.17.4	_
Solyc02g087740.2	774	653	577	1411	1281	1181	18.73	19.04	18.01	44.18	40.38	43.38	18.61	42.61	1.19	2.44e-52	2.92e-50	yes	up	PREDICTED: 2-aminoethanethiol dioxygenase-like [Solanum lycopersicum]	RecName: Full=Probable 2-aminoethanethiol dioxygenase; AltName: Full=Cysteamine dioxygenase [Dictyostelium discoideum]	_	ADO	_
Solyc04g015220.2	8037	5660	6023	2835	2719	2455	107.8	91.43	104.19	49.19	47.5	49.97	101.51	48.83	-1.05	6.55e-52	7.81e-50	yes	down	PREDICTED: putative late blight resistance protein homolog R1B-16-like [Solanum lycopersicum]	RecName: Full=Putative late blight resistance protein homolog R1B-16	_	_	_
Solyc01g098140.2	880	706	592	228	206	161	13.34	12.89	11.57	4.47	4.07	3.7	12.67	4.1	-1.6	8.66e-52	1.03e-49	yes	down	PREDICTED: carboxylesterase 1-like [Solanum lycopersicum]	RecName: Full=Carboxylesterase 1; Short=AeCXE1 [Actinidia eriantha]	SubName: Full=Chromosome chr16 scaffold_94, whole genome shotgun sequence; Flags: Fragment;	_	_
Solyc05g048810.2	1144	895	833	355	345	312	29.35	27.66	27.56	11.78	11.53	12.15	28.28	11.8	-1.25	1.01e-51	1.2e-49	yes	down	PREDICTED: tRNA-specific adenosine deaminase 1-like [Solanum lycopersicum]	RecName: Full=tRNA-specific adenosine deaminase 1; Short=hADAT1; AltName: Full=tRNA-specific adenosine-37 deaminase [Homo sapiens]	hypothetical protein	TAD1, ADAT1	_
Solyc12g099970.1	2888	2197	1963	930	859	858	113.53	104.02	99.53	47.3	43.98	51.18	106.33	47.3	-1.17	1.57e-51	1.83e-49	yes	down	SNF1 kinase complex anchoring protein [Solanum lycopersicum]	RecName: Full=SNF1-related protein kinase regulatory subunit beta-1; Short=AKIN subunit beta-1; Short=AKINB1; Short=AKINbeta1 [Arabidopsis thaliana]	SubName: Full=Chromosome chr6 scaffold_15, whole genome shotgun sequence;	PRKAB	_
Solyc07g064160.2	1222	1069	1024	2157	2563	1981	26.37	27.78	28.5	60.21	72.03	64.87	27.45	65.73	1.26	1.57e-51	1.83e-49	yes	up	PREDICTED: thiamine thiazole synthase 1, chloroplastic-like [Solanum lycopersicum]	RecName: Full=Thiamine thiazole synthase 1, chloroplastic; AltName: Full=Thiazole biosynthetic enzyme 1; Flags: Precursor [Vitis vinifera]	SubName: Full=Chromosome chr19 scaffold_4, whole genome shotgun sequence;	THI4, THI1	_
Solyc01g100710.2	351	268	265	716	796	608	27.28	25.09	26.57	72	80.59	71.72	26.37	74.91	1.5	1.68e-51	1.95e-49	yes	up	PREDICTED: uncharacterized protein LOC101253429 [Solanum lycopersicum]	_	_	_	_
Solyc11g069900.1	2379	1914	2066	801	876	680	467.62	453.09	523.74	203.69	224.27	202.83	479.69	210.62	-1.19	2.38e-51	2.75e-49	yes	down	PREDICTED: uncharacterized protein LOC102580670 [Solanum tuberosum]	_	_	_	_
Solyc04g074410.1	2857	2687	2420	4960	5456	4582	104.06	117.87	113.68	233.72	258.83	253.25	111.32	248.33	1.16	3.17e-51	3.64e-49	yes	up	PREDICTED: uncharacterized protein LOC101260427 [Solanum lycopersicum]	_	SubName: Full=Putative uncharacterized protein;	_	_
Solyc11g008440.1	1652	1343	1195	589	543	463	33.87	33.16	31.6	15.62	14.5	14.41	32.97	14.87	-1.14	3.47e-51	3.97e-49	yes	down	PREDICTED: vacuolar amino acid transporter 1-like [Solanum lycopersicum]	_	amino acid transporter	SLC32A, VGAT	_
Solyc01g006720.2	1591	1542	1132	462	372	361	22.46	26.21	20.61	8.44	6.84	7.73	23.1	7.67	-1.58	6.25e-51	7.11e-49	yes	down	PREDICTED: ABC transporter G family member 22-like [Solanum lycopersicum]	RecName: Full=ABC transporter G family member 22; Short=ABC transporter ABCG.22; Short=AtABCG22; AltName: Full=White-brown complex homolog protein 23; Short=AtWBC2	SubName: Full=Chromosome chr8 scaffold_41, whole genome shotgun sequence;	_	_
Solyc12g014100.1	1417	1167	965	433	367	364	34.82	34.53	30.58	13.76	11.74	13.57	33.47	13	-1.36	1.06e-50	1.2e-48	yes	down	PREDICTED: LOW QUALITY PROTEIN: homogentisate 1,2-dioxygenase [Solanum lycopersicum]	RecName: Full=Homogentisate 1,2-dioxygenase; AltName: Full=Homogentisate oxygenase; AltName: Full=Homogentisic acid oxidase; AltName: Full=Homogentisicase [Arabidops	SubName: Full=Chromosome chr19 scaffold_4, whole genome shotgun sequence;	HGD, hmgA	_
Solyc01g088660.2	6691	5034	3919	1901	1782	1535	242.16	219.42	182.93	89.01	84	84.3	217.29	85.85	-1.34	1.14e-50	1.27e-48	yes	down	PREDICTED: uncharacterized protein LOC101248137 [Solanum lycopersicum]	_	_	_	_
Solyc07g063120.2	199	141	130	447	499	426	2.36	2.01	1.98	6.84	7.69	7.65	2.14	7.38	1.74	1.28e-50	1.43e-48	yes	up	PREDICTED: protein SPA1-RELATED 3-like [Solanum lycopersicum]	RecName: Full=Protein SPA1-RELATED 3 [Arabidopsis thaliana]	hypothetical protein	_	_
Solyc01g066290.2	555	455	352	101	100	72	31.32	30.93	25.62	7.37	7.35	6.17	29.5	7	-2.06	1.62e-50	1.79e-48	yes	down	_	_	_	_	_
Solyc02g070430.2	3	7	5	120	101	93	0.08	0.23	0.17	4.14	3.51	3.77	0.15	3.81	3.94	1.85e-50	2.04e-48	yes	up	PREDICTED: gibberellin 2-beta-dioxygenase-like [Solanum lycopersicum]	RecName: Full=Gibberellin 2-beta-dioxygenase; AltName: Full=GA 2-oxidase; AltName: Full=Gibberellin 2-beta-hydroxylase; AltName: Full=Gibberellin 2-oxidase	gibberellin 2-oxidase	E1.14.11.13	_
Solyc02g093580.2	181	142	159	472	473	398	4.1	3.88	4.65	13.84	13.96	13.69	4.19	13.84	1.7	2.6e-50	2.86e-48	yes	up	probable pectate lyase P18 precursor [Solanum lycopersicum]	RecName: Full=Probable pectate lyase P18; AltName: Full=Style development-specific protein 9612; Flags: Precursor [Solanum lycopersicum]	hypothetical protein	pel	_
Solyc10g083300.1	2155	1480	1632	625	502	529	41.64	34.44	40.67	15.62	12.63	15.51	39.06	14.54	-1.42	2.63e-50	2.88e-48	yes	down	PREDICTED: beta-fructofuranosidase, insoluble isoenzyme 1 [Solanum lycopersicum]	RecName: Full=Beta-fructofuranosidase, insoluble isoenzyme 1; AltName: Full=Cell wall beta-fructosidase 1; AltName: Full=Invertase 1; AltName: Full=Sucrose hydrolase	hypothetical protein	E3.2.1.26, sacA	_
Solyc12g099000.1	8562	7894	8427	17530	18117	15386	247.75	275.09	314.48	656.22	682.78	675.57	276.32	671.29	1.28	1.07e-49	1.16e-47	yes	up	PREDICTED: S-adenosylmethionine synthase 2-like isoform 1 [Solanum lycopersicum]	RecName: Full=S-adenosylmethionine synthase 2; Short=AdoMet synthase 2; AltName: Full=Methionine adenosyltransferase 2; Short=MAT 2 [Solanum lycopersicum]	RecName: Full=S-adenosylmethionine synthetase; EC=2.5.1.6;; Catalyzes the formation of S-ade [...]	metK	SAM2
Solyc03g119810.1	3557	3505	2872	1255	1348	1072	266.79	316.61	277.81	121.78	131.69	122.01	285.94	125.31	-1.19	1.48e-49	1.61e-47	yes	down	PREDICTED: uncharacterized protein LOC101258448 [Solanum lycopersicum]	_	SubName: Full=Chromosome chr17 scaffold_16, whole genome shotgun sequence;	_	_
Solyc05g007940.2	1025	1163	781	234	220	182	32.95	45.02	32.38	9.73	9.21	8.88	36.63	9.29	-1.97	2.95e-49	3.17e-47	yes	down	intracellular ribonuclease LX precursor [Solanum lycopersicum]	RecName: Full=Intracellular ribonuclease LX; Short=RNase LX; Flags: Precursor	SubName: Full=Chromosome chr1 scaffold_84, whole genome shotgun sequence;	E3.1.27.1	_
Solyc06g008990.1	263	143	157	13	7	2	14.84	9.72	11.43	0.95	0.51	0.17	12.19	0.56	-4.21	6.02e-49	6.43e-47	yes	down	PREDICTED: protein FANTASTIC FOUR 1-like [Solanum lycopersicum]	_	_	_	_
Solyc03g121540.2	7413	4535	4424	1733	1822	1581	81.89	60.34	63.03	24.77	26.22	26.5	69.41	25.79	-1.42	6.5e-49	6.91e-47	yes	down	beta-galactosidase precursor [Solanum lycopersicum]	RecName: Full=Beta-galactosidase; AltName: Full=Acid beta-galactosidase; Short=Lactase; AltName: Full=Exo-(1--)4)-beta-D-galactanase; Flags: Precursor [Solanum lycop	hypothetical protein	_	_
Solyc08g065670.2	2020	1838	1381	526	341	375	58.75	64.38	51.8	19.79	12.92	16.55	58.48	16.42	-1.83	7.79e-49	8.25e-47	yes	down	PREDICTED: probable protein phosphatase 2C 61-like [Solanum lycopersicum]	RecName: Full=Probable protein phosphatase 2C 72; Short=AtPP2C72 [Arabidopsis thaliana]	SubName: Full=Chromosome chr4 scaffold_6, whole genome shotgun sequence;	_	_
Solyc03g111720.2	1058	979	755	1929	1936	1597	37.19	41.44	34.23	87.72	88.64	85.18	37.66	87.28	1.21	8.84e-49	9.32e-47	yes	up	RecName: Full=Peptide methionine sulfoxide reductase; AltName: Full=Fruit-ripening protein E4; AltName: Full=Peptide-methionine (S)-S-oxide reductase; Short=Peptide	RecName: Full=Peptide methionine sulfoxide reductase; AltName: Full=Fruit-ripening protein E4; AltName: Full=Peptide-methionine (S)-S-oxide reductase; Short=Peptide	SubName: Full=Chromosome chr17 scaffold_12, whole genome shotgun sequence;	msrA	E4
Solyc03g031450.2	548	400	497	99	108	85	17.26	15.17	20.19	4.03	4.43	4.06	17.47	4.18	-2.04	1.31e-48	1.38e-46	yes	down	PREDICTED: uncharacterized protein LOC101263190 [Solanum lycopersicum]	RecName: Full=Transcription factor bHLH112; AltName: Full=Basic helix-loop-helix protein 112; Short=AtbHLH112; Short=bHLH 112; AltName: Full=Transcription factor E	_	_	_
Solyc12g017350.1	120	48	93	551	451	433	4.32	2.08	4.31	25.64	21.13	23.63	3.6	23.46	2.67	1.71e-48	1.78e-46	yes	up	PREDICTED: metal tolerance protein 10-like [Solanum lycopersicum]	RecName: Full=Metal tolerance protein 10; Short=AtMTP10 [Arabidopsis thaliana]	SubName: Full=Chromosome chr19 scaffold_126, whole genome shotgun sequence;	_	_
Solyc01g066260.2	255	208	164	26	19	22	16.09	15.81	13.35	2.12	1.56	2.11	15.19	1.92	-2.92	1.97e-48	2.05e-46	yes	down	_	_	_	_	_
Solyc02g084860.1	2909	2516	1897	938	807	753	228.72	238.24	192.36	95.41	82.64	89.84	220.93	89.28	-1.31	2.12e-48	2.19e-46	yes	down	PREDICTED: ocs element-binding factor 1-like [Solanum lycopersicum]	RecName: Full=Ocs element-binding factor 1; Short=OCSBF-1 [Zea mays]	hypothetical protein	_	_
Solyc12g049070.1	760	546	621	184	137	147	22.45	19.42	23.65	7.03	5.27	6.59	21.84	6.28	-1.78	2.46e-48	2.52e-46	yes	down	extensin-like protein Ext1 precursor [Solanum lycopersicum]	_	_	_	_
Solyc04g010250.2	2171	2188	1807	795	673	601	37.52	45.54	40.28	17.77	15.15	15.76	40.9	16.25	-1.33	3.26e-48	3.33e-46	yes	down	PREDICTED: monoglyceride lipase-like [Solanum lycopersicum]	_	hypothetical protein	_	_
Solyc02g068900.2	6344	5382	4692	10554	9192	8878	163.26	166.81	155.73	351.38	308.1	346.7	162.15	334.87	1.05	3.42e-48	3.47e-46	yes	up	PREDICTED: glutathionyl-hydroquinone reductase YqjG-like [Solanum lycopersicum]	RecName: Full=Glutathionyl-hydroquinone reductase YqjG; Short=GS-HQR [Escherichia coli K-12]	hypothetical protein	ECM4	_
Solyc01g109090.2	723	704	453	130	108	108	53.18	62.36	42.97	12.37	10.35	12.05	53.07	11.57	-2.19	4.54e-48	4.59e-46	yes	down	stress-induced protein 8 [Capsicum annuum]	_	_	_	_
Solyc02g071490.2	581	500	434	154	133	113	13.87	14.37	13.36	4.76	4.13	4.09	13.88	4.34	-1.65	4.79e-48	4.82e-46	yes	down	PREDICTED: probable 2-oxoglutarate/Fe(II)-dependent dioxygenase-like [Solanum lycopersicum]	RecName: Full=Protein SRG1; Short=AtSRG1; AltName: Full=Protein SENESCENCE-RELATED GENE 1 [Arabidopsis thaliana]	SubName: Full=Chromosome chr15 scaffold_19, whole genome shotgun sequence;	_	_
Solyc04g077650.2	317	281	223	49	45	30	7.19	7.68	6.52	1.44	1.33	1.03	7.15	1.28	-2.39	7.47e-48	7.45e-46	yes	down	PREDICTED: uncharacterized protein LOC101252078 [Solanum lycopersicum]	RecName: Full=Serine carboxypeptidase-like 18; Flags: Precursor [Arabidopsis thaliana]	_	SCPL-I	_
Solyc07g047740.2	5934	5651	4143	2012	1784	1651	165.68	190.01	149.18	72.67	64.87	69.95	168.52	69.13	-1.28	8.4e-48	8.35e-46	yes	down	peroxidase precursor [Solanum peroxidase [Solanum lycopersicum]	RecName: Full=Peroxidase 3; Short=Atperox P3; AltName: Full=ATPRC; AltName: Full=RCI3A; AltName: Full=Rare cold-inducible protein; Flags: Precursor [Arabidopsis tha	hypothetical protein	E1.11.1.7	_
Solyc04g081860.2	1651	1232	1225	582	494	444	46.55	41.84	44.55	21.23	18.14	19	44.45	19.48	-1.19	1e-47	9.9e-46	yes	down	PREDICTED: peroxidase 64-like [Solanum lycopersicum]	RecName: Full=Peroxidase 64; Short=Atperox P64; AltName: Full=ATP17a; AltName: Full=PRXR4; Flags: Precursor [Arabidopsis thaliana]	SubName: Full=Chromosome chr18 scaffold_1, whole genome shotgun sequence;	E1.11.1.7	_
Solyc12g005670.1	5568	4468	4418	2243	1835	1765	80.66	77.95	82.54	42.04	34.62	38.8	80.36	38.48	-1.06	2.21e-47	2.17e-45	yes	down	HAK5 [Solanum lycopersicum]	RecName: Full=Potassium transporter 5; Short=AtHAK1; Short=AtHAK5; Short=AtPOT5 [Arabidopsis thaliana]	SubName: Full=Chromosome chr1 scaffold_5, whole genome shotgun sequence;	kup	_
Solyc08g062340.2	264	370	339	22	23	22	11.68	19.72	19.34	1.26	1.33	1.48	16.52	1.35	-3.52	2.29e-47	2.24e-45	yes	down	cytosolic class II small heat shock protein HCT2 [Solanum lycopersicum]	RecName: Full=17.3 kDa class II heat shock protein; AltName: Full=Hsp17.3; AltName: Full=Hsp20.2	SubName: Full=Putative uncharacterized protein;	HSP20	_
Solyc05g012110.2	4762	4211	2979	1366	1391	1218	138.97	148	112.12	51.57	52.87	53.94	133.86	52.73	-1.34	2.31e-47	2.25e-45	yes	down	PREDICTED: probable 6-phosphogluconolactonase 1-like [Solanum lycopersicum]	RecName: Full=Probable 6-phosphogluconolactonase 1; Short=6PGL 1 [Arabidopsis thaliana]	SubName: Full=Putative uncharacterized protein (Chromosome chr1 scaffold_5, whole genome sho [...]	PGLS, pgl, devB	_
Solyc05g007770.2	2333	1512	1455	579	483	515	61	47.61	49.07	19.59	16.45	20.43	53.18	18.75	-1.5	2.64e-47	2.56e-45	yes	down	PREDICTED: NAC transcription factor 29-like [Solanum lycopersicum]	RecName: Full=NAC transcription factor 29; Short=AtNAC029; AltName: Full=Protein NAC-LIKE, ACTIVATED BY AP3/PI; Short=AtNAP [Arabidopsis thaliana]	SubName: Full=Chromosome chr1 scaffold_84, whole genome shotgun sequence;	_	_
Solyc01g103990.2	5804	5140	4159	2191	2139	1931	49.01	52.28	45.3	23.94	23.53	24.75	48.95	24.04	-1.02	2.69e-47	2.59e-45	yes	down	PREDICTED: uncharacterized protein LOC101250254 [Solanum lycopersicum]	_	_	_	_
Solyc08g077530.2	1162	694	785	217	223	214	19.2	13.81	16.73	4.64	4.8	5.37	16.75	4.91	-1.75	5.6e-47	5.38e-45	yes	down	PREDICTED: beta-amylase 3, chloroplastic-like [Solanum lycopersicum]	RecName: Full=Beta-amylase 3, chloroplastic; AltName: Full=1,4-alpha-D-glucan maltohydrolase; AltName: Full=Beta-amylase 8; AltName: Full=Chloroplast beta-amylase;	beta-amylase (EC:3.2.1.2)	E3.2.1.2	_
Solyc05g052890.2	484	303	307	71	47	40	26.53	20	21.7	5.03	3.36	3.33	23.01	3.94	-2.52	6.89e-47	6.59e-45	yes	down	PREDICTED: uncharacterized protein LOC101251381 [Solanum lycopersicum]	_	_	_	_
Solyc09g098620.1	1305	1063	866	2157	1974	1878	21.54	21.13	18.44	46.06	42.44	47.04	20.49	45.09	1.13	8.97e-47	8.54e-45	yes	up	PREDICTED: cytochrome P450 76A2-like [Solanum lycopersicum]	RecName: Full=Cytochrome P450 76A2; AltName: Full=CYPLXXVIA2; AltName: Full=Cytochrome P-450EG7	SubName: Full=Chromosome chr8 scaffold_23, whole genome shotgun sequence;	_	_
Solyc02g070180.1	1636	1297	1249	600	490	421	34.48	32.92	33.95	16.36	13.45	13.46	33.83	14.48	-1.22	1.03e-46	9.78e-45	yes	down	PREDICTED: cannabidiolic acid synthase-like [Solanum lycopersicum]	RecName: Full=Tetrahydrocannabinolic acid synthase; Short=THCAS; AltName: Full=Delta(1)-tetrahydrocannabinolic acid synthase; AltName: Full=THCA synthase; Flags: P	hypothetical protein	_	_
Solyc06g036260.2	1602	1375	1123	559	495	438	41.79	43.2	37.78	18.87	16.82	17.34	41.05	17.7	-1.21	1.14e-46	1.07e-44	yes	down	beta-carotene hydroxylase [Solanum lycopersicum]	RecName: Full=Beta-carotene hydroxylase 2, chloroplastic; Flags: Precursor	SubName: Full=Chromosome undetermined scaffold_91, whole genome shotgun sequence;	crtZ	_
Solyc01g096140.2	2687	1568	1628	584	574	528	49.12	34.52	38.38	13.81	13.67	14.65	41.27	14.01	-1.55	1.65e-46	1.55e-44	yes	down	PREDICTED: aluminum-activated malate transporter 10-like [Solanum lycopersicum]	RecName: Full=Aluminum-activated malate transporter 10; Short=AtALMT10 [Arabidopsis thaliana]	SubName: Full=Chromosome undetermined scaffold_203, whole genome shotgun sequence;	_	_
Solyc06g068520.2	2212	2043	1896	815	894	711	102.1	113.57	112.86	48.67	53.74	49.8	108.96	50.78	-1.1	2.83e-46	2.66e-44	yes	down	hydroxyproline-rich systemin precursor [Solanum lycopersicum]	RecName: Full=Hydroxyproline-rich systemin; AltName: Full=Defense-signaling glycopeptide hormone; Contains: RecName: Full=HypSys I; AltName: Full=TomHypSys I; Conta	_	_	_
Solyc06g075550.2	1578	1362	1131	528	469	471	32.69	33.98	30.22	14.15	12.65	14.81	32.37	13.82	-1.22	2.93e-46	2.73e-44	yes	down	PREDICTED: probable serine/threonine-protein kinase RLCKVII-like [Solanum lycopersicum]	RecName: Full=Probable serine/threonine-protein kinase RLCKVII [Arabidopsis thaliana]	SubName: Full=Chromosome chr6 scaffold_3, whole genome shotgun sequence;	PIK1	_
Solyc01g005880.1	223	136	136	15	6	7	7.31	5.37	5.75	0.64	0.26	0.35	6.23	0.42	-3.6	3.15e-46	2.93e-44	yes	down	PREDICTED: uncharacterized protein LOC101268309 [Solanum lycopersicum]	RecName: Full=Extensin-1; Short=AtExt1; Short=AtExt4; Flags: Precursor	_	_	_
Solyc07g066350.1	970	686	665	1469	1490	1361	27.58	23.49	24.38	54.03	55.17	58.72	25.32	55.83	1.14	3.78e-46	3.49e-44	yes	up	PREDICTED: uncharacterized protein LOC101260742 [Solanum lycopersicum]	_	_	_	_
Solyc04g071990.2	3805	3501	2721	1258	1376	1169	31.08	34.44	28.67	13.29	14.64	14.49	31.43	14.12	-1.15	3.98e-46	3.67e-44	yes	down	PREDICTED: protein GIGANTEA-like [Solanum lycopersicum]	RecName: Full=Protein GIGANTEA [Arabidopsis thaliana]	hypothetical protein	GI	_
Solyc06g010250.2	184	141	187	569	594	630	3.81	3.51	4.99	15.23	16.01	19.78	4.07	16.87	2.03	5.31e-46	4.88e-44	yes	up	PREDICTED: high affinity nitrate transporter 2.4-like [Solanum lycopersicum]	RecName: Full=High affinity nitrate transporter 2.4; Short=AtNRT2:4 [Arabidopsis thaliana]	SubName: Full=Chromosome chr6 scaffold_25, whole genome shotgun sequence;	NRT, narK, nrtP, nasA	_
Solyc02g068110.2	1273	1246	1096	402	455	364	56.69	66.83	62.95	23.16	26.39	24.6	61.78	24.72	-1.32	5.57e-46	5.09e-44	yes	down	PREDICTED: enhancer of yellow 2 transcription factor homolog isoform 2 [Solanum lycopersicum]	RecName: Full=Transcription and mRNA export factor SUS1 [Arabidopsis thaliana]	SubName: Full=Chromosome chr14 scaffold_9, whole genome shotgun sequence;	ENY2, DC6, SUS1	_
Solyc08g075430.2	3004	1936	1869	852	816	669	44.02	34.17	35.32	16.15	15.57	14.88	38.29	15.57	-1.29	7e-46	6.37e-44	yes	down	PREDICTED: ABC transporter G family member 14-like [Solanum lycopersicum]	RecName: Full=ABC transporter G family member 14; Short=ABC transporter ABCG.14; Short=AtABCG14; AltName: Full=White-brown complex homolog protein 14; Short=AtWBC1	white-brown-complex ABC transporter family	_	_
Solyc03g114110.2	451	332	339	811	767	707	5.81	5.15	5.63	13.52	12.87	13.83	5.55	13.39	1.26	8.88e-46	8.05e-44	yes	up	PREDICTED: probable cyclic nucleotide-gated ion channel 16-like [Solanum lycopersicum]	RecName: Full=Probable cyclic nucleotide-gated ion channel 16; AltName: Full=Cyclic nucleotide- and calmodulin-regulated ion channel 16 [Arabidopsis thaliana]	hypothetical protein	CNGF	_
Solyc12g057070.1	325	333	298	60	52	51	7.64	9.43	9.03	1.82	1.59	1.82	8.62	1.74	-2.25	1.31e-45	1.17e-43	yes	down	PREDICTED: UDP-glycosyltransferase 85A2-like [Solanum lycopersicum]	RecName: Full=UDP-glycosyltransferase 85A3 [Arabidopsis thaliana]	SubName: Full=Chromosome chr18 scaffold_1, whole genome shotgun sequence;	_	_
Solyc04g011440.2	2418	3491	2792	595	564	506	33.99	59.1	50.62	10.82	10.33	10.79	46.94	10.64	-2.13	1.7e-45	1.52e-43	yes	down	heat shock protein 70 isoform 3 [Solanum lycopersicum]	RecName: Full=Heat shock cognate 70 kDa protein [Petunia x hybrida]	SubName: Full=Chromosome chr6 scaffold_3, whole genome shotgun sequence;	HSPA1_8	_
Solyc08g006100.2	4399	3446	2863	1586	1496	1239	166.62	157.19	139.85	77.71	73.8	71.21	155.65	74.4	-1.06	2.17e-45	1.93e-43	yes	down	PREDICTED: uncharacterized protein LOC101259062 [Solanum lycopersicum]	_	annotation not avaliable	_	_
Solyc01g099600.2	1886	1482	1358	692	659	605	42.55	40.27	39.51	20.2	19.36	20.71	40.92	20.06	-1.02	2.25e-45	1.99e-43	yes	down	PREDICTED: uncharacterized protein LOC101251625 [Solanum lycopersicum]	_	SubName: Full=Chromosome chr14 scaffold_27, whole genome shotgun sequence;	_	_
Solyc07g041830.2	1926	1562	1370	678	652	620	59.51	58.12	54.59	27.1	26.24	29.07	57.6	27.39	-1.07	2.48e-45	2.19e-43	yes	down	PREDICTED: uncharacterized protein LOC101253102 [Solanum lycopersicum]	_	_	_	_
Solyc01g102900.2	1196	1117	1229	2701	2797	2198	40.1	45.11	53.15	117.17	122.15	111.84	45.58	117.31	1.36	2.93e-45	2.57e-43	yes	up	PREDICTED: germin-like protein subfamily 1 member 13-like [Solanum lycopersicum]	RecName: Full=Germin-like protein subfamily 1 member 20; AltName: Full=GLP2a copy 2; AltName: Full=GLP2b; AltName: Full=Germin type 2; Short=At-GERM2; Short=AtGER2	hypothetical protein	_	_
Solyc12g056950.1	747	552	510	160	169	170	61.27	54.53	53.95	16.98	18.05	21.16	56.94	18.61	-1.61	3.14e-45	2.74e-43	yes	down	PREDICTED: uncharacterized protein LOC101250672 [Solanum lycopersicum]	_	hypothetical protein	_	_
Solyc04g016060.1	1855	1715	1349	631	600	566	74.99	83.5	70.34	33	31.59	34.72	76.32	33.02	-1.21	4.98e-45	4.34e-43	yes	down	PREDICTED: uncharacterized protein LOC101265424 [Solanum lycopersicum]	RecName: Full=Protein MIZU-KUSSEI 1 [Arabidopsis thaliana]	SubName: Full=Chromosome chr8 scaffold_34, whole genome shotgun sequence;	_	_
Solyc02g087070.2	1214	1111	1048	336	420	346	20.08	22.13	22.35	7.19	9.05	8.68	21.41	8.29	-1.36	5.7e-45	4.93e-43	yes	down	alpha-DOX1 [Solanum alpha-DOX1 [Solanum lycopersicum]	RecName: Full=Alpha-dioxygenase 1; Short=Alpha DOX1; AltName: Full=Fatty acid dioxygenase AlphaDOX1; AltName: Full=Pathogen-induced oxygenase; AltName: Full=Plant a	SubName: Full=Putative uncharacterized protein;	DOX1	_
Solyc05g013630.1	21676	18211	20254	8743	8363	7287	1658.53	1678.11	1998.65	865.44	833.43	846.07	1765.98	848.46	-1.06	7.15e-45	6.16e-43	yes	down	PREDICTED: uncharacterized protein LOC100147719 [Solanum lycopersicum]	_	_	_	_
Solyc08g083320.2	946	806	726	1471	1501	1313	14.57	14.95	14.42	29.31	30.11	30.68	14.65	30	1.03	1.13e-44	9.68e-43	yes	up	PREDICTED: granule-bound starch synthase 1, chloroplastic/amyloplastic-like [Solanum lycopersicum]	RecName: Full=Granule-bound starch synthase 1, chloroplastic/amyloplastic; AltName: Full=Granule-bound starch synthase I; Short=GBSS-I; Flags: Precursor [Solanum tube	SubName: Full=Putative uncharacterized protein;	WAXY	_
Solyc06g035760.2	710	639	665	1373	1379	1178	14.33	15.53	17.31	35.84	36.24	36.07	15.6	36.05	1.2	1.3e-44	1.11e-42	yes	up	PREDICTED: (S)-N-methylcoclaurine 3'-hydroxylase isozyme 2-like [Solanum lycopersicum]	RecName: Full=Probable (S)-N-methylcoclaurine 3'-hydroxylase isozyme 2; AltName: Full=Cytochrome P450 80B2	_	_	_
Solyc08g079190.1	1847	1371	1309	624	619	573	151.49	135.42	138.46	66.21	66.13	71.32	142.49	67.71	-1.07	1.44e-44	1.22e-42	yes	down	PREDICTED: 14 kDa proline-rich protein DC2.15-like [Solanum lycopersicum]	RecName: Full=14 kDa proline-rich protein DC2.15; Flags: Precursor	hypothetical protein	_	_
Solyc02g077260.2	1167	958	834	1912	1766	1484	27.43	27.12	25.28	58.14	54.07	52.93	26.69	55.16	1.04	3.87e-44	3.25e-42	yes	up	PREDICTED: protein IQ-DOMAIN 1-like [Solanum lycopersicum]	RecName: Full=Protein IQ-DOMAIN 1 [Arabidopsis thaliana]	_	_	_
Solyc01g090790.2	25	26	18	151	165	170	0.46	0.57	0.42	3.57	3.92	4.71	0.48	4.03	2.83	5.46e-44	4.57e-42	yes	up	PREDICTED: transcription factor UNE10-like [Solanum lycopersicum]	RecName: Full=Transcription factor UNE10; AltName: Full=Basic helix-loop-helix protein 16; Short=AtbHLH16; Short=bHLH 16; AltName: Full=Protein UNFERTILIZED EMBRYO	_	_	_
Solyc04g082050.2	1876	1416	1307	594	659	562	60.65	55.13	54.49	24.84	27.75	27.57	57.06	26.67	-1.09	6.33e-44	5.27e-42	yes	down	PREDICTED: uncharacterized protein LOC101250013 [Solanum lycopersicum]	_	hypothetical protein	_	_
Solyc08g067960.2	2653	3419	1865	538	441	359	57.54	89.3	52.17	15.1	12.46	11.81	66.06	13.19	-2.32	6.69e-44	5.54e-42	yes	down	PREDICTED: RING finger and CHY zinc finger domain-containing protein 1-like isoform 1 [Solanum PREDICTED: RING finger a	RecName: Full=RING finger and CHY zinc finger domain-containing protein 1; AltName: Full=Androgen receptor N-terminal-interacting protein; AltName: Full=CH-rich-in	SubName: Full=Putative uncharacterized protein;	RCHY1, PIRH2	_
Solyc07g061720.2	928	669	661	242	193	219	25.87	22.46	23.76	8.73	7.01	9.26	24.16	8.29	-1.53	8.69e-44	7.16e-42	yes	down	gibberellin 2-oxidase [Solanum gibberellin 2-oxidase [Solanum lycopersicum]	RecName: Full=Gibberellin 2-beta-dioxygenase 1; AltName: Full=GA 2-oxidase 1; AltName: Full=Gibberellin 2-beta-hydroxylase 1; AltName: Full=Gibberellin 2-oxidase 1;	hypothetical protein	E1.14.11.13	_
Solyc02g080640.2	6329	6292	6387	13516	13389	11986	124.19	148.69	161.63	343.11	342.19	356.9	143.14	346.92	1.28	1.17e-43	9.59e-42	yes	up	adenylyl-sulfate reductase [Solanum lycopersicum]	RecName: Full=5'-adenylylsulfate reductase 1, chloroplastic; AltName: Full=3'-phosphoadenosine-5'-phosphosulfate reductase homolog 19; Short=PAPS reductase homolog	APR1 (APS REDUCTASE 1); adenylyl-sulfate reductase; Encodes a protein disulfide isomerase-li [...]	APR	_
Solyc04g008940.2	413	346	327	81	39	49	14.49	14.62	14.79	3.68	1.78	2.61	14.62	2.7	-2.4	1.41e-43	1.15e-41	yes	down	PREDICTED: putative GEM-like protein 8-like [Solanum lycopersicum]	RecName: Full=Putative GEM-like protein 8 [Arabidopsis thaliana]	hypothetical protein	_	_
Solyc12g096620.1	1086	649	865	2395	2014	2007	32.5	23.39	33.38	92.71	78.49	91.13	29.86	87.27	1.54	1.6e-43	1.3e-41	yes	up	PREDICTED: GDSL esterase/lipase At1g28590-like [Solanum lycopersicum]	RecName: Full=Acetylajmalan esterase; Flags: Precursor [Rauvolfia serpentina]	_	_	_
Solyc09g074270.2	2691	2534	2405	4618	4708	3983	58.4	66.23	67.31	129.65	133.07	131.16	63.55	131.3	1.05	1.76e-43	1.43e-41	yes	up	putative GID1-like gibberellin receptor [Solanum lycopersicum]	RecName: Full=Gibberellin receptor GID1B; AltName: Full=AtCXE14; AltName: Full=Carboxylesterase 14; AltName: Full=GID1-like protein 2; AltName: Full=Protein GA INS	hypothetical protein	GID1	_
Solyc04g074890.2	372	318	349	81	73	59	12.98	13.37	15.71	3.66	3.32	3.12	13.92	3.38	-2.01	7.46e-43	6.02e-41	yes	down	PREDICTED: glycine-rich cell wall structural protein 1.8-like [Solanum tuberosum]	RecName: Full=Formin-like protein 14; Short=AtFH14 [Arabidopsis thaliana]	_	_	_
Solyc09g097770.2	21	4	7	182	216	113	1.33	0.3	0.57	14.89	17.79	10.84	0.78	14.69	4.08	8.72e-43	7.02e-41	yes	up	cell wall protein precursor [Solanum lycopersicum]	_	_	_	_
Solyc12g009480.1	2529	1915	1721	908	868	810	98.4	89.74	86.36	45.71	43.99	47.83	92.06	45.74	-1.01	1.6e-42	1.28e-40	yes	down	PREDICTED: SPX domain-containing protein 2-like [Solanum lycopersicum]	RecName: Full=SPX domain-containing protein 1; AltName: Full=Protein SPX DOMAIN GENE 1; Short=OsSPX1 [Oryza sativa Japonica Group]	hypothetical protein	_	_
Solyc02g085300.2	968	737	693	275	285	268	35	32.09	32.31	12.86	13.42	14.7	33.27	13.61	-1.28	1.69e-42	1.35e-40	yes	down	PREDICTED: random slug protein 5-like isoform 1 [Solanum lycopersicum]	_	SubName: Full=Chromosome chr4 scaffold_32, whole genome shotgun sequence;	_	_
Solyc04g074380.2	678	608	462	179	154	143	14.46	15.61	12.7	4.94	4.28	4.63	14.3	4.62	-1.61	2.35e-42	1.87e-40	yes	down	PREDICTED: UDP-glycosyltransferase 85A3-like [Solanum lycopersicum]	RecName: Full=UDP-glycosyltransferase 85A3 [Arabidopsis thaliana]	SubName: Full=Chromosome chr18 scaffold_1, whole genome shotgun sequence;	_	_
Solyc08g079700.1	908	1050	846	2462	3015	2051	62.36	86.85	74.93	218.75	269.69	213.75	73.9	235.03	1.67	4.15e-42	3.29e-40	yes	up	PREDICTED: zinc finger A20 and AN1 domain-containing stress-associated protein 7-like [Solanum lycopersicum]	RecName: Full=Zinc finger A20 and AN1 domain-containing stress-associated protein 4; Short=AtSAP4 [Arabidopsis thaliana]	_	_	_
Solyc08g007240.2	718	486	385	109	118	75	15.21	12.4	10.52	2.99	3.26	2.41	12.92	2.91	-2.11	4.54e-42	3.59e-40	yes	down	PREDICTED: nudix hydrolase 8-like [Solanum lycopersicum]	RecName: Full=Nudix hydrolase 8; Short=AtNUDT8 [Arabidopsis thaliana]	SubName: Full=Chromosome undetermined scaffold_237, whole genome shotgun sequence;	_	_
Solyc04g054260.2	1231	903	845	1875	1843	1465	24.54	21.68	21.72	48.35	47.84	44.31	22.79	46.96	1.04	4.68e-42	3.69e-40	yes	up	PREDICTED: cytochrome P450 84A1-like [Solanum lycopersicum]	RecName: Full=Cytochrome P450 CYP736A12 [Panax ginseng]	SubName: Full=Chromosome chr7 scaffold_20, whole genome shotgun sequence;	_	_
Solyc12g100100.1	500	393	379	120	82	97	13.23	12.52	12.93	4.11	2.83	3.89	12.91	3.6	-1.82	4.89e-42	3.84e-40	yes	down	PREDICTED: uncharacterized protein LOC101246609 [Solanum lycopersicum]	_	_	_	_
Solyc12g042470.1	355	375	288	36	66	36	12.19	15.51	12.75	1.6	2.95	1.88	13.41	2.16	-2.58	5.64e-42	4.41e-40	yes	down	PREDICTED: NADPH-dependent codeinone reductase 1-4-like [Solanum lycopersicum]	RecName: Full=Methylecgonone reductase; Short=MecgoR	SubName: Full=Chromosome chr5 scaffold_64, whole genome shotgun sequence;	_	_
Solyc01g095740.2	1124	818	833	1634	1665	1533	13.33	11.69	12.74	25.08	25.73	27.6	12.63	26.06	1.04	9.78e-42	7.59e-40	yes	up	PREDICTED: DEAD-box ATP-dependent RNA helicase 26-like isoform X2 [Solanum tuberosum]	RecName: Full=DEAD-box ATP-dependent RNA helicase 31 [Arabidopsis thaliana]	SubName: Full=Chromosome chr15 scaffold_40, whole genome shotgun sequence;	_	_
Solyc05g052660.1	93	76	97	329	302	291	9.3	9.15	12.51	42.57	39.34	44.16	10.21	41.92	2.03	1.22e-41	9.41e-40	yes	up	PREDICTED: BAHD acyltransferase DCR-like [Solanum lycopersicum]	RecName: Full=BAHD acyltransferase DCR; AltName: Full=Protein DEFECTIVE IN CUTICULAR RIDGES; AltName: Full=Protein PERMEABLE LEAVES 3 [Arabidopsis thaliana]	_	_	_
Solyc07g008280.2	1623	1712	1272	551	487	442	74.71	94.91	75.51	32.81	29.2	30.87	81.38	30.97	-1.39	1.29e-41	9.98e-40	yes	down	PREDICTED: uncharacterized protein LOC101249561 [Solanum lycopersicum]	_	_	_	_
Solyc01g108030.2	2595	1923	1649	878	801	740	41.92	37.42	34.36	18.35	16.85	18.14	38.24	17.76	-1.1	1.39e-41	1.07e-39	yes	down	PREDICTED: methylcrotonoyl-CoA carboxylase beta chain, mitochondrial-like [Solanum lycopersicum]	RecName: Full=Methylcrotonoyl-CoA carboxylase beta chain, mitochondrial; Short=MCCase subunit beta; AltName: Full=3-methylcrotonyl-CoA carboxylase 2; AltName: Full=	3-methylcrotonyl-CoA carboxylase (EC:6.4.1.4)	E6.4.1.4B	_
Solyc12g100080.1	1047	905	839	372	281	241	34.9	36.33	36.07	16.04	12.2	12.19	35.7	13.55	-1.39	1.5e-41	1.15e-39	yes	down	PREDICTED: uncharacterized protein LOC101247800 [Solanum lycopersicum]	_	_	_	_
Solyc03g118190.2	85	66	77	261	293	238	2.39	2.24	2.79	9.5	10.73	10.16	2.46	10.13	2	1.75e-41	1.34e-39	yes	up	PREDICTED: ethylene-responsive transcription factor ERF115-like [Solanum lycopersicum]	RecName: Full=Ethylene-responsive transcription factor ERF114 [Arabidopsis thaliana]	_	_	_
Solyc09g014530.2	1109	1090	1394	3743	3843	3082	47.83	56.62	77.54	208.85	215.88	201.71	59.47	209.16	1.81	2.18e-41	1.66e-39	yes	up	PREDICTED: MLP-like protein 28-like [Solanum lycopersicum]	RecName: Full=MLP-like protein 168 [Arabidopsis thaliana]	_	_	_
Solyc03g031590.2	2027	1199	1550	429	495	425	48.99	34.9	48.32	13.41	15.58	15.59	44.3	14.82	-1.57	2.73e-41	2.07e-39	yes	down	PREDICTED: S-type anion channel SLAH1-like [Solanum lycopersicum]	RecName: Full=S-type anion channel SLAH1; AltName: Full=SLAC1-homolog protein 1 [Arabidopsis thaliana]	SubName: Full=Chromosome chr10 scaffold_179, whole genome shotgun sequence;	_	_
Solyc02g083280.2	815	773	528	155	140	168	30.04	34.31	25.1	7.39	6.72	9.4	29.93	7.76	-1.93	2.85e-41	2.15e-39	yes	down	PREDICTED: rhodanese-like domain-containing protein 15, chloroplastic-like isoform 1 [Solanum lycopersicum]	RecName: Full=Senescence-associated protein DIN1 [Raphanus sativus]	hypothetical protein	_	_
Solyc10g008070.2	867	678	666	289	261	238	19.47	18.34	19.29	8.4	7.63	8.11	19.06	8.04	-1.23	4.01e-41	3.01e-39	yes	down	PREDICTED: transcription factor GTE4-like [Solanum lycopersicum]	RecName: Full=Transcription factor GTE4; AltName: Full=Bromodomain-containing protein GTE4; AltName: Full=Protein GLOBAL TRANSCRIPTION FACTOR GROUP E4 [Arabidopsis	_	_	_
Solyc06g050350.2	374	307	356	853	781	665	6.36	6.29	7.81	18.77	17.3	17.16	6.77	17.77	1.38	4.09e-41	3.06e-39	yes	up	PREDICTED: WEB family protein At2g38370-like [Solanum lycopersicum]	RecName: Full=WEB family protein At2g40480 [Arabidopsis thaliana]	_	_	_
Solyc07g056640.1	123	59	66	365	327	359	25.97	15	17.97	99.69	89.92	115.01	20.09	100.87	2.32	5.37e-41	4.01e-39	yes	up	_	_	_	_	_
Solyc07g052530.2	3798	3111	2527	1390	1130	1112	108.61	107.14	93.2	51.42	42.09	48.25	103.56	47.21	-1.13	7.45e-41	5.54e-39	yes	down	PREDICTED: peroxidase 3-like [Solanum lycopersicum]	RecName: Full=Peroxidase 3; Short=Atperox P3; AltName: Full=ATPRC; AltName: Full=RCI3A; AltName: Full=Rare cold-inducible protein; Flags: Precursor [Arabidopsis tha	hypothetical protein	E1.11.1.7	_
Solyc01g104830.2	1096	828	695	318	266	212	46.86	42.63	38.32	17.59	14.81	13.75	42.97	15.47	-1.47	8.15e-41	6.04e-39	yes	down	PREDICTED: vacuolar iron transporter homolog 4-like [Solanum lycopersicum]	RecName: Full=Vacuolar iron transporter homolog 3; AltName: Full=Protein NODULIN-LIKE 3 [Arabidopsis thaliana]	SubName: Full=Chromosome undetermined scaffold_129, whole genome shotgun sequence;	_	_
Solyc02g087520.2	221	298	238	25	19	23	7.01	11.38	9.73	1.03	0.78	1.11	9.21	0.97	-3.13	1.34e-40	9.87e-39	yes	down	PREDICTED: osmotin-like protein-like [Solanum lycopersicum]	RecName: Full=Osmotin-like protein; Flags: Precursor [Solanum lycopersicum]	annotation not avaliable	_	_
Solyc05g050880.2	120	106	105	337	405	293	3.32	3.53	3.75	12.06	14.6	12.3	3.51	13.02	1.86	2.33e-40	1.7e-38	yes	up	PREDICTED: cationic peroxidase 1-like [Solanum lycopersicum]	RecName: Full=Cationic peroxidase 1; AltName: Full=PNPC1; Flags: Precursor	SubName: Full=Chromosome chr18 scaffold_1, whole genome shotgun sequence;	E1.11.1.7	_
Solyc11g069350.1	1495	1558	1011	396	404	344	32.53	40.82	28.37	11.15	11.45	11.36	33.93	11.32	-1.58	2.73e-40	1.98e-38	yes	down	PREDICTED: uncharacterized protein LOC101256453 [Solanum lycopersicum]	_	hypothetical protein	_	_
Solyc10g080340.1	268	182	192	552	574	426	6.01	4.92	5.56	16.03	16.78	14.51	5.53	15.84	1.5	3.34e-40	2.42e-38	yes	up	PREDICTED: protein TRANSPARENT TESTA 12-like [Solanum lycopersicum]	RecName: Full=Protein TRANSPARENT TESTA 12; AltName: Full=MATE efflux family protein TT12; AltName: Full=Protein DTX41 [Arabidopsis thaliana]	hypothetical protein	TC.MATE, SLC47A, norM, mdtK, dinF	_
Solyc04g076480.2	828	666	678	1404	1311	1092	9.22	8.93	9.73	20.22	19	18.44	9.28	19.26	1.05	4.35e-40	3.14e-38	yes	up	PREDICTED: serine/threonine-protein kinase CTR1-like [Solanum lycopersicum]	RecName: Full=Serine/threonine-protein kinase CTR1 [Arabidopsis thaliana]	hypothetical protein	_	_
Solyc01g104810.2	2869	2023	1685	702	826	548	109.27	92.79	82.77	34.59	40.97	31.67	96.13	35.94	-1.42	6.53e-40	4.69e-38	yes	down	PREDICTED: vacuolar iron transporter homolog 4-like [Solanum lycopersicum]	RecName: Full=Vacuolar iron transporter homolog 2.1; AltName: Full=Protein NODULIN-LIKE 21 [Arabidopsis thaliana]	SubName: Full=Chromosome chr12 scaffold_57, whole genome shotgun sequence;	_	_
Solyc12g045020.1	533	515	449	157	116	106	12.3	14.31	13.36	4.69	3.49	3.71	13.26	3.98	-1.71	7.46e-40	5.34e-38	yes	down	PREDICTED: cytochrome P450 84A1-like isoform 2 [Solanum lycopersicum]	RecName: Full=Cytochrome P450 CYP736A12 [Panax ginseng]	SubName: Full=Chromosome chr7 scaffold_20, whole genome shotgun sequence;	_	_
Solyc06g074710.1	674	607	490	169	196	165	17.27	18.73	16.19	5.6	6.54	6.41	17.41	6.17	-1.48	7.64e-40	5.45e-38	yes	down	PREDICTED: agmatine coumaroyltransferase-2-like [Solanum lycopersicum]	RecName: Full=Agmatine coumaroyltransferase-2 [Hordeum vulgare]	_	_	_
Solyc09g008200.2	9655	7758	6002	3439	3157	2733	206.77	200.1	165.78	95.28	88.06	88.82	192.45	90.82	-1.08	1.26e-39	8.97e-38	yes	down	PREDICTED: uncharacterized protein LOC101262648 [Solanum lycopersicum]	RecName: Full=Actin cytoskeleton-regulatory complex protein PAN1	hypothetical protein	_	_
Solyc08g080310.1	153	152	164	451	451	433	3.52	4.22	4.87	13.44	13.53	15.13	4.14	13.98	1.73	1.32e-39	9.34e-38	yes	up	PREDICTED: MATE efflux family protein DTX1-like [Solanum lycopersicum]	RecName: Full=MATE efflux family protein ALF5; AltName: Full=Protein ABERRANT LATERAL ROOT FORMATION 5; AltName: Full=Protein DTX19 [Arabidopsis thaliana]	SubName: Full=Chromosome chr2 scaffold_112, whole genome shotgun sequence;	TC.MATE, SLC47A, norM, mdtK, dinF	_
Solyc05g005470.2	736	646	522	225	173	154	14.08	14.88	12.88	5.57	4.31	4.47	13.98	4.8	-1.52	1.46e-39	1.03e-37	yes	down	PREDICTED: probable nucleoredoxin 1-like [Solanum lycopersicum]	RecName: Full=Probable nucleoredoxin 1; Short=AtNrx1 [Arabidopsis thaliana]	hypothetical protein	NXN	_
Solyc01g087540.2	1027	782	1020	2335	2729	1876	23.89	21.91	30.61	70.28	82.7	66.23	25.26	73.4	1.54	2.59e-39	1.83e-37	yes	up	PREDICTED: uncharacterized protein LOC101251618 isoform 1 [Solanum lycopersicum]	_	SubName: Full=Chromosome chr13 scaffold_45, whole genome shotgun sequence;	_	_
Solyc04g081810.2	7614	6535	4948	2775	2604	2366	103.05	106.52	86.37	48.59	45.9	48.59	99.19	47.65	-1.06	2.86e-39	2.01e-37	yes	down	PREDICTED: subtilisin-like protease-like [Solanum lycopersicum]	RecName: Full=Subtilisin-like protease SBT5.4; AltName: Full=Subtilase subfamily 5 member 4; Short=AtSBT5.4; Flags: Precursor [Arabidopsis thaliana]	SubName: Full=Chromosome chr18 scaffold_1, whole genome shotgun sequence;	_	_
Solyc11g011210.1	2056	1521	1912	3838	3932	3143	241.65	215.29	289.82	583.57	601.91	560.55	247.58	583.07	1.24	2.9e-39	2.03e-37	yes	up	protein RSI-1 precursor [Solanum lycopersicum]	RecName: Full=Protein RSI-1; AltName: Full=TR132; Flags: Precursor	hypothetical protein	_	RSI-1
Solyc04g014480.2	293	403	223	29	25	26	12.43	20.6	12.2	1.59	1.38	1.67	14.97	1.54	-3.2	3.22e-39	2.24e-37	yes	down	PREDICTED: 15.7 kDa heat shock protein, peroxisomal-like [Solanum lycopersicum]	RecName: Full=15.7 kDa heat shock protein, peroxisomal; Short=AtHsp15.7 [Arabidopsis thaliana]	hypothetical protein	HSP20	_
Solyc07g007930.2	4948	5142	3186	1436	1247	1094	56.6	70.84	47	21.25	18.58	18.99	58.28	19.64	-1.56	3.7e-39	2.56e-37	yes	down	PREDICTED: probable galactinol--sucrose galactosyltransferase 6-like [Solanum lycopersicum]	RecName: Full=Probable galactinol--sucrose galactosyltransferase 6; AltName: Full=Protein DARK INDUCIBLE 10; AltName: Full=Raffinose synthase 6 [Arabidopsis thalia	SubName: Full=Chromosome chr11 scaffold_13, whole genome shotgun sequence;	E2.4.1.82	_
Solyc04g050440.2	2281	2568	1899	677	793	640	41.79	56.66	44.87	16.04	18.92	17.79	47.44	17.57	-1.43	7.75e-39	5.35e-37	yes	down	ammonium transporter 1 member 2 [Solanum lycopersicum]	RecName: Full=Ammonium transporter 1 member 2; AltName: Full=LeAMT1;2 [Solanum lycopersicum]	ammonium transporter	amt, AMT, MEP	_
Solyc02g077880.2	20695	16675	13541	7424	8003	6004	921.63	894.33	777.72	427.72	464.2	405.74	870.11	433.87	-1	1.33e-38	9.07e-37	yes	down	PREDICTED: auxin-repressed 12.5 kDa protein-like isoform 2 [Solanum lycopersicum]	RecName: Full=Auxin-repressed 12.5 kDa protein	SubName: Full=Putative uncharacterized protein (Chromosome chr10 scaffold_138, whole genome [...]	_	_
Solyc03g112210.1	218	195	167	37	18	21	26.72	28.79	26.4	5.87	2.87	3.91	27.28	4.24	-2.66	1.43e-38	9.76e-37	yes	down	_	_	_	_	_
Solyc09g065850.2	241	219	200	500	545	441	8.01	8.77	8.57	21.5	23.59	22.24	8.42	22.45	1.4	1.56e-38	1.06e-36	yes	up	IAA3 protein [Solanum IAA3 [Solanum lycopersicum]	RecName: Full=Auxin-induced protein 22D; AltName: Full=Indole-3-acetic acid-induced protein ARG13	SubName: Full=Chromosome chr5 scaffold_2, whole genome shotgun sequence;	IAA	_
Solyc03g098700.1	216	275	324	13	19	2	11.19	17.16	21.65	0.87	1.28	0.16	16.2	0.8	-4.18	1.65e-38	1.12e-36	yes	down	PREDICTED: cysteine protease inhibitor 8-like [Solanum lycopersicum]	RecName: Full=Cysteine protease inhibitor 8; AltName: Full=PCPI-8; Short=Pcpi8; Flags: Precursor	_	_	_
Solyc06g011380.2	331	306	288	66	76	41	15.59	17.36	17.5	4.02	4.66	2.93	16.72	3.92	-2.07	1.77e-38	1.2e-36	yes	down	PREDICTED: chaperone protein ClpB4, mitochondrial-like [Solanum lycopersicum]	RecName: Full=Chaperone protein ClpB4, mitochondrial; AltName: Full=ATP-dependent Clp protease ATP-binding subunit ClpB homolog 4; AltName: Full=Casein lytic prote	_	clpB	_
Solyc03g098750.2	1265	1377	884	329	347	280	75.64	99.16	68.17	25.45	27.02	25.41	80.91	25.99	-1.63	1.91e-38	1.29e-36	yes	down	hypothetical protein PHAVU_001G106900g [Phaseolus vulgaris]	_	_	_	_
Solyc04g054730.2	566	450	468	930	990	791	8.63	8.26	9.2	18.35	19.66	18.3	8.68	18.79	1.11	1.92e-38	1.29e-36	yes	up	sulfate transporter 2.1-like [Solanum lycopersicum]	RecName: Full=Sulfate transporter 2.1; AltName: Full=AST68 [Arabidopsis thaliana]	SubName: Full=Chromosome chr7 scaffold_20, whole genome shotgun sequence;	SULTR2	_
Solyc10g055410.1	1435	1339	1113	558	508	395	59.71	67.1	59.73	30.04	27.53	24.94	62.07	27.64	-1.16	2.56e-38	1.71e-36	yes	down	transcription factor [Solanum transcription factor [Solanum lycopersicum]	RecName: Full=Myb-related protein 308	SubName: Full=Flavonoid-related R2R3 MYB 4a repressor transcription factor (Chromosome chr3 [...]	MYBP	_
Solyc01g067890.2	3083	2861	2100	1132	1001	919	39.61	44.27	34.8	18.82	16.75	17.92	39.66	17.83	-1.15	3.77e-38	2.49e-36	yes	down	1-D-deoxyxylulose 5-phosphate synthase [Solanum lycopersicum]	RecName: Full=Probable 1-deoxy-D-xylulose-5-phosphate synthase, chloroplastic; Short=1-deoxyxylulose-5-phosphate synthase; Short=DXP synthase; Short=DXPS; AltName: F	annotation not avaliable	dxs	_
Solyc08g061060.1	1012	633	887	234	198	193	88.75	66.86	100.32	26.55	22.62	25.68	85.22	24.92	-1.77	3.8e-38	2.5e-36	yes	down	PREDICTED: EG45-like domain containing protein 2-like [Solanum lycopersicum]	RecName: Full=EG45-like domain containing protein 2; AltName: Full=Plant natriuretic peptide A; Short=AtEXPR3; Short=AtPNP-A; Short=Ath-ExpGamma-1.2; Flags: Precurs	_	_	_
Solyc09g008670.2	763	598	424	153	160	126	12.5	11.8	8.96	3.24	3.41	3.13	11.22	3.27	-1.75	4e-38	2.62e-36	yes	down	PREDICTED: threonine dehydratase biosynthetic, chloroplastic [Solanum lycopersicum]	RecName: Full=Threonine dehydratase biosynthetic, chloroplastic; AltName: Full=Threonine deaminase; Short=TD; Flags: Precursor	threonine dehydratase biosynthetic, chloroplast precursor, putative, expressed	E4.3.1.19, ilvA, tdcB	TD
Solyc07g062500.2	3479	3964	3020	1294	1160	1066	47.88	65.71	53.61	23.04	20.79	22.26	55.27	22.02	-1.32	4.52e-38	2.95e-36	yes	down	PREDICTED: secologanin synthase-like [Solanum lycopersicum]	RecName: Full=Cytochrome P450 CYP72A219; AltName: Full=Cytochrome P450 CYP72A129 [Panax ginseng]	SubName: Full=Chromosome undetermined scaffold_160, whole genome shotgun sequence;	_	_
Solyc11g011580.1	398	261	283	63	77	48	19.81	15.65	18.17	4.06	4.99	3.63	18	4.26	-2.05	5.36e-38	3.47e-36	yes	down	PREDICTED: putative GEM-like protein 8-like [Solanum lycopersicum]	RecName: Full=Putative GEM-like protein 8 [Arabidopsis thaliana]	hypothetical protein	_	_
Solyc02g079360.1	10252	5286	7168	2198	2213	1909	302.8	188.02	273.04	83.99	85.13	85.56	257.37	84.86	-1.6	5.98e-38	3.87e-36	yes	down	PREDICTED: uncharacterized protein LOC101248446 isoform 1 [Solanum lycopersicum]	_	_	_	_
Solyc11g069590.1	1101	769	796	1535	1624	1420	25.72	21.64	23.98	46.39	49.41	50.34	23.9	48.63	1.02	6.89e-38	4.44e-36	yes	up	PREDICTED: receptor-like serine/threonine-protein kinase NCRK-like [Solanum lycopersicum]	RecName: Full=Receptor-like serine/threonine-protein kinase NCRK; Flags: Precursor [Arabidopsis thaliana]	SubName: Full=Chromosome chr6 scaffold_3, whole genome shotgun sequence;	_	_
Solyc01g073910.2	574	476	449	178	161	149	17.16	17.14	17.31	6.88	6.27	6.76	17.2	6.63	-1.36	7.68e-38	4.91e-36	yes	down	PREDICTED: homeobox-leucine zipper protein HAT14-like [Solanum lycopersicum]	RecName: Full=Homeobox-leucine zipper protein HAT14; AltName: Full=Homeodomain-leucine zipper protein HAT14; Short=HD-ZIP protein 14 [Arabidopsis thaliana]	SubName: Full=Chromosome chr13 scaffold_149, whole genome shotgun sequence;	HD-ZIP	_
Solyc10g081300.1	255	226	161	35	14	20	9.06	9.67	7.37	1.61	0.65	1.08	8.75	1.12	-2.86	9.89e-38	6.29e-36	yes	down	PREDICTED: metacaspase-9-like isoform 1 [Solanum lycopersicum]	RecName: Full=Metacaspase-9; Short=AtMC9; Contains: RecName: Full=Metacaspase-9 subunit p20; Contains: RecName: Full=Metacaspase-9 subunit p10; AltName: Full=Metaca	_	_	_
Solyc10g085850.1	7646	7442	6220	3332	2789	2423	1477.45	1731.85	1550.07	832.94	701.92	710.47	1580.13	750.52	-1.07	1.07e-37	6.79e-36	yes	down	TPSI1 protein [Solanum TPSI1 [Solanum lycopersicum]	_	_	_	_
Solyc03g034110.2	622	504	355	120	101	108	25.6	24.98	18.84	6.39	5.41	6.75	23.39	6.16	-1.91	1.11e-37	6.99e-36	yes	down	PREDICTED: homeobox-leucine zipper protein ATHB-21-like [Solanum lycopersicum]	RecName: Full=Homeobox-leucine zipper protein ATHB-40; AltName: Full=HD-ZIP protein ATHB-40; AltName: Full=Homeodomain transcription factor ATHB-40	hypothetical protein	HD-ZIP	_
Solyc09g090510.2	23	14	32	159	154	137	0.27	0.2	0.49	2.44	2.38	2.46	0.31	2.43	2.61	1.44e-37	9.06e-36	yes	up	PREDICTED: uncharacterized protein LOC101260476 [Solanum lycopersicum]	_	hypothetical protein	_	_
Solyc11g030730.1	95	65	106	341	378	292	2.16	1.78	3.1	10.02	11.18	10.06	2.32	10.44	2.12	1.52e-37	9.55e-36	yes	up	PREDICTED: flavonoid 3'-monooxygenase-like [Solanum lycopersicum]	RecName: Full=Flavonoid 3'-monooxygenase; AltName: Full=Cytochrome P450 75B2; AltName: Full=Flavonoid 3'-hydroxylase	SubName: Full=Chromosome chr11 scaffold_13, whole genome shotgun sequence;	_	_
Solyc02g092480.2	1462	964	1003	2030	2060	1822	23.31	18.51	20.63	41.87	42.78	44.08	20.98	42.85	1.03	1.78e-37	1.12e-35	yes	up	PREDICTED: BTB/POZ domain-containing protein NPY2-like [Solanum lycopersicum]	RecName: Full=BTB/POZ domain-containing protein NPY2; AltName: Full=Protein NAKED PINS IN YUC MUTANTS 2 [Arabidopsis thaliana]	SubName: Full=Chromosome chr3 scaffold_117, whole genome shotgun sequence;	_	_
Solyc10g084370.1	1060	698	655	264	264	239	40.69	32.27	32.43	13.11	13.2	13.92	35.55	13.38	-1.4	2.75e-37	1.72e-35	yes	down	PREDICTED: transcription factor ASG4-like [Solanum lycopersicum]	RecName: Full=Protein REVEILLE 8; AltName: Full=MYB-like transcription factor; AltName: Full=Protein LHY-CCA1-like 5 [Arabidopsis thaliana]	SubName: Full=Chromosome chr8 scaffold_29, whole genome shotgun sequence;	_	_
Solyc04g071580.2	258	253	223	45	43	47	12.62	14.91	14.07	2.85	2.74	3.49	13.78	3	-2.16	2.87e-37	1.79e-35	yes	down	PREDICTED: abscisic stress-ripening protein 2-like [Solanum lycopersicum]	RecName: Full=Abscisic stress-ripening protein 2 [Solanum lycopersicum]	hypothetical protein	_	_
Solyc11g072200.1	1188	1289	875	2649	2614	2082	38.37	50.14	36.45	110.68	109.96	102.03	41.55	107.84	1.37	2.88e-37	1.79e-35	yes	up	PREDICTED: hyoscyamine 6-dioxygenase-like [Solanum lycopersicum]	RecName: Full=Hyoscyamine 6-dioxygenase; AltName: Full=Hyoscyamine 6-beta-hydroxylase	_	_	_
Solyc01g099880.2	133	232	101	1	0	2	3.86	8.11	3.78	0.04	0	0.09	5.19	0.04	-5.23	3.21e-37	1.99e-35	yes	down	PREDICTED: bidirectional sugar transporter SWEET16-like [Solanum lycopersicum]	RecName: Full=Bidirectional sugar transporter SWEET16; Short=OsSWEET16 [Oryza sativa Japonica Group]	SubName: Full=Putative uncharacterized protein (Chromosome chr14 scaffold_27, whole genome s [...]	SLC50A, SWEET	_
Solyc12g042890.1	312	222	313	745	744	664	13.79	11.81	17.84	42.59	42.82	44.52	14.36	43.25	1.58	3.22e-37	1.99e-35	yes	up	PREDICTED: acyl-protein thioesterase 2-like [Solanum lycopersicum]	RecName: Full=Acyl-protein thioesterase 1 [Cryptococcus neoformans var. neoformans B-3501A]	SubName: Full=Chromosome chr9 scaffold_7, whole genome shotgun sequence;	LYPLA2	_
Solyc05g018130.2	875	664	556	1301	1267	1151	23.09	21.1	18.92	44.42	43.55	46.09	21.22	44.62	1.07	3.43e-37	2.11e-35	yes	up	PREDICTED: probable iron/ascorbate oxidoreductase DDB_G0283291-like isoform 1 [Solanum lycopersicum]	RecName: Full=Probable 2-oxoglutarate/Fe(II)-dependent dioxygenase	SubName: Full=Chromosome chr11 scaffold_13, whole genome shotgun sequence;	_	_
Solyc04g009960.2	647	812	481	76	116	98	16.82	25.42	16.12	2.56	3.93	3.86	19.35	3.43	-2.46	4.13e-37	2.53e-35	yes	down	PREDICTED: L-allo-threonine aldolase-like isoform 1 [Solanum lycopersicum]	RecName: Full=Probable low-specificity L-threonine aldolase 1; AltName: Full=Threonine aldolase 1 [Arabidopsis thaliana]	threonine aldolase (EC:4.1.2.5)	ltaE	_
Solyc12g013900.1	1324	1084	1186	2134	2276	1800	42.52	41.93	49.12	88.66	95.2	87.72	44.3	90.66	1.03	4.63e-37	2.83e-35	yes	up	CT099 [Solanum pimpinellifolium]	RecName: Full=Early nodulin-like protein 2; AltName: Full=Phytocyanin-like protein; Flags: Precursor [Arabidopsis thaliana]	_	_	_
Solyc10g007070.2	2620	2184	1711	946	965	783	70.12	70.39	59.05	32.75	33.64	31.8	66.91	32.78	-1.03	5.89e-37	3.6e-35	yes	down	PREDICTED: early nodulin-like protein 1-like [Solanum lycopersicum]	RecName: Full=Early nodulin-like protein 2; AltName: Full=Phytocyanin-like protein; Flags: Precursor [Arabidopsis thaliana]	_	_	_
Solyc11g069740.1	702	419	447	127	86	58	15.45	11.11	12.69	3.62	2.47	1.94	13.25	2.72	-2.25	6.62e-37	4.02e-35	yes	down	NRT2;3 protein [Solanum putative high-affinity nitrate transporter [Solanum lycopersicum]	RecName: Full=High affinity nitrate transporter 2.4; Short=AtNRT2:4 [Arabidopsis thaliana]	_	NRT, narK, nrtP, nasA	_
Solyc09g092410.2	989	808	710	340	275	287	10.42	10.25	9.65	4.63	3.77	4.59	10.14	4.32	-1.21	1.31e-36	7.87e-35	yes	down	PREDICTED: TMV resistance protein N-like [Solanum lycopersicum]	RecName: Full=TMV resistance protein N [Nicotiana glutinosa]	_	_	_
Solyc02g063030.2	503	388	317	812	940	720	12.24	11.37	9.95	25.57	29.8	26.6	11.28	27.35	1.27	1.34e-36	8.05e-35	yes	up	PREDICTED: uncharacterized protein LOC101260301 [Solanum lycopersicum]	_	hypothetical protein	_	_
Solyc11g007130.1	866	462	604	1591	1548	1361	22.34	14.35	20.09	53.09	52	53.27	19.12	52.76	1.46	1.54e-36	9.24e-35	yes	up	PREDICTED: hippocampus abundant transcript-like protein 1-like [Solanum lycopersicum]	_	SubName: Full=Chromosome undetermined scaffold_119, whole genome shotgun sequence;	_	_
Solyc06g007790.1	210	125	153	429	493	385	7.17	5.14	6.74	18.94	21.92	19.94	6.4	20.28	1.65	1.65e-36	9.85e-35	yes	up	hypothetical protein MTR_7g055560 [Medicago truncatula]	_	_	_	_
Solyc12g098210.1	171	175	127	18	18	17	1.37	1.68	1.31	0.19	0.19	0.21	1.45	0.2	-2.39	1.79e-36	1.06e-34	yes	down	PREDICTED: pleiotropic drug resistance protein 1-like [Solanum lycopersicum]	RecName: Full=Pleiotropic drug resistance protein 1; AltName: Full=NpPDR1 [Nicotiana plumbaginifolia]	pleiotropic drug resistance, ABC transporter family protein	_	_
Solyc06g007440.2	2854	2201	1927	1005	855	923	53.84	50.01	46.88	24.53	21.01	26.42	50.55	23.87	-1.08	1.94e-36	1.15e-34	yes	down	PREDICTED: CBL-interacting serine/threonine-protein kinase 11-like [Solanum lycopersicum]	RecName: Full=CBL-interacting serine/threonine-protein kinase 18; AltName: Full=SNF1-related kinase 3.20; AltName: Full=SOS2-like protein kinase PKS22 [Arabidopsis	SubName: Full=CBL-interacting protein kinase 19;	PRKAA, AMPK	_
Solyc01g104910.2	5063	4853	3641	1953	1915	1713	69.85	80.64	64.79	34.86	34.41	35.86	71.78	35	-1.03	1.94e-36	1.15e-34	yes	down	PREDICTED: uncharacterized protein LOC101246968 isoform 1 [Solanum lycopersicum]	RecName: Full=Probable WRKY transcription factor 19; AltName: Full=WRKY DNA-binding protein 19 [Arabidopsis thaliana]	hypothetical protein	_	_
Solyc10g076940.1	167	166	150	413	403	369	3.71	4.44	4.3	11.87	11.66	12.44	4.12	11.97	1.52	2.12e-36	1.25e-34	yes	up	PREDICTED: probable peptide/nitrate transporter At3g43790-like [Solanum lycopersicum]	RecName: Full=Protein ZINC INDUCED FACILITATOR 1 [Arabidopsis thaliana]	SubName: Full=Chromosome undetermined scaffold_71, whole genome shotgun sequence;	_	_
Solyc01g102960.2	96	153	86	0	2	0	3.73	7.16	4.31	0	0.1	0	5	0.03	-5.24	2.24e-36	1.32e-34	yes	down	PREDICTED: 22.7 kDa class IV heat shock protein-like [Solanum lycopersicum]	RecName: Full=22.7 kDa class IV heat shock protein; Flags: Precursor	SubName: Full=Chromosome undetermined scaffold_77, whole genome shotgun sequence;	HSP20	_
Solyc01g067620.2	1656	1773	1516	657	525	487	40.81	52.62	48.18	20.94	16.85	18.21	46.77	18.69	-1.32	3.42e-36	2.01e-34	yes	down	PREDICTED: protein SRG1-like [Solanum lycopersicum]	RecName: Full=Protein SRG1; Short=AtSRG1; AltName: Full=Protein SENESCENCE-RELATED GENE 1 [Arabidopsis thaliana]	oxidoreductase, 2OG-Fe(II) oxygenase family protein (EC:1.14.11.9)	_	_
Solyc01g080580.2	1299	858	1004	358	381	355	16.71	13.3	16.66	5.96	6.39	6.93	15.61	6.4	-1.27	3.53e-36	2.06e-34	yes	down	PREDICTED: uncharacterized protein LOC101245199 [Solanum lycopersicum]	_	SubName: Full=Chromosome chr5 scaffold_2, whole genome shotgun sequence;	_	_
Solyc05g008290.2	855	658	603	263	278	239	15.33	14.21	13.94	6.1	6.49	6.5	14.56	6.36	-1.18	3.73e-36	2.18e-34	yes	down	PREDICTED: spore coat protein A-like [Solanum lycopersicum]	RecName: Full=Multicopper oxidase LPR1; AltName: Full=Protein LOW PHOSPHATE ROOT 1; Flags: Precursor [Arabidopsis thaliana]	SubName: Full=Chromosome chr1 scaffold_5, whole genome shotgun sequence;	_	_
Solyc07g052540.2	2396	2007	1591	889	711	690	67.84	68.43	58.09	32.56	26.22	29.64	65.13	29.47	-1.14	3.88e-36	2.26e-34	yes	down	PREDICTED: peroxidase 3-like [Solanum lycopersicum]	RecName: Full=Peroxidase 3; Short=Atperox P3; AltName: Full=ATPRC; AltName: Full=RCI3A; AltName: Full=Rare cold-inducible protein; Flags: Precursor [Arabidopsis tha	hypothetical protein	E1.11.1.7	_
Solyc01g010230.2	836	703	710	1569	1454	1111	43.13	43.68	47.24	104.71	97.69	86.97	44.53	96.95	1.12	4.65e-36	2.69e-34	yes	up	unnamed protein product [Coffea canephora]	_	_	_	_
Solyc04g082460.2	675	576	475	199	210	153	13.76	14.14	12.49	5.25	5.57	4.73	13.5	5.21	-1.36	5.12e-36	2.96e-34	yes	down	PREDICTED: catalase isozyme 3-like [Solanum lycopersicum]	RecName: Full=Catalase isozyme 3	catalase (EC:1.11.1.6); Occurs in almost all aerobically respiring organisms and serves to p [...]	katE, CAT, catB, srpA	_
Solyc06g060970.1	268	580	169	5	3	3	12.27	31.98	9.98	0.3	0.18	0.21	17.87	0.23	-5.76	5.38e-36	3.1e-34	yes	down	PREDICTED: expansin-like B1-like [Solanum lycopersicum]	RecName: Full=Expansin-like B1; Short=At-EXPR1; Short=AtEXLB1; Short=AtEXPR1; AltName: Full=Ath-ExpBeta-3.1; Flags: Precursor [Arabidopsis thaliana]	_	_	_
Solyc03g122340.2	1583	1797	1887	514	501	462	17.53	23.97	26.95	7.36	7.23	7.76	22.39	7.43	-1.58	6.48e-36	3.72e-34	yes	down	PREDICTED: linoleate 13S-lipoxygenase 3-1, chloroplastic [Solanum lycopersicum]	RecName: Full=Linoleate 13S-lipoxygenase 3-1, chloroplastic; Flags: Precursor [Solanum tuberosum]	lipoxygenase (EC:1.13.11.12); Plant lipoxygenase may be involved in a number of diverse aspe [...]	LOX2S	_
Solyc03g031890.2	1937	1158	1113	468	481	375	70.33	50.64	52.12	21.98	22.75	20.66	58.64	21.85	-1.42	6.95e-36	3.99e-34	yes	down	PREDICTED: uncharacterized protein LOC101258531 [Solanum lycopersicum]	_	SubName: Full=Chromosome chr9 scaffold_7, whole genome shotgun sequence;	_	_
Solyc06g031710.2	3052	2262	1793	943	851	839	74.24	66.27	56.25	29.68	26.96	30.97	66.35	29.12	-1.19	7.1e-36	4.06e-34	yes	down	PREDICTED: auxin-induced protein 5NG4-like [Solanum lycopersicum]	RecName: Full=WAT1-related protein At2g39510 [Arabidopsis thaliana]	hypothetical protein	_	_
Solyc04g011340.2	816	951	512	148	89	99	19.42	27.26	15.72	4.56	2.76	3.58	20.82	3.64	-2.48	8.11e-36	4.61e-34	yes	down	PREDICTED: auxin-induced protein 5NG4-like [Solanum lycopersicum]	RecName: Full=WAT1-related protein At2g39510 [Arabidopsis thaliana]	hypothetical protein	_	_
Solyc10g081000.1	1067	872	714	347	340	314	80.56	79.29	69.52	33.89	33.43	35.97	76.87	34.35	-1.16	8.98e-36	5.06e-34	yes	down	PREDICTED: uncharacterized protein LOC101250353 [Solanum lycopersicum]	_	_	_	_
Solyc04g008260.2	1038	834	689	347	328	291	29.49	28.53	25.24	12.75	12.14	12.54	27.92	12.47	-1.16	1.27e-35	7.13e-34	yes	down	PREDICTED: purple acid phosphatase 3-like [Solanum lycopersicum]	RecName: Full=Purple acid phosphatase 4; Flags: Precursor [Arabidopsis thaliana]	hypothetical protein	_	_
Solyc09g074760.1	433	425	300	97	94	78	35.51	41.98	31.73	10.29	10.04	9.71	36.45	10.03	-1.85	1.27e-35	7.14e-34	yes	down	PREDICTED: nuclear transcription factor Y subunit B-5-like [Solanum lycopersicum]	RecName: Full=Nuclear transcription factor Y subunit B-5; Short=AtNF-YB-5 [Arabidopsis thaliana]	SubName: Full=Chromosome chr7 scaffold_31, whole genome shotgun sequence;	NFYB	_
Solyc12g042300.1	921	717	711	322	252	265	17.92	16.8	17.84	8.1	6.39	7.82	17.54	7.42	-1.23	1.48e-35	8.27e-34	yes	down	PREDICTED: peptide transporter PTR2-like [Solanum lycopersicum]	RecName: Full=Protein NRT1/ PTR FAMILY 8.3; Short=AtNPF8.3; AltName: Full=Histidine-transporting protein; AltName: Full=Peptide transporter PTR2 [Arabidopsis thalian	SubName: Full=Chromosome chr1 scaffold_5, whole genome shotgun sequence;	SLC15A3_4, PHT	_
Solyc12g056860.1	3638	3347	2486	1323	1399	1155	118.84	131.68	104.73	55.91	59.52	57.25	118.73	57.57	-1.04	3.23e-35	1.79e-33	yes	down	PREDICTED: transcription factor TGA7-like [Solanum lycopersicum]	RecName: Full=Transcription factor TGA7; AltName: Full=bZIP transcription factor 50; Short=AtbZIP50 [Arabidopsis thaliana]	SubName: Full=Chromosome chr18 scaffold_1, whole genome shotgun sequence;	TGA	_
Solyc06g008760.1	301	269	250	70	68	61	33.64	36.21	36.04	10.12	9.9	10.35	35.17	10.11	-1.79	3.3e-35	1.83e-33	yes	down	PREDICTED: glutaredoxin-C13-like [Solanum lycopersicum]	RecName: Full=Glutaredoxin-C13; Short=AtGrxC13; AltName: Full=Protein ROXY 9 [Arabidopsis thaliana]	glutaredoxin	grxC, GLRX, GLRX2	_
Solyc10g081120.1	2337	2180	1733	977	832	742	39.47	44.34	37.75	21.35	18.3	19.02	40.51	19.59	-1.04	3.39e-35	1.87e-33	yes	down	arabinosidase ARA-1 [Solanum lycopersicum]	RecName: Full=Alpha-L-arabinofuranosidase 1; Short=AtASD1; AltName: Full=Beta-D-xylosidase; Flags: Precursor [Arabidopsis thaliana]	hypothetical protein	E3.2.1.55, abfA	_
Solyc04g064530.1	1885	1721	1396	769	720	561	63.02	69.29	60.19	33.26	31.35	28.46	64.18	31.16	-1.04	3.53e-35	1.94e-33	yes	down	PREDICTED: uncharacterized protein LOC101258062 [Solanum lycopersicum]	_	hypothetical protein	_	_
Solyc12g056930.1	60	64	65	265	228	196	1.04	1.34	1.45	5.95	5.15	5.16	1.26	5.43	2.03	3.94e-35	2.16e-33	yes	up	sulfate transporter 2 [Solanum sulfate transporter 2 [Solanum lycopersicum]	RecName: Full=Sulfate transporter 1.2 [Arabidopsis thaliana]	SubName: Full=Chromosome chr18 scaffold_1, whole genome shotgun sequence;	SULTR1	_
Solyc06g083130.2	531	379	440	940	848	788	28.33	24.35	30.28	64.89	58.93	63.8	27.64	62.48	1.17	4.04e-35	2.21e-33	yes	up	PREDICTED: dCTP pyrophosphatase 1-like [Solanum lycopersicum]	RecName: Full=dCTP pyrophosphatase 1; AltName: Full=Deoxycytidine-triphosphatase 1; Short=dCTPase 1; AltName: Full=RS21-C6; AltName: Full=XTP3-transactivated gene	SubName: Full=Chromosome undetermined scaffold_417, whole genome shotgun sequence;	DCTPP1	_
Solyc02g083120.1	186	175	164	424	466	461	6.67	7.56	7.58	19.67	21.76	25.08	7.22	22.02	1.59	4.05e-35	2.21e-33	yes	up	PREDICTED: uncharacterized protein LOC101250469 isoform 1 [Solanum lycopersicum]	_	_	_	_
Solyc09g075140.2	1028	804	701	351	339	305	23.64	22.27	20.79	10.44	10.16	10.65	22.36	10.41	-1.1	4.76e-35	2.59e-33	yes	down	PREDICTED: monoglyceride lipase-like [Solanum lycopersicum]	RecName: Full=Caffeoylshikimate esterase; AltName: Full=Lysophospholipase 2; Short=LysoPL2 [Arabidopsis thaliana]	annotation not avaliable	_	_
Solyc02g083410.2	206	180	153	444	427	348	2.36	2.48	2.26	6.58	6.37	6.05	2.37	6.35	1.39	4.9e-35	2.65e-33	yes	up	PREDICTED: uncharacterized protein LOC101244544 [Solanum lycopersicum]	RecName: Full=Putative receptor-like protein kinase At5g39000; Flags: Precursor [Arabidopsis thaliana]	SubName: Full=Chromosome chr12 scaffold_57, whole genome shotgun sequence;	_	_
Solyc08g079590.1	387	398	353	786	838	686	16.97	21.02	19.96	44.59	47.86	45.65	19.15	46.05	1.26	5.06e-35	2.74e-33	yes	up	PREDICTED: uncharacterized protein At4g22758-like [Solanum lycopersicum]	_	hypothetical protein	_	_
Solyc12g049270.1	577	508	441	183	175	157	17.83	18.9	17.57	7.31	7.04	7.36	18.09	7.23	-1.31	5.86e-35	3.16e-33	yes	down	PREDICTED: developmentally regulated G-protein 2-like [Solanum lycopersicum]	RecName: Full=Developmentally-regulated G-protein 2; Short=AtDRG2; AltName: Full=Developmentally-regulated G-protein 2B; Short=AtDRG2b [Arabidopsis thaliana]	hypothetical protein	K06944	_
Solyc12g099360.1	392	350	320	103	110	87	7.87	8.46	8.28	2.67	2.88	2.65	8.18	2.74	-1.55	7.07e-35	3.81e-33	yes	down	PREDICTED: acetate/butyrate--CoA ligase AAE7, peroxisomal-like [Solanum lycopersicum]	RecName: Full=Acetate/butyrate--CoA ligase AAE7, peroxisomal; AltName: Full=AMP-binding protein 7; Short=AtAMPBP7; AltName: Full=Acetyl-CoA synthetase; AltName: Ful	SubName: Full=Chromosome chr5 scaffold_64, whole genome shotgun sequence;	_	_
Solyc12g008660.1	900	633	620	280	270	229	25.27	21.41	22.45	10.17	9.87	9.76	23.2	9.94	-1.21	7.17e-35	3.85e-33	yes	down	PREDICTED: zinc finger CCCH domain-containing protein 49-like [Solanum lycopersicum]	RecName: Full=Zinc finger CCCH domain-containing protein 20; Short=AtC3H20 [Arabidopsis thaliana]	zinc finger CCCH type family protein, putative, expressed	_	_
Solyc09g082550.2	2579	4086	1663	365	281	286	38.45	73.37	31.98	7.04	5.46	6.47	47.65	6.32	-2.9	9.62e-35	5.14e-33	yes	down	PREDICTED: sulfate transporter 3.1-like [Solanum lycopersicum]	RecName: Full=Sulfate transporter 3.1; AltName: Full=AST12; AltName: Full=AtST1 [Arabidopsis thaliana]	sulfate/bicarbonate/oxalate exchanger and transporter sat-1	SULTR3	_
Solyc01g107730.2	381	243	323	715	755	669	8.22	6.31	8.98	19.95	21.21	21.89	7.84	20.97	1.41	1.32e-34	7.03e-33	yes	up	CycD3;2 protein [Solanum CycD3;2 [Solanum lycopersicum]	RecName: Full=Cyclin-D3-1; AltName: Full=Cyclin-delta-3; Short=Cyclin-d3; AltName: Full=G1/S-specific cyclin-D3-1; Short=CycD3;1 [Arabidopsis thaliana]	SubName: Full=Chromosome chr3 scaffold_8, whole genome shotgun sequence;	CYCD3	_
Solyc03g079930.2	3450	2449	2901	5161	5313	4421	96.72	82.68	104.89	187.18	194	188.07	94.68	189.83	1	1.47e-34	7.81e-33	yes	up	PREDICTED: uncharacterized protein At2g39795, mitochondrial-like [Solanum lycopersicum]	RecName: Full=Uncharacterized protein At2g39795, mitochondrial; Flags: Precursor [Arabidopsis thaliana]	hypothetical protein	C1QBP	_
Solyc01g080410.2	126	77	79	280	351	270	4.87	3.58	3.94	14	17.67	15.83	4.18	15.83	1.9	1.65e-34	8.74e-33	yes	up	PREDICTED: peptide methionine sulfoxide reductase B5-like [Solanum lycopersicum]	RecName: Full=Peptide methionine sulfoxide reductase B5; Short=AtMSRB5; AltName: Full=Peptide-methionine (R)-S-oxide reductase [Arabidopsis thaliana]	SubName: Full=Chromosome chr5 scaffold_2, whole genome shotgun sequence;	msrB	_
Solyc06g054660.1	159	168	111	13	14	14	16.78	21.36	15.11	1.78	1.92	2.24	17.74	1.97	-3.11	1.98e-34	1.04e-32	yes	down	_	_	_	_	_
Solyc10g017960.1	639	364	420	116	125	93	24.86	17.06	21.08	5.84	6.33	5.49	21.25	5.91	-1.83	2.12e-34	1.11e-32	yes	down	PREDICTED: F-box protein PP2-A13-like [Solanum lycopersicum]	RecName: Full=F-box protein PP2-A13; AltName: Full=Protein PHLOEM PROTEIN 2-LIKE A13; Short=AtPP2-A13; AltName: Full=SKP1-interacting partner 9 [Arabidopsis thalia	f-box family protein	_	_
Solyc03g115230.2	1089	1361	1134	368	336	251	11.66	17.55	15.66	5.1	4.69	4.08	14.73	4.65	-1.64	2.48e-34	1.3e-32	yes	down	PREDICTED: chaperone protein ClpB1-like [Solanum lycopersicum]	RecName: Full=Chaperone protein ClpB1; AltName: Full=ATP-dependent Clp protease ATP-binding subunit ClpB homolog 1; AltName: Full=Casein lytic proteinase B1; AltNa	SubName: Full=Chromosome chr17 scaffold_12, whole genome shotgun sequence;	clpB	_
Solyc11g069250.1	632	580	505	1190	1011	921	29.65	32.77	30.56	72.23	61.78	65.57	30.92	66.59	1.1	3.23e-34	1.68e-32	yes	up	PREDICTED: fasciclin-like arabinogalactan protein 11-like [Solanum lycopersicum]	RecName: Full=Fasciclin-like arabinogalactan protein 11; Flags: Precursor [Arabidopsis thaliana]	SubName: Full=Putative uncharacterized protein;	_	_
Solyc08g079200.1	795	630	540	251	233	221	66.64	63.6	58.38	27.22	25.44	28.11	63.21	26.87	-1.23	3.44e-34	1.79e-32	yes	down	PREDICTED: 14 kDa proline-rich protein DC2.15-like [Solanum lycopersicum]	RecName: Full=14 kDa proline-rich protein DC2.15; Flags: Precursor	_	_	_
Solyc06g059990.2	496	403	306	115	99	97	14.65	14.33	11.66	4.39	3.81	4.35	13.66	4.18	-1.69	3.66e-34	1.89e-32	yes	down	PREDICTED: dimethylallylcistransferase, chloroplastic-like [Solanum lycopersicum]	RecName: Full=Dimethylallylcistransferase, chloroplastic; AltName: Full=Neryl-diphosphate synthase; Flags: Precursor [Solanum lycopersicum]	_	DHDDS, RER2, SRT1	_
Solyc07g053550.1	1380	1408	1312	577	509	440	105.59	129.74	129.47	57.12	50.73	51.09	120.39	53.08	-1.18	4.66e-34	2.41e-32	yes	down	PREDICTED: glutaredoxin-C9-like isoform 1 [Solanum lycopersicum]	RecName: Full=Glutaredoxin-C9; Short=AtGrxC9; AltName: Full=Protein ROXY 19 [Arabidopsis thaliana]	GRX480; electron carrier/ protein disulfide oxidoreductase; Encodes GRX480, a member of the [...]	_	_
Solyc02g091370.2	1520	1005	1019	502	477	408	32.09	25.55	27.75	13.71	13.12	13.07	28.71	13.31	-1.1	4.78e-34	2.46e-32	yes	down	PREDICTED: UDP-glycosyltransferase 85A1-like [Solanum lycopersicum]	RecName: Full=UDP-glycosyltransferase 85A2 [Arabidopsis thaliana]	_	_	_
Solyc02g085110.2	888	796	704	345	309	284	16.47	17.78	16.84	8.28	7.46	7.99	17	7.91	-1.09	5.06e-34	2.6e-32	yes	down	PREDICTED: laccase-11-like [Solanum lycopersicum]	RecName: Full=Laccase-11; AltName: Full=Benzenediol:oxygen oxidoreductase 11; AltName: Full=Diphenol oxidase 11; AltName: Full=Urishiol oxidase 11; Flags: Precurso	hypothetical protein	E1.10.3.2	_
Solyc03g111310.2	8906	7514	5528	3232	3031	2709	195.38	198.53	156.41	91.73	86.61	90.18	184.79	89.48	-1.05	5.72e-34	2.93e-32	yes	down	PREDICTED: SNF1-related protein kinase regulatory subunit gamma-1-like [Solanum lycopersicum]	RecName: Full=SNF1-related protein kinase regulatory subunit gamma-1; Short=AKIN subunit gamma-1; Short=AKING1; Short=AKINgamma1; AltName: Full=CBS domain-containi	CBS domain containing membrane protein, putative, expressed	_	_
Solyc03g083620.1	6141	6374	5974	2502	2679	2264	573.86	717.34	719.98	302.48	326.07	321.04	663.06	316.27	-1.07	7e-34	3.57e-32	yes	down	PREDICTED: 21 kDa protein-like [Solanum lycopersicum]	_	SubName: Full=Putative uncharacterized protein;	_	_
Solyc12g017960.1	1268	1352	1110	438	501	366	164.27	210.94	185.46	73.41	84.54	71.95	185.45	76.86	-1.27	1.09e-33	5.52e-32	yes	down	_	_	_	_	_
Solyc06g069640.2	697	298	279	41	40	40	47.3	24.35	24.42	3.6	3.54	4.12	33.18	3.73	-3.12	1.24e-33	6.27e-32	yes	down	PREDICTED: dCTP pyrophosphatase 1-like [Solanum lycopersicum]	RecName: Full=dCTP pyrophosphatase 1; AltName: Full=Deoxycytidine-triphosphatase 1; Short=dCTPase 1; AltName: Full=RS21-C6; AltName: Full=XTP3-transactivated gene	SubName: Full=Chromosome chr17 scaffold_12, whole genome shotgun sequence;	DCTPP1	_
Solyc07g014690.2	527	553	340	112	94	93	10.68	13.49	8.88	2.94	2.48	2.86	11.04	2.76	-1.96	1.32e-33	6.64e-32	yes	down	Na+ transporter [Solanum lycopersicum var. cerasiforme]	RecName: Full=Sodium transporter HKT1; Short=AtHKT1 [Arabidopsis thaliana]	SubName: Full=Chromosome chr11 scaffold_118, whole genome shotgun sequence;	_	_
Solyc09g092480.1	678	706	592	223	218	200	16.48	20.67	18.56	7.01	6.9	7.38	18.43	7.08	-1.37	1.48e-33	7.43e-32	yes	down	PREDICTED: UDP-glycosyltransferase 75C1-like [Solanum lycopersicum]	RecName: Full=Anthocyanidin 3-O-glucoside 5-O-glucosyltransferase; AltName: Full=UDP-glucose:anthocyanin 5-O-glucosyltransferase HGT8; Flags: Precursor	_	_	_
Solyc02g091430.2	1373	944	939	391	436	403	29.65	24.55	26.15	10.92	12.26	13.2	26.98	12.07	-1.15	1.49e-33	7.46e-32	yes	down	PREDICTED: U-box domain-containing protein 4-like isoform 2 [Solanum lycopersicum]	RecName: Full=U-box domain-containing protein 4; AltName: Full=Plant U-box protein 4; Short=OsPUB4 [Oryza sativa Japonica Group]	SubName: Full=Putative uncharacterized protein (Chromosome chr14 scaffold_26, whole genome s [...]	VAC8	_
Solyc11g020960.1	944	709	714	342	266	260	73.21	66.22	71.42	34.31	26.87	30.6	70.45	30.6	-1.2	1.57e-33	7.87e-32	yes	down	PREDICTED: wound-induced proteinase inhibitor 2-like [Solanum lycopersicum]	RecName: Full=Wound-induced proteinase inhibitor 2; AltName: Full=Wound-induced proteinase inhibitor II; Flags: Precursor	_	_	_
Solyc09g090180.1	83	104	68	283	304	274	4.53	6.83	4.78	19.97	21.6	22.68	5.34	21.35	1.98	1.62e-33	8.1e-32	yes	up	PREDICTED: uncharacterized protein LOC101253723 [Solanum lycopersicum]	RecName: Full=Protein LIGHT-DEPENDENT SHORT HYPOCOTYLS 4; AltName: Full=Protein ORGAN BOUNDARY 4 [Arabidopsis thaliana]	SubName: Full=Chromosome chr5 scaffold_2, whole genome shotgun sequence;	_	_
Solyc07g065380.2	458	455	397	876	858	717	11.62	13.9	12.99	28.75	28.35	27.61	12.75	28.27	1.14	1.73e-33	8.62e-32	yes	up	zinc transporter-like precursor [Solanum lycopersicum]	RecName: Full=Zinc transporter 2; AltName: Full=ZRT/IRT-like protein 2; Flags: Precursor [Arabidopsis thaliana]	SubName: Full=Putative uncharacterized protein;	SLC39A1_2_3, ZIP1_2_3	_
Solyc02g082850.2	512	365	400	797	804	691	12.32	10.58	12.42	24.82	25.2	25.24	11.8	25.08	1.08	1.76e-33	8.73e-32	yes	up	PREDICTED: probable serine acetyltransferase 2-like [Solanum lycopersicum]	RecName: Full=Probable serine acetyltransferase 2; AltName: Full=OsSERAT3;1 [Oryza sativa Japonica Group]	hypothetical protein	cysE	_
Solyc06g007970.2	22	16	6	101	117	103	0.79	0.69	0.28	4.66	5.44	5.58	0.61	5.21	2.91	1.79e-33	8.86e-32	yes	up	PREDICTED: uncharacterized protein LOC101258461 [Solanum lycopersicum]	_	hypothetical protein	_	_
Solyc02g084850.2	5256	9900	3527	585	573	428	195.82	444.21	169.47	28.2	27.81	24.2	267.13	26.87	-3.31	2.1e-33	1.04e-31	yes	down	abscisic acid and environmental stress-inducible protein TAS14 [Solanum lycopersicum]	RecName: Full=Abscisic acid and environmental stress-inducible protein TAS14; AltName: Full=Dehydrin TAS14 [Solanum lycopersicum]	_	_	TAS14
Solyc02g079240.1	412	244	279	73	59	59	58.71	41.88	51.28	13.46	10.95	12.76	51.14	12.37	-2.04	2.1e-33	1.04e-31	yes	down	PREDICTED: uncharacterized protein LOC102597533 [Solanum tuberosum]	_	_	_	_
Solyc04g018110.1	1571	1872	1438	3554	3981	3182	73.71	105.77	87.01	215.71	243.26	226.54	87.88	228.57	1.38	2.16e-33	1.06e-31	yes	up	Hop-interacting protein THI026 [Solanum lycopersicum]	RecName: Full=Probable calcium-binding protein CML36; AltName: Full=Calmodulin-like protein 36 [Arabidopsis thaliana]	_	CML	_
Solyc07g009030.2	1158	736	859	335	288	205	79.85	61.12	76.39	29.88	25.87	21.45	72.85	25.95	-1.49	2.21e-33	1.08e-31	yes	down	PREDICTED: defensin-like protein 3-like [Solanum lycopersicum]	_	_	_	_
Solyc10g074920.1	987	1014	945	348	256	296	25.01	30.94	30.88	11.41	8.45	11.38	28.65	10.37	-1.46	2.78e-33	1.35e-31	yes	down	PREDICTED: mannan endo-1,4-beta-mannosidase 6-like [Solanum lycopersicum]	RecName: Full=Mannan endo-1,4-beta-mannosidase 6; AltName: Full=Beta-mannanase 6; AltName: Full=Endo-beta-1,4-mannanase 6; Short=AtMAN6; Flags: Precursor [Arabidops	hypothetical protein	MAN	_
Solyc12g094700.1	1490	1374	1201	643	525	491	51.17	56.82	53.19	28.57	23.48	25.59	53.57	25.9	-1.05	3.07e-33	1.49e-31	yes	down	PREDICTED: xylem cysteine proteinase 1-like [Solanum lycopersicum]	RecName: Full=Xylem cysteine proteinase 1; Short=AtXCP1; Flags: Precursor [Arabidopsis thaliana]	hypothetical protein	XCP	_
Solyc12g062690.1	317	252	194	58	58	42	90.35	86.5	71.31	21.39	21.53	18.16	83.46	20.47	-2.02	3.81e-33	1.84e-31	yes	down	_	_	_	_	_
Solyc09g042660.2	1350	929	849	1913	1753	1645	31.5	26.1	25.55	57.74	53.27	58.24	28.01	56.33	1.01	4.13e-33	2e-31	yes	up	PREDICTED: CBL-interacting protein kinase 2-like [Solanum tuberosum]	RecName: Full=CBL-interacting protein kinase 18; AltName: Full=OsCIPK18 [Oryza sativa Japonica Group]	SubName: Full=Chromosome chr8 scaffold_88, whole genome shotgun sequence;	PRKAA, AMPK	_
Solyc03g096770.1	108	136	107	428	347	334	10.61	16.1	13.56	54.42	44.42	49.81	13.24	49.55	1.9	4.36e-33	2.1e-31	yes	up	PREDICTED: uncharacterized protein LOC101243684 [Solanum lycopersicum]	_	hypothetical protein	_	_
Solyc02g063150.2	37	27	28	148	130	125	1.47	1.29	1.43	7.6	6.72	7.53	1.4	7.27	2.3	4.56e-33	2.2e-31	yes	up	PREDICTED: ribulose bisphosphate carboxylase small chain 1, chloroplastic isoform 1 [Solanum lycopersicum]	RecName: Full=Ribulose bisphosphate carboxylase small chain 1, chloroplastic; Short=RuBisCO small subunit 1; AltName: Full=LESS 17; Flags: Precursor [Solanum lycopers	RecName: Full=Ribulose bisphosphate carboxylase small chain; EC=4.1.1.39;; RuBisCO catalyzes [...]	rbcS	RBCS-1
Solyc01g106800.2	1127	868	964	426	368	359	22.62	20.98	24.95	11.06	9.62	10.93	22.79	10.52	-1.11	4.71e-33	2.26e-31	yes	down	amino acid transporter [Solanum AF013279_1 amino acid transporter [Solanum lycopersicum]	RecName: Full=Amino acid permease 6; AltName: Full=Amino acid transporter AAP6 [Arabidopsis thaliana]	AAP6 (AMINO ACID PERMEASE 6); acidic amino acid transmembrane transporter/ amino acid transm [...]	_	_
Solyc11g012130.1	258	216	189	483	461	402	17	17.14	16.06	41.18	39.57	40.2	16.76	40.32	1.26	5.77e-33	2.77e-31	yes	up	PREDICTED: early nodulin-like protein 2-like [Solanum lycopersicum]	_	_	_	_
Solyc03g019690.1	32	32	29	185	161	115	1.67	2.02	1.96	12.52	10.97	9.13	1.87	10.96	2.49	6.58e-33	3.14e-31	yes	up	PREDICTED: serine protease inhibitor 1-like [Solanum lycopersicum]	RecName: Full=Serine protease inhibitor 5; AltName: Full=gCDI-B1; Flags: Precursor	_	_	_
Solyc05g008760.2	595	491	460	884	998	797	14.46	14.37	14.42	27.8	31.6	29.4	14.42	29.61	1.03	8.18e-33	3.88e-31	yes	up	PREDICTED: amino-acid permease BAT1 homolog isoform 1 [Solanum lycopersicum]	RecName: Full=Amino-acid permease BAT1 homolog	SubName: Full=Chromosome chr1 scaffold_5, whole genome shotgun sequence;	_	_
Solyc07g008250.2	7104	7357	5734	12611	11906	10746	95.85	119.54	99.77	220.12	209.22	220.01	104.57	216.28	1.05	8.4e-33	3.97e-31	yes	up	PREDICTED: EIN3-binding F-box protein 1-like [Solanum lycopersicum]	RecName: Full=EIN3-binding F-box protein 1; AltName: Full=F-box/LRR-repeat protein 6 [Arabidopsis thaliana]	SubName: Full=Chromosome chr4 scaffold_6, whole genome shotgun sequence;	EBF1_2	_
Solyc08g078460.2	3613	2255	2017	1007	1004	818	86.47	65	62.26	31.18	31.3	29.71	72.42	30.78	-1.23	8.62e-33	4.07e-31	yes	down	PREDICTED: inositol 2-dehydrogenase/D-chiro-inositol 3-dehydrogenase-like [Solanum lycopersicum]	_	hypothetical protein	_	_
Solyc04g025750.2	5970	3815	3849	2072	1906	1729	157.79	121.44	131.2	70.85	65.61	69.35	138.29	68.57	-1.01	8.93e-33	4.21e-31	yes	down	PREDICTED: auxin-induced protein 5NG4-like [Solanum lycopersicum]	RecName: Full=WAT1-related protein At1g70260	_	_	_
Solyc10g076250.1	4382	4371	2698	1225	1210	1168	104.3	125.29	82.82	37.72	37.51	42.18	104.6	38.98	-1.42	9.52e-33	4.48e-31	yes	down	PREDICTED: alanine--glyoxylate aminotransferase 2 homolog 3, mitochondrial-like [Solanum lycopersicum]	RecName: Full=Alanine--glyoxylate aminotransferase 2 homolog 3, mitochondrial; AltName: Full=Beta-alanine-pyruvate aminotransferase 3; Flags: Precursor [Arabidopsi	SubName: Full=Chromosome chr8 scaffold_88, whole genome shotgun sequence;	AGXT2	_
Solyc12g010540.1	933	907	719	1561	1826	1368	24.57	28.76	24.41	53.17	62.62	54.66	25.86	56.91	1.14	1.19e-32	5.59e-31	yes	up	PREDICTED: UDP-glucuronate 4-epimerase 1-like [Solanum lycopersicum]	RecName: Full=UDP-glucuronate 4-epimerase 1; AltName: Full=UDP-glucuronic acid epimerase 1; Short=AtUGlcAE3 [Arabidopsis thaliana]	hypothetical protein	E5.1.3.6	_
Solyc10g050220.1	22	18	24	123	133	97	1.03	1.01	1.45	7.43	8.09	6.88	1.15	7.5	2.6	1.21e-32	5.66e-31	yes	up	PREDICTED: uncharacterized protein LOC101251726 isoform 2 [Solanum lycopersicum]	_	_	_	_
Solyc07g008620.1	443	429	520	1196	1108	969	4.89	5.71	7.41	17.09	15.94	16.24	5.9	16.43	1.46	1.21e-32	5.66e-31	yes	up	EIX receptor 1 precursor [Solanum lycopersicum]	RecName: Full=Probably inactive leucine-rich repeat receptor-like protein kinase At2g25790; Flags: Precursor [Arabidopsis thaliana]	_	EIX1_2	_
Solyc06g068970.2	127	94	117	338	298	280	3.82	3.4	4.54	13.14	11.67	12.77	3.9	12.52	1.66	1.32e-32	6.14e-31	yes	up	PREDICTED: uncharacterized protein LOC101250128 isoform 2 [Solanum lycopersicum]	_	SubName: Full=Chromosome chr17 scaffold_16, whole genome shotgun sequence;	_	_
Solyc02g076830.1	173	168	161	416	458	340	4.51	5.28	5.42	14.04	15.56	13.46	5.03	14.4	1.5	1.32e-32	6.14e-31	yes	up	PREDICTED: epidermis-specific secreted glycoprotein EP1-like [Solanum lycopersicum]	RecName: Full=Epidermis-specific secreted glycoprotein EP1; AltName: Full=52/54 kDa medium protein; Flags: Precursor [Daucus carota]	hypothetical protein	_	_
Solyc10g085200.1	828	766	561	266	218	207	22.58	25.16	19.73	9.39	7.74	8.57	22.55	8.57	-1.39	1.37e-32	6.37e-31	yes	down	PREDICTED: acyl-coenzyme A oxidase 4, peroxisomal-like [Solanum lycopersicum]	RecName: Full=Acyl-coenzyme A oxidase 4, peroxisomal; Short=AOX 4; AltName: Full=G6p; AltName: Full=Short-chain acyl-CoA oxidase; Short=AtCX4; Short=AtG6; Short=SA	acyl-CoA oxidase (EC:1.3.3.6)	E1.3.3.6, ACOX1, ACOX3	_
Solyc06g054060.1	332	660	239	19	12	18	23.96	57.35	22.24	1.77	1.13	1.97	34.09	1.61	-4.32	1.79e-32	8.28e-31	yes	down	PREDICTED: non-specific lipid-transfer protein-like protein At2g13820-like [Solanum lycopersicum]	_	SubName: Full=Chromosome chr7 scaffold_31, whole genome shotgun sequence;; Plant non-specifi [...]	_	_
Solyc01g068360.2	519	338	314	778	795	741	6.86	5.38	5.35	13.3	13.68	14.85	5.94	13.9	1.21	2.1e-32	9.69e-31	yes	up	PREDICTED: probable inactive leucine-rich repeat receptor-like protein kinase At3g03770-like [Solanum tuberosum]	RecName: Full=Probable inactive leucine-rich repeat receptor-like protein kinase At3g03770; Flags: Precursor [Arabidopsis thaliana]	SubName: Full=Chromosome chr8 scaffold_150, whole genome shotgun sequence;	_	_
Solyc03g083320.2	257	214	199	468	463	405	7.76	7.78	7.75	18.28	18.2	18.55	7.76	18.33	1.23	2.53e-32	1.16e-30	yes	up	calcium sensor calcineurin B-like [Solanum lycopersicum]	RecName: Full=Calcineurin B-like protein 7 [Oryza sativa Japonica Group]	SubName: Full=Calcineurin B-like protein 4-1;	PPP3R, CNB	_
Solyc03g116390.2	689	1340	493	67	39	45	29.98	70.22	27.67	3.77	2.21	2.97	42.12	2.99	-3.77	2.59e-32	1.19e-30	yes	down	late embryogenesis abundant protein [Solanum lycopersicum]	RecName: Full=Late embryogenesis abundant protein 76; Short=LEA 76	_	_	_
Solyc03g112200.1	898	701	708	329	342	261	40.63	38.19	41.31	19.26	20.15	17.92	40.05	19.17	-1.06	3.09e-32	1.41e-30	yes	down	PREDICTED: uncharacterized protein LOC101257758 [Solanum lycopersicum]	_	_	_	_
Solyc06g082240.2	6501	12376	4693	725	877	620	113.21	259.56	105.4	16.33	19.89	16.38	157.52	17.59	-3.16	3.11e-32	1.42e-30	yes	down	PREDICTED: laccase-3-like [Solanum lycopersicum]	RecName: Full=Laccase-3; AltName: Full=Benzenediol:oxygen oxidoreductase 3; AltName: Full=Diphenol oxidase 3; AltName: Full=Urishiol oxidase 3; Flags: Precursor [A	hypothetical protein	E1.10.3.2	_
Solyc06g054240.2	200	168	147	391	380	356	5.94	6.01	5.63	15.03	14.71	16.05	5.87	15.22	1.36	3.19e-32	1.45e-30	yes	up	PREDICTED: 5'-nucleotidase SurE-like [Solanum lycopersicum]	RecName: Full=5'-nucleotidase SurE; AltName: Full=Nucleoside 5'-monophosphate phosphohydrolase [Methanopyrus kandleri AV19]	hypothetical protein	surE	_
Solyc11g062100.1	1204	1088	857	459	449	375	20.31	22.1	18.64	10.01	9.86	9.6	20.38	9.83	-1.04	3.92e-32	1.78e-30	yes	down	PREDICTED: putative copper-transporting ATPase HMA5-like [Solanum lycopersicum]	RecName: Full=Probable copper-transporting ATPase HMA5; AltName: Full=Probable copper-transporting ATPase 3; AltName: Full=Protein HEAVY METAL ATPASE 5 [Arabidopsis	heavy metal ATPase	copA, ATP7	_
Solyc10g076210.1	582	480	557	1022	1073	921	20.73	20.6	25.59	47.1	49.79	49.79	22.13	48.84	1.14	4.46e-32	2.02e-30	yes	up	PREDICTED: peroxidase 4-like [Solanum lycopersicum]	RecName: Full=Cationic peroxidase 1; AltName: Full=PNPC1; Flags: Precursor	_	E1.11.1.7	_
Solyc12g100090.1	728	475	451	178	186	151	22.02	17.3	17.59	6.96	7.33	6.93	19.2	7.08	-1.43	5.11e-32	2.31e-30	yes	down	PREDICTED: uncharacterized protein LOC101247505 [Solanum lycopersicum]	_	_	_	_
Solyc02g079870.2	906	698	726	343	324	284	52.17	48.4	53.91	25.55	24.3	24.81	51.49	24.89	-1.05	5.64e-32	2.54e-30	yes	down	PREDICTED: uncharacterized protein LOC101267080 [Solanum lycopersicum]	_	_	_	_
Solyc04g005070.2	628	535	519	1056	1067	802	9.95	10.21	10.61	21.65	22.03	19.29	10.23	21.08	1.04	5.79e-32	2.61e-30	yes	up	PREDICTED: probable peptide transporter At1g52190-like [Solanum lycopersicum]	RecName: Full=Protein NRT1/ PTR FAMILY 1.2; Short=AtNPF1.2; AltName: Full=Nitrate transporter 1.11 [Arabidopsis thaliana]	SubName: Full=Chromosome chr11 scaffold_13, whole genome shotgun sequence;	SLC15A3_4, PHT	_
Solyc04g082410.2	2257	1500	1353	728	690	586	51.84	41.49	40.08	21.63	20.64	20.43	45.04	20.92	-1.1	6.25e-32	2.81e-30	yes	down	PREDICTED: BTB/POZ domain-containing protein At2g30600-like [Solanum lycopersicum]	RecName: Full=BTB/POZ domain-containing protein At2g30600 [Arabidopsis thaliana]	SubName: Full=Chromosome chr18 scaffold_137, whole genome shotgun sequence;	_	_
Solyc12g088190.1	414	682	300	46	45	39	9.65	19.15	9.02	1.39	1.37	1.38	12.49	1.38	-3.09	6.43e-32	2.88e-30	yes	down	Amino acid permease 6 [Theobroma cacao]	RecName: Full=Amino acid permease 6; AltName: Full=Amino acid transporter AAP6 [Arabidopsis thaliana]	AAP6 (AMINO ACID PERMEASE 6); acidic amino acid transmembrane transporter/ amino acid transm [...]	_	_
Solyc03g083010.2	1327	1147	1140	574	525	401	16.08	16.74	17.82	9	8.29	7.37	16.81	8.26	-1.02	7.76e-32	3.45e-30	yes	down	PREDICTED: putative aminoacrylate hydrolase RutD-like isoform 1 [Solanum lycopersicum]	_	SubName: Full=Chromosome chr16 scaffold_86, whole genome shotgun sequence;	_	_
Solyc08g075830.2	3966	3091	2475	1511	1286	1054	120.79	113.37	97.21	59.53	51.01	48.71	111.41	53.31	-1.06	1.19e-31	5.26e-30	yes	down	PREDICTED: peroxidase 27-like [Solanum lycopersicum]	RecName: Full=Peroxidase 27; Short=Atperox P27; AltName: Full=ATP12a; AltName: Full=PRXR7; Flags: Precursor [Arabidopsis thaliana]	SubName: Full=Chromosome chr12 scaffold_36, whole genome shotgun sequence;	E1.11.1.7	_
Solyc07g054220.1	484	402	427	154	148	109	14.11	14.12	16.06	5.81	5.62	4.82	14.69	5.45	-1.42	1.23e-31	5.43e-30	yes	down	PREDICTED: ethylene-responsive transcription factor ERF054-like [Solanum lycopersicum]	RecName: Full=Ethylene-responsive transcription factor ERF053 [Arabidopsis thaliana]	_	_	_
Solyc09g091430.2	1662	1194	1431	2439	2678	2287	31.86	27.57	35.38	60.49	66.87	66.53	31.54	64.53	1.03	1.31e-31	5.78e-30	yes	up	PREDICTED: probable pectate lyase 15-like [Solanum lycopersicum]	RecName: Full=Probable pectate lyase 1; AltName: Full=Pectate lyase A1; Flags: Precursor [Arabidopsis thaliana]	SubName: Full=Putative uncharacterized protein;	pel	_
Solyc05g055970.2	61	41	36	177	162	164	2.07	1.67	1.57	7.75	7.15	8.43	1.79	7.74	2.05	1.42e-31	6.22e-30	yes	up	PREDICTED: ankyrin repeat-containing protein At3g12360-like [Solanum lycopersicum]	_	_	_	_
Solyc08g061920.1	274	254	245	549	521	476	5.87	6.56	6.77	15.22	14.54	15.48	6.36	15.06	1.23	1.45e-31	6.36e-30	yes	up	PREDICTED: cytokinin dehydrogenase 7-like [Solanum lycopersicum]	RecName: Full=Cytokinin dehydrogenase 7; AltName: Full=Cytokinin oxidase 7; Short=AtCKX5; Short=AtCKX7; Short=CKO7 [Arabidopsis thaliana]	SubName: Full=Chromosome chr4 scaffold_6, whole genome shotgun sequence;	CKX	_
Solyc05g014260.2	5040	4854	3544	2033	1908	1710	94.04	109.08	85.28	49.07	46.37	48.42	96.23	47.93	-1	1.5e-31	6.54e-30	yes	down	PREDICTED: uncharacterized protein LOC101252689 [Solanum lycopersicum]	RecName: Full=Two-component response regulator ARR12 [Arabidopsis thaliana]	SubName: Full=Chromosome chr1 scaffold_75, whole genome shotgun sequence;	ARR-B	_
Solyc03g020070.2	203	210	209	37	30	37	8.22	10.24	10.91	1.94	1.58	2.27	9.66	1.91	-2.28	1.96e-31	8.52e-30	yes	down	PREDICTED: wound-induced proteinase inhibitor 2-like [Solanum lycopersicum]	RecName: Full=Proteinase inhibitor type-2 P303.51; AltName: Full=Proteinase inhibitor type II P303.51; Flags: Precursor	_	_	_
Solyc06g009020.2	27019	29488	24541	12026	11676	9876	658.66	865.73	771.56	379.27	370.72	365.33	758.24	372.11	-1.03	2.07e-31	8.98e-30	yes	down	PREDICTED: glutathione S-transferase-like [Solanum lycopersicum]	RecName: Full=Glutathione S-transferase; AltName: Full=25 kDa auxin-binding protein; AltName: Full=GST class-phi	SubName: Full=Chromosome chr7 scaffold_42, whole genome shotgun sequence;	GST, gst	_
Solyc03g114620.1	372	239	196	48	56	31	41.58	32.17	28.25	6.94	8.15	5.26	34.61	6.86	-2.32	2.26e-31	9.78e-30	yes	down	conserved hypothetical protein [Ricinus communis]	_	_	_	_
Solyc01g079880.2	6457	6834	4925	2539	2534	2178	195.09	248.67	191.91	99.24	99.72	99.86	211.22	99.59	-1.08	2.62e-31	1.13e-29	yes	down	PREDICTED: stem-specific protein TSJT1-like [Solanum lycopersicum]	RecName: Full=Stem-specific protein TSJT1 [Nicotiana tabacum]	SubName: Full=Putative uncharacterized protein;	_	_
Solyc09g066360.1	9	11	12	85	111	78	0.53	0.78	0.91	6.46	8.5	6.96	0.72	7.32	3.17	3.07e-31	1.32e-29	yes	up	PREDICTED: ethylene-responsive transcription factor 1B-like [Solanum lycopersicum]	RecName: Full=Ethylene-responsive transcription factor 1B; Short=AtERF1B; AltName: Full=Ethylene-responsive element-binding factor 1B; Short=EREBP-1B [Arabidopsis	SubName: Full=Chromosome chr7 scaffold_192, whole genome shotgun sequence;	ERF1	_
Solyc11g008200.1	2353	1716	1527	895	723	688	44.34	38.94	37.11	21.82	17.74	19.67	40.47	19.75	-1.03	3.32e-31	1.42e-29	yes	down	PREDICTED: uncharacterized protein LOC101265191 [Solanum lycopersicum]	_	SubName: Full=Chromosome chr13 scaffold_17, whole genome shotgun sequence;	_	_
Solyc03g019670.2	307	235	249	588	531	448	5.86	5.4	6.13	14.51	13.19	12.97	5.79	13.59	1.22	4e-31	1.7e-29	yes	up	PREDICTED: non-hemolytic phospholipase C-like [Solanum lycopersicum]	RecName: Full=Non-specific phospholipase C6; Flags: Precursor [Arabidopsis thaliana]	hypothetical protein	plcC	_
Solyc10g076710.1	266	223	196	471	462	435	5.04	5.09	4.79	11.54	11.4	12.5	4.98	11.78	1.23	4.43e-31	1.88e-29	yes	up	PI-phospholipase C PLC1 [Solanum lycopersicum]	RecName: Full=Phosphoinositide phospholipase C 2; AltName: Full=Phosphoinositide phospholipase PLC2; Short=AtPLC2; Short=PI-PLC2 [Arabidopsis thaliana]	hypothetical protein	PLCD	_
Solyc07g065880.2	1105	701	766	1556	1500	1392	9.22	7.04	8.24	16.79	16.29	17.62	8.23	16.86	1.03	4.49e-31	1.9e-29	yes	up	PREDICTED: kinesin-4-like [Solanum lycopersicum]	RecName: Full=Kinesin KP1; AltName: Full=Kinesin-like protein 1; Short=AtKP1 [Arabidopsis thaliana]	hypothetical protein	KIFC2_3	_
Solyc11g071470.1	591	483	536	956	1026	861	15.18	14.94	17.75	31.76	34.31	33.55	15.87	33.19	1.06	5.54e-31	2.34e-29	yes	up	PREDICTED: agmatine coumaroyltransferase-2-like [Solanum lycopersicum]	RecName: Full=Agmatine coumaroyltransferase-2 [Hordeum vulgare]	_	_	_
Solyc03g112280.2	145	153	129	348	379	318	1.56	1.98	1.79	4.83	5.3	5.18	1.76	5.1	1.48	6.06e-31	2.55e-29	yes	up	PREDICTED: C2 and GRAM domain-containing protein At5g50170-like [Solanum lycopersicum]	RecName: Full=C2 and GRAM domain-containing protein At5g50170 [Arabidopsis thaliana]	SubName: Full=Chromosome chr17 scaffold_12, whole genome shotgun sequence;	_	_
Solyc07g005100.2	447	352	425	849	814	691	11.38	10.8	13.96	27.97	27	26.7	11.96	27.25	1.18	8.4e-31	3.52e-29	yes	up	PREDICTED: chitotriosidase-1-like [Solanum lycopersicum]	RecName: Full=Probable endochitinase [Caenorhabditis elegans]	_	E3.2.1.14	_
Solyc07g049240.2	1103	842	688	368	283	272	35.49	32.63	28.55	15.32	11.86	13.28	32.51	13.5	-1.26	1.1e-30	4.57e-29	yes	down	PREDICTED: peroxidase 3-like [Solanum lycopersicum]	RecName: Full=Peroxidase 3; Short=Atperox P3; AltName: Full=ATPRC; AltName: Full=RCI3A; AltName: Full=Rare cold-inducible protein; Flags: Precursor [Arabidopsis tha	hypothetical protein	E1.11.1.7	_
Solyc02g089690.2	455	383	363	710	803	636	9.37	9.5	9.64	18.91	21.54	19.87	9.49	20.12	1.08	1.19e-30	4.95e-29	yes	up	PREDICTED: uncharacterized protein LOC101266779 [Solanum lycopersicum]	RecName: Full=Protein trichome birefringence-like 19 [Arabidopsis thaliana]	hypothetical protein	_	_
Solyc12g049170.1	746	623	588	291	263	219	23.96	24.1	24.35	12.09	11	10.67	24.12	11.28	-1.09	1.3e-30	5.4e-29	yes	down	PREDICTED: uncharacterized protein LOC101257544 [Solanum lycopersicum]	_	_	_	_
Solyc01g010060.2	146	155	113	346	407	325	7.11	9.09	7.1	21.81	25.83	24.03	7.74	23.88	1.61	1.4e-30	5.78e-29	yes	up	PREDICTED: uncharacterized protein LOC101261845 [Solanum lycopersicum]	_	_	_	_
Solyc03g123630.2	6320	4058	5258	10064	10221	8434	101.34	78.36	108.73	208.77	213.46	205.21	96.22	209.34	1.12	1.59e-30	6.56e-29	yes	up	pectinesterase/pectinesterase inhibitor U1 precursor [Solanum lycopersicum]	RecName: Full=Pectinesterase/pectinesterase inhibitor U1; Includes: RecName: Full=Pectinesterase inhibitor U1; AltName: Full=Pectin methylesterase inhibitor U1; Inc	RecName: Full=Pectinesterase; EC=3.1.1.11;	E3.1.1.11	_
Solyc12g013690.1	1047	950	835	448	377	347	29.26	31.97	30.09	16.19	13.72	14.71	30.37	14.88	-1.02	1.95e-30	7.99e-29	yes	down	PREDICTED: FAD-dependent urate hydroxylase-like [Solanum lycopersicum]	_	SubName: Full=Chromosome chr18 scaffold_1, whole genome shotgun sequence;	_	_
Solyc03g006250.2	3816	2304	2336	996	1088	1021	84.2	61.23	66.48	28.43	31.27	34.19	71.61	31.15	-1.2	2.17e-30	8.86e-29	yes	down	PREDICTED: GDSL esterase/lipase At1g28590-like [Solanum lycopersicum]	RecName: Full=GDSL esterase/lipase At1g28590; AltName: Full=Extracellular lipase At1g28590; Flags: Precursor [Arabidopsis thaliana]	lipase, putative; lipase, putative; FUNCTIONS IN: hydrolase activity, acting on ester bonds, [...]	_	_
Solyc08g080430.1	162	111	163	410	394	384	3.87	3.2	5.02	12.68	12.27	13.93	4	12.91	1.67	2.47e-30	1e-28	yes	up	PREDICTED: cytochrome P450 87A3-like [Solanum lycopersicum]	RecName: Full=Cytochrome P450 87A3 [Oryza sativa Japonica Group]	cytochrome P450	_	_
Solyc05g010340.2	175	103	110	345	334	286	2.72	1.93	2.2	6.94	6.76	6.74	2.31	6.82	1.52	2.64e-30	1.07e-28	yes	up	PREDICTED: uridine-cytidine kinase C-like [Solanum lycopersicum]	RecName: Full=Uridine-cytidine kinase C; AltName: Full=Cytidine monophosphokinase C; AltName: Full=Uridine monophosphokinase C [Dictyostelium discoideum]	phosphoribulokinase/uridine kinase family protein (EC:2.7.1.48 2.4.2.9)	_	_
Solyc02g076680.2	436	252	338	770	801	644	5.78	4.02	5.78	13.21	13.83	12.95	5.22	13.35	1.34	2.7e-30	1.09e-28	yes	up	PREDICTED: uncharacterized protein LOC101247686 [Solanum lycopersicum]	_	_	_	_
Solyc09g072660.2	568	488	439	197	178	170	10.55	10.92	10.52	4.73	4.31	4.79	10.66	4.6	-1.19	3.21e-30	1.3e-28	yes	down	PREDICTED: cannabidiolic acid synthase-like 2-like [Solanum lycopersicum]	RecName: Full=Reticuline oxidase-like protein; Flags: Precursor [Arabidopsis thaliana]	SubName: Full=Chromosome chr10 scaffold_50, whole genome shotgun sequence;	_	_
Solyc09g005200.2	862	612	533	265	223	203	57.03	48.76	45.47	22.68	19.21	20.38	50.95	20.78	-1.29	3.24e-30	1.3e-28	yes	down	PREDICTED: uncharacterized protein LOC101255726 [Solanum lycopersicum]	_	SubName: Full=Chromosome chr8 scaffold_68, whole genome shotgun sequence;	_	_
Solyc04g007250.1	485	339	323	119	119	111	20.79	17.5	17.85	6.6	6.64	7.22	18.87	6.8	-1.46	3.35e-30	1.35e-28	yes	down	PREDICTED: uncharacterized protein LOC102594051 [Solanum tuberosum]	_	_	_	_
Solyc08g006500.2	1037	697	741	344	286	289	11.24	9.1	10.36	4.82	4.04	4.75	10.3	4.53	-1.17	3.37e-30	1.35e-28	yes	down	PREDICTED: glutamate receptor 2.7-like [Solanum lycopersicum]	RecName: Full=Glutamate receptor 2.7; AltName: Full=Ligand-gated ion channel 2.7; Flags: Precursor [Arabidopsis thaliana]	SubName: Full=Chromosome undetermined scaffold_107, whole genome shotgun sequence;	GRIP	_
Solyc08g061020.1	701	372	469	141	124	92	26.55	16.97	22.91	6.91	6.12	5.29	22.41	6.15	-1.85	3.59e-30	1.43e-28	yes	down	PREDICTED: nitrate transporter 1.4-like [Solanum lycopersicum]	RecName: Full=Protein NRT1/ PTR FAMILY 6.2; Short=AtNPF6.2; AltName: Full=Nitrate transporter 1.4 [Arabidopsis thaliana]	SubName: Full=Chromosome chr11 scaffold_13, whole genome shotgun sequence;	SLC15A3_4, PHT	_
Solyc05g026240.1	644	518	543	999	1072	820	18.73	18.14	20.37	37.59	40.61	36.19	19.03	38.22	1	4.29e-30	1.71e-28	yes	up	PREDICTED: leucine-rich repeat extensin-like protein 4-like [Solanum lycopersicum]	RecName: Full=Leucine-rich repeat extensin-like protein 4; Short=AtLRX4; Short=LRR/EXTENSIN4; AltName: Full=Cell wall hydroxyproline-rich glycoprotein; Flags: Precu	hypothetical protein	_	_
Solyc03g119390.2	147	98	86	296	303	246	4.9	3.93	3.69	12.75	13.14	12.43	4.23	12.79	1.57	4.7e-30	1.87e-28	yes	up	PREDICTED: transcription factor BEE 3-like [Solanum lycopersicum]	RecName: Full=Transcription factor BEE 1; AltName: Full=Basic helix-loop-helix protein 44; Short=AtbHLH44; Short=bHLH 44; AltName: Full=Protein Brassinosteroid enha	hypothetical protein	_	_
Solyc07g063490.2	425	298	342	726	721	562	25.02	21.13	25.96	55.29	55.28	50.2	24.06	53.76	1.16	5.95e-30	2.36e-28	yes	up	PREDICTED: uncharacterized protein LOC101245970 [Solanum lycopersicum]	_	_	_	_
Solyc12g088840.1	197	182	145	31	40	26	25.52	28.4	24.23	5.2	6.75	5.11	26.05	5.71	-2.17	6.72e-30	2.66e-28	yes	down	PREDICTED: calmodulin-like protein 6-like [Solanum lycopersicum]	_	_	_	_
Solyc05g046030.2	749	482	435	174	106	118	21.21	16.44	15.88	6.37	3.91	5.07	18.1	5.12	-1.8	9.75e-30	3.84e-28	yes	down	PREDICTED: peroxidase 3-like [Solanum lycopersicum]	RecName: Full=Peroxidase 3; Short=Atperox P3; AltName: Full=ATPRC; AltName: Full=RCI3A; AltName: Full=Rare cold-inducible protein; Flags: Precursor [Arabidopsis tha	hypothetical protein	E1.11.1.7	_
Solyc05g041200.2	560	641	376	131	122	101	11.06	15.24	9.58	3.35	3.14	3.03	11.95	3.18	-1.88	9.83e-30	3.86e-28	yes	down	PREDICTED: 4-hydroxyphenylpyruvate dioxygenase-like [Solanum lycopersicum]	RecName: Full=4-hydroxyphenylpyruvate dioxygenase; AltName: Full=4-hydroxyphenylpyruvic acid oxidase; Short=4HPPD; Short=HPD; Short=HPPDase [Daucus carota]	4-hydroxyphenylpyruvate dioxygenase (EC:1.13.11.27)	HPD, hppD	_
Solyc10g085880.1	1373	1442	973	490	394	352	45.37	57.39	41.47	20.95	16.96	17.65	48.04	18.57	-1.37	9.92e-30	3.89e-28	yes	down	PREDICTED: UDP-glycosyltransferase 73C4-like isoform 1 [Solanum lycopersicum]	RecName: Full=UDP-glycosyltransferase 73C3 [Arabidopsis thaliana]	UDP-glucoronosyl/UDP-glucosyl transferase family protein; UDP-glucoronosyl/UDP-glucosyl tran [...]	UGT73C	_
Solyc03g078620.1	877	540	725	1468	1501	1224	49.25	36.52	52.51	106.66	109.79	104.31	46.16	107.05	1.21	9.92e-30	3.89e-28	yes	up	PREDICTED: uncharacterized protein LOC101261593 [Solanum lycopersicum]	_	_	_	_
Solyc06g083750.2	403	391	331	787	770	585	13.77	16.09	14.59	34.79	34.27	30.33	14.75	33.27	1.17	1e-29	3.93e-28	yes	up	PREDICTED: cysteine-rich repeat secretory protein 3-like [Solanum lycopersicum]	RecName: Full=Cysteine-rich repeat secretory protein 3; AltName: Full=Plasmodesmata-located protein 2; Short=PDLP2; Flags: Precursor [Arabidopsis thaliana]	_	_	_
Solyc09g010430.1	646	586	451	1083	1053	829	83.69	91.43	75.35	181.51	177.68	162.97	83.67	174.62	1.06	1.33e-29	5.2e-28	yes	up	_	_	_	_	_
Solyc09g090010.2	476	315	396	763	835	727	17.36	13.83	18.62	35.99	39.65	40.22	16.61	38.53	1.21	1.43e-29	5.56e-28	yes	up	PREDICTED: germin-like protein subfamily 1 member 19-like [Solanum lycopersicum]	RecName: Full=Germin-like protein subfamily 1 member 15; Flags: Precursor [Arabidopsis thaliana]	_	SMYD	_
Solyc08g080890.2	567	369	395	824	808	749	6.52	5.11	5.86	12.26	12.11	13.08	5.87	12.45	1.07	1.54e-29	5.96e-28	yes	up	PREDICTED: putative copper-transporting ATPase HMA5-like [Solanum lycopersicum]	RecName: Full=Probable copper-transporting ATPase HMA5; AltName: Full=Probable copper-transporting ATPase 3; AltName: Full=Protein HEAVY METAL ATPASE 5 [Arabidopsis	heavy metal ATPase	copA, ATP7	_
Solyc06g007370.1	447	291	302	687	717	739	31.85	24.97	27.75	63.33	66.54	79.9	28.44	69.41	1.28	1.61e-29	6.25e-28	yes	up	PREDICTED: uncharacterized protein LOC101247128 [Solanum lycopersicum]	_	hypothetical protein	_	_
Solyc06g066160.2	285	286	218	69	52	57	9.18	11.09	9.05	2.87	2.18	2.79	9.75	2.61	-1.86	1.75e-29	6.78e-28	yes	down	PREDICTED: isoflavone reductase homolog [Solanum lycopersicum]	RecName: Full=Bifunctional pinoresinol-lariciresinol reductase; Short=PLR-La1; AltName: Full=(+)-lariciresinol reductase.; AltName: Full=(+)-pinoresinol reductase	phenylcoumaran benzylic ether reductase -like protein	_	_
Solyc02g085910.2	43	75	54	292	262	206	1.34	2.82	2.17	11.79	10.65	9.75	2.06	10.78	2.33	1.79e-29	6.92e-28	yes	up	PREDICTED: LOB domain-containing protein 41-like [Solanum lycopersicum]	RecName: Full=LOB domain-containing protein 41; AltName: Full=ASYMMETRIC LEAVES 2-like protein 38; Short=AS2-like protein 38 [Arabidopsis thaliana]	SubName: Full=Putative uncharacterized protein (Chromosome chr14 scaffold_9, whole genome sh [...]	_	_
Solyc05g015370.2	3	2	2	47	58	46	0.13	0.1	0.11	2.61	3.24	2.99	0.11	2.94	3.83	1.92e-29	7.39e-28	yes	up	PREDICTED: HORMA domain-containing protein 1-like [Solanum tuberosum]	_	_	_	_
Solyc04g071100.1	1036	860	1132	2190	2409	1840	125.65	125.62	177.06	343.62	380.54	338.64	140.94	355.01	1.33	2.04e-29	7.85e-28	yes	up	PREDICTED: extensin-3-like [Solanum lycopersicum]	RecName: Full=Extensin-1; Short=AtExt1; Short=AtExt4; Flags: Precursor	_	_	_
Solyc04g082420.2	2086	1364	1126	583	553	484	41.94	33.03	29.2	15.17	14.48	14.77	35.31	14.81	-1.25	2.28e-29	8.75e-28	yes	down	PREDICTED: BTB/POZ domain-containing protein At2g30600-like isoform X1 [Solanum tuberosum]	RecName: Full=BTB/POZ domain-containing protein At2g30600 [Arabidopsis thaliana]	SubName: Full=Chromosome chr18 scaffold_137, whole genome shotgun sequence;	_	_
Solyc10g074840.1	337	135	225	825	847	653	47.43	22.88	40.84	150.22	155.27	139.47	37.65	148.76	1.98	2.32e-29	8.86e-28	yes	up	_	_	_	_	_
Solyc08g078950.2	18709	14480	10065	5662	4572	4605	308.38	287.44	213.96	120.74	98.15	115.18	273.61	111.19	-1.3	2.41e-29	9.21e-28	yes	down	PREDICTED: nitrate transporter 1.1-like [Solanum lycopersicum]	RecName: Full=Protein NRT1/ PTR FAMILY 6.3; Short=AtNPF6.3; AltName: Full=Nitrate transporter 1.1; Short=AtNRT1; AltName: Full=Nitrate/chlorate transporter; AltName:	SubName: Full=Chromosome chr2 scaffold_241, whole genome shotgun sequence;	_	_
Solyc02g090950.1	22	13	18	126	94	93	1.12	0.8	1.19	8.33	6.26	7.21	1.04	7.27	2.69	2.47e-29	9.4e-28	yes	up	PREDICTED: uncharacterized protein LOC101250861 [Solanum lycopersicum]	RecName: Full=Transcription factor HEC2; AltName: Full=Basic helix-loop-helix protein 37; Short=AtbHLH37; Short=bHLH 37; AltName: Full=Protein HECATE 2; AltName: Fu	SubName: Full=Chromosome chr18 scaffold_1, whole genome shotgun sequence;	_	_
NCRNA_7_275	133	93	88	286	281	221	23.82	20.06	20.32	66.25	65.54	60.05	21.58	64.14	1.57	2.73e-29	1.04e-27	yes	up	_	_	_	_	snoZ112
Solyc01g017730.1	5	9	3	73	72	51	0.48	1.05	0.37	9.12	9.06	7.48	0.63	8.61	3.58	2.78e-29	1.05e-27	yes	up	_	_	_	_	_
Solyc10g054800.1	236	250	190	32	40	47	8.2	10.47	8.52	1.44	1.81	2.48	9.02	1.88	-2.2	3.27e-29	1.24e-27	yes	down	PREDICTED: aquaporin PIP1-6-like [Solanum lycopersicum]	RecName: Full=Probable aquaporin PIP1-2; AltName: Full=OsPIP1;2; AltName: Full=Plasma membrane intrinsic protein 1-2	aquaporin, MIP family, PIP subfamily	AQP4	_
Solyc01g107790.2	225	241	222	519	536	434	6.31	8.14	8.03	18.82	19.57	18.46	7.4	18.97	1.35	4.08e-29	1.54e-27	yes	up	PREDICTED: uncharacterized protein At4g06744-like [Solanum lycopersicum]	RecName: Full=Uncharacterized protein At4g06744; Flags: Precursor [Arabidopsis thaliana]	hypothetical protein	_	_
Solyc03g119660.1	64	38	54	176	188	160	1.76	1.26	1.91	6.25	6.73	6.67	1.65	6.54	1.93	4.99e-29	1.87e-27	yes	up	PREDICTED: uncharacterized protein LOC101265423 [Solanum lycopersicum]	RecName: Full=Protein PLANT CADMIUM RESISTANCE 6; Short=AtPCR6 [Arabidopsis thaliana]	SubName: Full=Chromosome chr14 scaffold_9, whole genome shotgun sequence;	_	_
Solyc03g097750.2	122	71	74	246	286	232	4.76	3.33	3.72	12.41	14.53	13.73	3.99	13.55	1.74	4.99e-29	1.87e-27	yes	up	PREDICTED: translocon-associated protein subunit beta-like [Solanum lycopersicum]	_	_	SSR2	_
Solyc07g021340.2	1059	1044	765	404	350	305	79.08	93.89	73.68	39.03	34.04	34.56	82.19	35.95	-1.19	5.45e-29	2.03e-27	yes	down	hypothetical protein L484_008601 [Morus notabilis]	_	_	_	_
Solyc03g121090.2	4046	2384	2454	1172	1249	972	167.33	118.74	130.89	62.71	67.28	61	141	63.79	-1.14	5.51e-29	2.05e-27	yes	down	PREDICTED: uncharacterized protein LOC101254072 [Solanum lycopersicum]	_	SubName: Full=Chromosome chr9 scaffold_7, whole genome shotgun sequence;	_	_
Solyc12g044710.1	380	279	283	104	76	55	15.2	13.44	14.6	5.38	3.96	3.34	14.46	4.27	-1.74	6.34e-29	2.35e-27	yes	down	PREDICTED: uncharacterized protein LOC101250482 [Solanum lycopersicum]	_	_	_	_
Solyc06g007240.2	222	194	163	431	391	385	7.1	7.48	6.73	17.84	16.29	18.69	7.11	17.55	1.29	7.25e-29	2.69e-27	yes	up	PREDICTED: BAG family molecular chaperone regulator 4-like [Solanum lycopersicum]	RecName: Full=BAG family molecular chaperone regulator 4; AltName: Full=Bcl-2-associated athanogene 4 [Arabidopsis thaliana]	_	_	_
Solyc01g100770.2	119	263	110	4	4	2	5.3	14.11	6.32	0.23	0.23	0.14	8.41	0.2	-4.81	1.11e-28	4.08e-27	yes	down	PREDICTED: uncharacterized protein LOC101255245 [Solanum lycopersicum]	_	SubName: Full=Putative uncharacterized protein;	_	_
Solyc04g077220.2	574	458	434	190	204	154	18.08	17.37	17.63	7.74	8.37	7.36	17.72	7.85	-1.17	1.2e-28	4.4e-27	yes	down	PREDICTED: homeobox-leucine zipper protein HAT22-like [Solanum lycopersicum]	RecName: Full=Homeobox-leucine zipper protein HAT22; AltName: Full=Homeodomain-leucine zipper protein HAT22; Short=HD-ZIP protein 22 [Arabidopsis thaliana]	HAT9; DNA binding / transcription factor; Encodes homeobox protein HAT9. ; Probable transcri [...]	HD-ZIP	_
Solyc09g007270.2	1324	1800	1245	394	456	345	40.22	65.85	48.77	15.48	18.04	15.9	50.93	16.5	-1.62	1.35e-28	4.94e-27	yes	down	PREDICTED: L-ascorbate peroxidase 2, cytosolic-like [Solanum lycopersicum]	RecName: Full=L-ascorbate peroxidase 2, cytosolic; AltName: Full=L-ascorbate peroxidase 1b; Short=APX1b; Short=AtAPx02 [Arabidopsis thaliana]	SubName: Full=Putative uncharacterized protein;	E1.11.1.11	_
Solyc06g007910.2	1172	813	984	1827	2005	1459	71.84	60.01	77.78	144.87	160.06	135.7	69.84	147.42	1.08	1.43e-28	5.22e-27	yes	up	PREDICTED: protein RSI-1-like [Solanum lycopersicum]	RecName: Full=Gibberellin-regulated protein 4; AltName: Full=GAST1 protein homolog 4; Flags: Precursor [Arabidopsis thaliana]	_	_	_
Solyc08g062210.2	3936	4378	2877	1449	1290	1230	97.69	130.86	92.09	46.53	41.7	46.33	106.59	44.78	-1.25	1.82e-28	6.58e-27	yes	down	PREDICTED: nuclear transcription factor Y subunit A-8-like [Solanum lycopersicum]	RecName: Full=Nuclear transcription factor Y subunit A-8; Short=AtNF-YA-8 [Arabidopsis thaliana]	nuclear transcription factor Y subunit, putative, expressed	NFYA	_
Solyc11g069070.1	398	285	362	743	725	585	12.82	11.05	15.04	30.96	30.41	28.59	12.92	30.06	1.21	1.97e-28	7.09e-27	yes	up	PREDICTED: uncharacterized protein LOC101249986 isoform 1 [Solanum lycopersicum]	RecName: Full=Uncharacterized proline-rich protein	_	_	_
Solyc08g078560.2	697	489	535	1017	1186	864	48.85	41.27	48.36	92.21	108.26	91.89	46.29	97.72	1.08	2e-28	7.19e-27	yes	up	PREDICTED: uncharacterized protein LOC101257198 isoform 1 [Solanum lycopersicum]	_	unknown protein; unknown protein; LOCATED IN: chloroplast; EXPRESSED IN: 9 plant structures; [...]	_	_
Solyc12g008930.1	280	233	204	72	42	44	54.1	54.22	50.84	18	10.57	12.9	53.17	13.88	-1.93	2.3e-28	8.27e-27	yes	down	PREDICTED: uncharacterized protein LOC101244746 [Solanum lycopersicum]	_	_	_	_
Solyc12g011410.1	1231	774	751	375	345	279	259.89	196.8	204.48	102.42	94.87	89.38	223.3	95.88	-1.22	2.49e-28	8.93e-27	yes	down	_	_	_	_	_
Solyc09g065430.2	2877	4695	2217	569	644	506	118.7	233.28	117.96	30.37	34.61	31.68	154.99	32.24	-2.26	2.55e-28	9.15e-27	yes	down	PREDICTED: non-specific lipid-transfer protein-like protein At2g13820-like [Solanum lycopersicum]	_	_	_	_
Solyc06g065430.2	1209	714	889	1787	1915	1511	28.17	20.03	26.71	53.86	58.11	53.42	25.14	55.21	1.13	2.69e-28	9.59e-27	yes	up	PREDICTED: cytochrome P450 716B2-like [Solanum lycopersicum]	RecName: Full=Beta-amyrin 28-oxidase; AltName: Full=Cytochrome P450 CYP716A52v2 [Panax ginseng]	cytochrome P450	CYP26A	_
Solyc01g059900.2	287	248	214	78	71	56	16.44	17.11	15.81	5.78	5.3	4.87	16.47	5.34	-1.61	3.49e-28	1.24e-26	yes	down	PREDICTED: disease resistance response protein 206-like [Solanum lycopersicum]	RecName: Full=Dirigent protein 11; Short=AtDIR11; Flags: Precursor [Arabidopsis thaliana]	_	_	_
Solyc07g053120.2	57	39	50	192	206	134	0.62	0.51	0.7	2.69	2.91	2.2	0.61	2.62	1.94	4.85e-28	1.72e-26	yes	up	PREDICTED: uncharacterized protein LOC101268703 [Solanum lycopersicum]	RecName: Full=G-type lectin S-receptor-like serine/threonine-protein kinase At4g03230; Flags: Precursor [Arabidopsis thaliana]	SubName: Full=Chromosome chr12 scaffold_36, whole genome shotgun sequence;	_	_
Solyc09g090790.2	992	1346	628	209	162	134	37.95	62.02	30.99	10.34	8.07	7.78	43.55	8.78	-2.3	5.08e-28	1.8e-26	yes	down	PREDICTED: transcription factor GAMYB-like [Solanum lycopersicum]	RecName: Full=Transcription factor MYB48; AltName: Full=Myb-related protein 48; Short=AtMYB48 [Arabidopsis thaliana]	hypothetical protein	MYBP	_
Solyc10g085390.1	1093	980	827	364	450	364	21.16	22.84	20.64	9.11	11.34	10.69	21.54	10.36	-1.05	5.31e-28	1.88e-26	yes	down	PREDICTED: uncharacterized protein LOC101268046 [Solanum lycopersicum]	RecName: Full=D-alanine--D-alanine ligase; AltName: Full=D-Ala-D-Ala ligase; AltName: Full=D-alanylalanine synthetase [Herminiimonas arsenicoxydans]	D-alanine--D-alanine ligase family; D-alanine--D-alanine ligase family; FUNCTIONS IN: D-alan [...]	_	_
Solyc03g005450.2	1578	991	942	492	451	382	22.49	17.01	17.31	9.07	8.37	8.26	19.2	8.58	-1.15	5.99e-28	2.11e-26	yes	down	PREDICTED: cellulose synthase-like protein G2-like [Solanum lycopersicum]	RecName: Full=Cellulose synthase-like protein G1; Short=AtCslG1 [Arabidopsis thaliana]	_	_	_
Solyc01g005850.1	469	367	362	129	156	123	18	16.97	17.92	6.41	7.8	7.16	17.65	7.12	-1.3	6.17e-28	2.17e-26	yes	down	PREDICTED: uncharacterized protein LOC101243632 [Solanum lycopersicum]	RecName: Full=Extensin-3; Short=AtExt3; Short=AtExt5; Flags: Precursor [Arabidopsis thaliana]	_	_	_
Solyc03g083060.2	250	179	175	540	404	420	3.13	2.69	2.82	8.73	6.58	7.97	2.9	7.75	1.39	6.49e-28	2.28e-26	yes	up	PREDICTED: uncharacterized protein LOC101259818 [Solanum lycopersicum]	_	_	_	_
Solyc02g076920.2	417	522	376	114	80	94	12.71	19.16	14.78	4.5	3.18	4.35	15.38	3.99	-1.92	6.56e-28	2.3e-26	yes	down	PREDICTED: transcription factor bHLH30-like [Solanum lycopersicum]	RecName: Full=Transcription factor bHLH30; AltName: Full=Basic helix-loop-helix protein 30; Short=AtbHLH30; Short=bHLH 30; AltName: Full=Transcription factor EN 53	_	_	_
Solyc02g078780.2	922	709	852	1446	1474	1302	12.56	11.63	14.97	25.48	26.15	26.91	12.98	26.14	1	8.14e-28	2.85e-26	yes	up	PREDICTED: protein STRUBBELIG-RECEPTOR FAMILY 3-like [Solanum lycopersicum]	RecName: Full=Protein STRUBBELIG-RECEPTOR FAMILY 1; AltName: Full=Leucine-rich repeat receptor kinase-like protein SRF1; Flags: Precursor [Arabidopsis thaliana]	SRF1 (strubbelig receptor family 1); kinase; strubbelig receptor family 1 (SRF1); FUNCTIONS [...]	_	_
Solyc07g056440.2	1201	1299	1069	498	498	413	37.34	48.64	42.87	20.03	20.17	19.49	42.59	19.92	-1.09	8.3e-28	2.9e-26	yes	down	PREDICTED: probable glutathione S-transferase parC-like [Solanum lycopersicum]	RecName: Full=Probable glutathione S-transferase parC; AltName: Full=Auxin-regulated protein parC	SubName: Full=Chromosome undetermined scaffold_175, whole genome shotgun sequence;	GST, gst	_
Solyc01g096220.2	583	416	494	899	907	768	17.04	14.65	18.62	34	34.53	34.07	16.75	34.21	1.03	8.58e-28	2.99e-26	yes	up	PREDICTED: ras-related protein RABA3-like [Solanum lycopersicum]	RecName: Full=Ras-related protein RABA3; Short=AtRABA3 [Arabidopsis thaliana]	SubName: Full=Chromosome chr15 scaffold_37, whole genome shotgun sequence;	RAB11A	_
Solyc06g072400.1	929	462	591	170	134	157	33.41	20.01	27.41	7.91	6.28	8.57	27.35	7.54	-1.85	8.98e-28	3.12e-26	yes	down	PREDICTED: type I inositol 1,4,5-trisphosphate 5-phosphatase CVP2-like [Solanum lycopersicum]	RecName: Full=Type I inositol 1,4,5-trisphosphate 5-phosphatase CVP2; AltName: Full=Protein COTYLEDON VASCULAR PATTERN 2 [Arabidopsis thaliana]	_	E3.1.3.36	_
Solyc09g008020.2	1410	999	892	2145	1737	1716	36.2	30.89	29.54	71.25	58.09	66.86	32.53	65.34	1	1.01e-27	3.49e-26	yes	up	PREDICTED: OTU domain-containing protein DDB_G0284757-like [Solanum lycopersicum]	RecName: Full=OTU domain-containing protein DDB_G0284757 [Dictyostelium discoideum]	SubName: Full=Chromosome chr8 scaffold_29, whole genome shotgun sequence;	_	_
Solyc10g084780.1	184	103	135	361	396	301	16.92	11.4	16.01	42.94	47.42	41.99	14.89	44.22	1.56	1.16e-27	4.01e-26	yes	up	PREDICTED: expansin-A3-like [Solanum lycopersicum]	RecName: Full=Expansin-A9; Short=AtEXPA9; AltName: Full=Alpha-expansin-9; Short=At-EXP9; Short=AtEx9; AltName: Full=Ath-ExpAlpha-1.10; Flags: Precursor [Arabidopsi	_	_	_
Solyc09g092500.1	1036	1238	981	375	297	334	25.08	36.09	30.62	11.74	9.36	12.27	30.24	11.07	-1.44	1.3e-27	4.5e-26	yes	down	PREDICTED: UDP-glycosyltransferase 75C1-like [Solanum lycopersicum]	RecName: Full=Anthocyanidin 3-O-glucoside 5-O-glucosyltransferase 1; AltName: Full=UDP-glucose:anthocyanin 5-O-glucosyltransferase 3R4; Short=p3R4; Flags: Precursor	SubName: Full=Chromosome chr5 scaffold_67, whole genome shotgun sequence;	UGT75C1	_
Solyc10g084150.1	97	53	51	233	215	178	5	3.29	3.39	15.55	14.45	13.93	3.98	14.68	1.86	1.33e-27	4.58e-26	yes	up	cytokinin riboside 5'-monophosphate phosphoribohydrolase LOG6 [Solanum lycopersicum]	RecName: Full=Cytokinin riboside 5'-monophosphate phosphoribohydrolase LOG3; AltName: Full=Protein LONELY GUY 3 [Arabidopsis thaliana]	SubName: Full=Chromosome chr8 scaffold_29, whole genome shotgun sequence;	K06966	_
Solyc02g067430.2	648	691	486	204	188	184	16.21	20.82	15.68	6.6	6.13	6.99	17.52	6.55	-1.41	1.96e-27	6.71e-26	yes	down	PREDICTED: probable WRKY transcription factor 72-like [Solanum lycopersicum]	RecName: Full=Probable WRKY transcription factor 61; AltName: Full=WRKY DNA-binding protein 61 [Arabidopsis thaliana]	_	_	_
Solyc10g086570.2	753	385	401	116	78	105	41.08	25.29	28.21	8.19	5.54	8.69	32.22	7.41	-2.1	2.02e-27	6.9e-26	yes	down	uncharacterized protein LOC778362 [Solanum lycopersicum]	_	hypothetical protein	_	_
Solyc10g007640.2	444	377	303	700	656	599	14.73	15.06	12.96	30.04	28.34	30.15	14.31	29.48	1.04	2.09e-27	7.13e-26	yes	up	PREDICTED: probable glutathione S-transferase-like [Solanum lycopersicum]	RecName: Full=Probable glutathione S-transferase parC; AltName: Full=Auxin-regulated protein parC	SubName: Full=Chromosome undetermined scaffold_395, whole genome shotgun sequence;	GST, gst	_
Solyc08g007600.1	765	564	653	255	261	237	11.72	10.41	12.9	5.06	5.21	5.51	11.65	5.25	-1.14	2.17e-27	7.39e-26	yes	down	PREDICTED: subtilisin-like protease-like [Solanum lycopersicum]	RecName: Full=Subtilisin-like protease; AltName: Full=Cucumisin-like serine protease; Flags: Precursor [Arabidopsis thaliana]	SubName: Full=Chromosome chr2 scaffold_112, whole genome shotgun sequence;	_	_
Solyc11g012590.1	1030	1120	969	402	427	363	58.13	76.13	70.53	29.35	31.39	31.09	67.56	30.58	-1.14	2.23e-27	7.58e-26	yes	down	PREDICTED: CASP-like protein GSVIVT00013502001-like [Solanum lycopersicum]	RecName: Full=CASP-like protein GSVIVT00013502001	SubName: Full=Chromosome undetermined scaffold_490, whole genome shotgun sequence;	_	_
Solyc04g006960.2	287	227	209	511	455	398	4.2	4	3.95	9.68	8.68	8.84	4.06	9.08	1.14	2.65e-27	8.99e-26	yes	up	PREDICTED: ABC transporter G family member 21-like [Solanum lycopersicum]	RecName: Full=ABC transporter G family member 21; Short=ABC transporter ABCG.21; Short=AtABCG21; AltName: Full=White-brown complex homolog protein 21; Short=AtWBC	white-brown-complex ABC transporter family	_	_
Solyc10g079600.1	1524	1116	1125	616	467	479	76.2	67.21	72.55	39.85	30.41	36.34	72.25	35.5	-1.02	3e-27	1.02e-25	yes	down	PREDICTED: two-component response regulator ARR9-like [Solanum lycopersicum]	RecName: Full=Two-component response regulator ARR9; AltName: Full=Response reactor 4 [Arabidopsis thaliana]	SubName: Full=Chromosome chr8 scaffold_106, whole genome shotgun sequence;	ARR-A	_
Solyc04g082030.1	2658	3055	2257	1015	1132	850	70.15	97.1	76.82	34.65	38.91	34.04	80.72	35.95	-1.16	3.1e-27	1.05e-25	yes	down	ornithine decarboxylase [Solanum lycopersicum]	RecName: Full=Ornithine decarboxylase; Short=ODC; AltName: Full=LeODC [Solanum lycopersicum]	hypothetical protein	E4.1.1.17, ODC1, speC, speF	ODC
Solyc01g106640.2	224	186	210	450	609	434	12.71	12.71	15.36	33.02	44.99	37.35	13.5	38.5	1.5	3.33e-27	1.13e-25	yes	up	PREDICTED: pathogenesis-related leaf protein 6-like [Solanum lycopersicum]	RecName: Full=Pathogenesis-related protein 1A; Short=PR-1A; Flags: Precursor [Nicotiana tabacum]	SubName: Full=Putative uncharacterized protein (Chromosome chr3 scaffold_95, whole genome sh [...]	PR1	_
Solyc07g008140.2	2165	2535	1829	831	862	736	79.71	112.4	86.84	39.58	41.33	41.12	92.25	40.65	-1.18	5.09e-27	1.71e-25	yes	down	PREDICTED: blue copper protein-like [Solanum tuberosum]	RecName: Full=Blue copper protein; AltName: Full=Blue copper-binding protein; Short=AtBCB; AltName: Full=Phytocyanin 1; AltName: Full=Stellacyanin; Flags: Precursor	_	_	_
Solyc01g096940.2	182	126	157	361	354	309	2.4	2	2.67	6.15	6.07	6.17	2.35	6.13	1.34	5.15e-27	1.73e-25	yes	up	PREDICTED: probable inactive leucine-rich repeat receptor-like protein kinase At3g03770-like [Solanum lycopersicum]	RecName: Full=Probable inactive leucine-rich repeat receptor-like protein kinase At3g03770; Flags: Precursor [Arabidopsis thaliana]	hypothetical protein	_	_
Solyc09g089990.2	276	283	237	583	524	460	10.23	12.63	11.33	27.95	25.29	25.87	11.32	26.4	1.21	5.78e-27	1.94e-25	yes	up	PREDICTED: germin-like protein subfamily 1 member 15-like [Solanum lycopersicum]	RecName: Full=Germin-like protein subfamily 1 member 15; Flags: Precursor [Arabidopsis thaliana]	SubName: Full=Chromosome chr16 scaffold_10, whole genome shotgun sequence;	_	_
Solyc06g074910.2	369	256	247	94	88	66	12.63	10.56	10.91	4.16	3.92	3.43	11.46	3.86	-1.55	6.25e-27	2.09e-25	yes	down	PREDICTED: transcription factor MYB3-like [Solanum lycopersicum]	RecName: Full=Transcription factor RAX1; AltName: Full=Myb-related protein 37; Short=AtMYB37; AltName: Full=Protein REGULATOR OF AXILLARY MERISTEMS 1 [Arabidopsis t	hypothetical protein	MYBP	_
Solyc08g075880.2	527	350	352	119	150	109	21.72	17.37	18.71	6.34	8.05	6.82	19.44	7.08	-1.44	6.32e-27	2.11e-25	yes	down	PREDICTED: heavy metal-associated isoprenylated plant protein 26-like [Solanum lycopersicum]	RecName: Full=Heavy metal-associated isoprenylated plant protein 26; Short=AtHIPP26; AltName: Full=Farnesylated protein 6; Short=AtFP6; Flags: Precursor [Arabidops	SubName: Full=Putative uncharacterized protein;	_	_
Solyc08g080750.2	2197	1450	1294	734	676	612	73.31	58.27	55.69	31.69	29.38	30.99	63.27	30.67	-1.04	6.99e-27	2.33e-25	yes	down	PREDICTED: protein LURP-one-related 4-like [Solanum lycopersicum]	RecName: Full=Protein LURP-one-related 4 [Arabidopsis thaliana]	_	_	_
Solyc12g014010.1	637	685	497	203	222	160	15	19.43	15.1	6.19	6.81	5.72	16.44	6.27	-1.38	7e-27	2.33e-25	yes	down	PREDICTED: UDP-glucose flavonoid 3-O-glucosyltransferase 6-like [Solanum lycopersicum]	RecName: Full=UDP-glucose flavonoid 3-O-glucosyltransferase 6; AltName: Full=Flavonol 3-O-glucosyltransferase 6; Short=FaGT6	_	_	_
Solyc03g096760.1	47	22	37	139	145	133	4.74	2.67	4.81	18.14	19.05	20.36	4.1	19.12	2.19	7.02e-27	2.34e-25	yes	up	PREDICTED: uncharacterized protein LOC101268660 [Solanum lycopersicum]	_	SubName: Full=Putative uncharacterized protein;	_	_
Solyc08g077820.2	436	311	396	124	113	90	8.3	7.13	9.72	3.05	2.8	2.6	8.35	2.83	-1.53	7.22e-27	2.4e-25	yes	down	PREDICTED: LOW QUALITY PROTEIN: cationic amino acid transporter 6, chloroplastic-like [Solanum lycopersicum]	RecName: Full=Cationic amino acid transporter 7, chloroplastic; Flags: Precursor [Arabidopsis thaliana]	cationic amino acid transporter	_	_
Solyc06g075690.2	885	969	1004	348	326	281	17.88	23.58	26.16	9.1	8.58	8.61	22.16	8.77	-1.33	7.35e-27	2.44e-25	yes	down	auxin-regulated protein [Solanum lycopersicum]	RecName: Full=Protein UPSTREAM OF FLC [Arabidopsis thaliana]	hypothetical protein	_	_
Solyc01g006660.1	2323	1462	1450	786	723	667	39.18	29.69	31.54	17.15	15.88	17.07	33.88	16.68	-1.02	9.85e-27	3.25e-25	yes	down	PREDICTED: subtilisin-like protease-like [Solanum lycopersicum]	RecName: Full=Subtilisin-like protease SBT5.3; AltName: Full=Auxin-induced in root cultures protein 3; AltName: Full=Subtilase subfamily 5 member 3; Short=AtSBT5.3;	_	_	_
Solyc07g017510.2	1052	1328	864	356	332	290	6.22	9.46	6.59	2.72	2.56	2.6	7.36	2.63	-1.45	1.27e-26	4.17e-25	yes	down	PREDICTED: 1-phosphatidylinositol-3-phosphate 5-kinase FAB1B-like isoform X5 [Solanum tuberosum]	RecName: Full=1-phosphatidylinositol-3-phosphate 5-kinase FAB1B; Short=Phosphatidylinositol 3-phosphate 5-kinase; AltName: Full=FYVE finger-containing phosphoinosi	hypothetical protein	PIKFYVE, FAB1	_
Solyc10g083460.1	1883	1539	1067	586	612	490	134.17	132.07	98.05	54.02	56.8	52.98	122.75	54.68	-1.17	1.27e-26	4.18e-25	yes	down	PREDICTED: zinc finger A20 and AN1 domain-containing stress-associated protein 4-like [Solanum lycopersicum]	RecName: Full=Zinc finger A20 and AN1 domain-containing stress-associated protein 9; Short=OsSAP9 [Oryza sativa Japonica Group]	_	_	_
Solyc06g060600.1	492	380	305	717	703	629	17.58	16.36	14.06	33.15	32.72	34.11	16.14	33.29	1.04	1.42e-26	4.65e-25	yes	up	PREDICTED: probable trehalose-phosphate phosphatase G-like [Solanum lycopersicum]	RecName: Full=Probable trehalose-phosphate phosphatase F; Short=AtTPPF; AltName: Full=Trehalose 6-phosphate phosphatase; AltName: Full=Trehalose-phosphate phosphata	SubName: Full=Chromosome chr2 scaffold_187, whole genome shotgun sequence;	otsB	_
Solyc02g071750.2	263	234	185	65	62	50	5.06	5.42	4.59	1.62	1.55	1.46	5.03	1.55	-1.64	1.47e-26	4.79e-25	yes	down	PREDICTED: cyclic phosphodiesterase-like [Solanum lycopersicum]	RecName: Full=Cyclic phosphodiesterase; Short=CPDase [Arabidopsis thaliana]	hypothetical protein	_	_
Solyc12g017530.1	189	164	139	457	388	296	21.99	22.98	20.85	68.78	58.79	52.25	21.97	60.34	1.45	1.49e-26	4.87e-25	yes	up	PREDICTED: ARGOS-like protein-like [Solanum tuberosum]	RecName: Full=ARGOS-like protein [Arabidopsis thaliana]	hypothetical protein	_	_
Solyc04g015010.2	649	615	484	223	242	188	12.9	14.72	12.41	5.73	6.26	5.67	13.33	5.9	-1.16	1.56e-26	5.1e-25	yes	down	PREDICTED: microtubule-associated protein 70-5-like [Solanum lycopersicum]	RecName: Full=Microtubule-associated protein 70-5; Short=AtMAP70-5; AltName: Full=70 kDa microtubule-associated protein 5 [Arabidopsis thaliana]	hypothetical protein	_	_
Solyc08g007470.1	246	184	182	47	57	50	4.17	3.75	3.98	1.03	1.26	1.29	3.98	1.19	-1.66	1.72e-26	5.57e-25	yes	down	PREDICTED: uncharacterized protein LOC101266960 [Solanum lycopersicum]	_	hypothetical protein	_	_
Solyc04g024430.2	1051	811	696	405	357	279	41.22	38.31	35.21	20.55	18.24	16.61	38.5	18.56	-1.05	1.8e-26	5.83e-25	yes	down	PREDICTED: uncharacterized protein LOC101251874 [Solanum lycopersicum]	_	SubName: Full=Chromosome chr1 scaffold_136, whole genome shotgun sequence;	_	_
Solyc03g112540.2	618	433	431	205	167	160	16.25	13.71	14.61	6.97	5.72	6.38	14.95	6.36	-1.22	2.13e-26	6.89e-25	yes	down	PREDICTED: short-chain dehydrogenase TIC 32, chloroplastic-like [Solanum lycopersicum]	RecName: Full=Short-chain dehydrogenase TIC 32, chloroplastic; AltName: Full=Translocon at the inner envelope membrane of chloroplasts 32; Short=PsTIC32	hypothetical protein	_	_
Solyc10g083690.2	449	446	417	145	149	141	8.33	9.96	9.97	3.48	3.6	3.97	9.34	3.67	-1.32	2.44e-26	7.85e-25	yes	down	PREDICTED: cytochrome P450 76A2-like [Solanum lycopersicum]	RecName: Full=Cytochrome P450 76A2; AltName: Full=CYPLXXVIA2; AltName: Full=Cytochrome P-450EG7	cytochrome P450	_	_
Solyc04g014470.2	293	232	224	85	62	48	8.29	7.9	8.17	3.11	2.28	2.06	8.13	2.51	-1.66	2.59e-26	8.32e-25	yes	down	PREDICTED: transcription repressor MYB6-like [Solanum lycopersicum]	RecName: Full=Protein ODORANT1; AltName: Full=MYB-like protein ODO1	annotation not avaliable	MYBP	_
Solyc07g040890.1	2279	2645	2247	961	936	883	78.02	109.06	99.21	42.56	41.74	45.87	94.22	43.27	-1.12	2.72e-26	8.73e-25	yes	down	PREDICTED: carboxylesterase 1-like [Solanum lycopersicum]	RecName: Full=Carboxylesterase 1; Short=AeCXE1 [Actinidia eriantha]	_	_	_
Solyc01g105220.2	275	276	228	69	69	69	8.3	10.03	8.88	2.69	2.71	3.16	9.02	2.84	-1.63	3.2e-26	1.02e-24	yes	down	PREDICTED: ubiquinol oxidase, mitochondrial isoform 2 [Solanum lycopersicum]	RecName: Full=Ubiquinol oxidase 2, mitochondrial; AltName: Full=Alternative oxidase 2; Flags: Precursor	RecName: Full=Alternative oxidase; EC=1.-.-.-;	AOX1, AOX2	_
Solyc04g009780.1	146	127	119	26	18	25	8.9	9.32	9.36	2.05	1.43	2.31	9.17	1.91	-2.2	3.4e-26	1.08e-24	yes	down	PREDICTED: putative RING-H2 finger protein ATL71-like [Solanum lycopersicum]	RecName: Full=Putative RING-H2 finger protein ATL71 [Arabidopsis thaliana]	_	_	_
Solyc01g081630.2	328	324	227	88	73	56	8.61	10.24	7.68	2.99	2.5	2.23	8.85	2.59	-1.73	3.61e-26	1.15e-24	yes	down	PREDICTED: uncharacterized protein LOC101266263 [Solanum lycopersicum]	_	SubName: Full=Chromosome chr13 scaffold_149, whole genome shotgun sequence;	_	_
Solyc08g079460.2	649	469	625	1137	1160	979	8.7	7.58	10.81	19.73	20.26	19.93	8.97	19.97	1.15	3.63e-26	1.15e-24	yes	up	PREDICTED: probable LRR receptor-like serine/threonine-protein kinase At1g34110-like [Solanum lycopersicum]	RecName: Full=Probable receptor-like protein kinase At1g11050; Flags: Precursor [Arabidopsis thaliana]	hypothetical protein	_	_
Solyc07g063210.2	149	74	118	322	340	305	6.13	3.66	6.26	17.12	18.2	19.03	5.38	18.07	1.73	3.72e-26	1.18e-24	yes	up	PREDICTED: expansin-A12-like [Solanum lycopersicum]	RecName: Full=Expansin-A12; Short=AtEXPA12; AltName: Full=Alpha-expansin-12; Short=At-EXP12; Short=AtEx12; AltName: Full=Ath-ExpAlpha-1.24; AltName: Full=Expansin-	hypothetical protein	_	_
Solyc01g094910.2	14	11	13	90	114	65	0.2	0.19	0.24	1.67	2.13	1.42	0.21	1.76	2.59	3.82e-26	1.21e-24	yes	up	ferric-chelate reductase [Solanum lycopersicum]	RecName: Full=Ferric reduction oxidase 2; Short=AtFRO2; AltName: Full=Ferric-chelate reductase 2; AltName: Full=Protein FERRIC CHELATE REDUCTASE DEFECTIVE 1 [Arabid	hypothetical protein	_	_
Solyc08g082630.2	576	566	433	203	197	165	8.28	9.8	8.03	3.78	3.69	3.6	8.69	3.69	-1.21	4.37e-26	1.38e-24	yes	down	auxin response factor 9 [Solanum lycopersicum]	RecName: Full=Auxin response factor 9 [Arabidopsis thaliana]	SubName: Full=Chromosome chr2 scaffold_176, whole genome shotgun sequence;	K14486, ARF	_
Solyc08g081890.2	78	56	80	263	224	180	0.58	0.5	0.77	2.53	2.17	2.03	0.61	2.25	1.73	5.85e-26	1.83e-24	yes	up	PREDICTED: ABC transporter C family member 10-like [Solanum lycopersicum]	RecName: Full=ABC transporter C family member 10; Short=ABC transporter ABCC.10; Short=AtABCC10; AltName: Full=ATP-energized glutathione S-conjugate pump 14; AltN	multidrug resistance protein ABC transporter family	_	_
Solyc02g077590.1	4	1	0	52	46	32	0.25	0.08	0	4.26	3.79	3.08	0.12	3.74	4.12	5.9e-26	1.85e-24	yes	up	PREDICTED: homeobox-leucine zipper protein ATHB-52-like [Solanum tuberosum]	RecName: Full=Homeobox-leucine zipper protein ATHB-52; AltName: Full=HD-ZIP protein ATHB-52; AltName: Full=Homeodomain transcription factor ATHB-52 [Arabidopsis th	SubName: Full=Putative uncharacterized protein;	_	_
Solyc04g005610.2	959	906	578	279	289	231	30.65	34.88	23.83	11.54	12.03	11.2	29.97	11.61	-1.36	6.26e-26	1.96e-24	yes	down	PREDICTED: NAC transcription factor 29-like [Solanum lycopersicum]	RecName: Full=NAC transcription factor 29; Short=AtNAC029; AltName: Full=Protein NAC-LIKE, ACTIVATED BY AP3/PI; Short=AtNAP [Arabidopsis thaliana]	SubName: Full=Chromosome chr1 scaffold_84, whole genome shotgun sequence;	_	_
Solyc10g045100.1	312	230	239	614	480	458	14.23	12.63	14.06	36.22	28.51	31.69	13.67	32.17	1.23	6.58e-26	2.05e-24	yes	up	PREDICTED: broad-range acid phosphatase DET1-like [Solanum lycopersicum]	RecName: Full=Broad-range acid phosphatase DET1; AltName: Full=Decreased ergosterol transport protein 1 [Saccharomyces cerevisiae S288c]	_	_	_
Solyc04g077140.2	537	470	558	1001	1040	853	10.2	10.75	13.67	24.59	25.72	24.58	11.41	24.98	1.12	6.77e-26	2.11e-24	yes	up	PREDICTED: uncharacterized protein LOC101246921 [Solanum lycopersicum]	_	SubName: Full=Chromosome chr18 scaffold_1, whole genome shotgun sequence;	_	_
Solyc07g053640.1	1160	765	1053	1906	1924	1673	27.1	21.52	31.73	57.61	58.54	59.31	26.7	58.44	1.13	7.63e-26	2.36e-24	yes	up	PREDICTED: uncharacterized protein LOC101252504 isoform 1 [Solanum lycopersicum]	RecName: Full=Uncharacterized protein DDB_G0292186 [Dictyostelium discoideum]	_	_	_
Solyc12g098170.1	182	195	179	32	43	35	6.78	8.75	8.6	1.54	2.09	1.98	7.95	1.86	-2.04	8.23e-26	2.54e-24	yes	down	PREDICTED: F-box/kelch-repeat protein At3g06240-like [Solanum tuberosum]	_	_	_	_
Solyc08g068850.2	190	165	164	41	29	40	8.9	9.31	9.91	2.49	1.77	2.84	9.33	2.34	-1.95	1.14e-25	3.51e-24	yes	down	PREDICTED: uncharacterized protein LOC101268894 isoform 1 [Solanum lycopersicum]	_	_	_	_
Solyc03g111690.2	796	543	741	1357	1356	1162	14.73	12.1	17.69	32.49	32.69	32.63	14.77	32.6	1.14	1.25e-25	3.83e-24	yes	up	PREDICTED: probable pectate lyase 18-like [Solanum lycopersicum]	RecName: Full=Probable pectate lyase 18; AltName: Full=Pectate lyase A10; Flags: Precursor [Arabidopsis thaliana]	SubName: Full=Putative uncharacterized protein;	pel	_
Solyc02g090140.1	416	356	297	135	124	109	3.72	3.83	3.42	1.56	1.44	1.48	3.67	1.49	-1.24	1.31e-25	4.01e-24	yes	down	PREDICTED: uncharacterized protein LOC102601421 isoform X2 [Solanum tuberosum]	_	_	_	_
Solyc04g015750.2	351	232	201	524	534	462	2.59	2.06	1.92	5.01	5.14	5.18	2.22	5.11	1.17	1.41e-25	4.3e-24	yes	up	PREDICTED: magnesium-chelatase subunit ChlH, chloroplastic-like [Solanum lycopersicum]	RecName: Full=Magnesium-chelatase subunit ChlH, chloroplastic; Short=Mg-chelatase subunit H; AltName: Full=ABA-binding protein; AltName: Full=Mg-protoporphyrin IX c	GUN5 (GENOMES UNCOUPLED 5); magnesium chelatase; Encodes magnesium chelatase involved in pla [...]	chlH, bchH	_
Solyc03g007890.2	449	601	454	127	132	119	5.86	9.45	7.64	2.14	2.24	2.36	7.53	2.24	-1.71	1.42e-25	4.33e-24	yes	down	PREDICTED: heat shock protein 83-like [Solanum lycopersicum]	RecName: Full=Heat shock protein 83 [Ipomoea nil]	hypothetical protein	htpG, HSP90A	_
Solyc09g090350.2	419	452	376	150	127	104	5.76	7.49	6.67	2.67	2.28	2.17	6.58	2.38	-1.43	1.53e-25	4.65e-24	yes	down	PREDICTED: long-chain-alcohol oxidase FAO1-like [Solanum lycopersicum]	RecName: Full=Long-chain-alcohol oxidase FAO1; AltName: Full=Long-chain fatty alcohol oxidase 1	SubName: Full=Chromosome chr5 scaffold_2, whole genome shotgun sequence;	FAO3	_
Solyc12g049140.1	84	67	62	3	7	8	3.66	3.51	3.48	0.17	0.4	0.53	3.56	0.36	-3	1.98e-25	5.97e-24	yes	down	PREDICTED: extensin-2-like [Solanum tuberosum]	_	_	_	_
Solyc08g014240.2	581	479	459	208	202	197	13.94	13.85	14.21	6.46	6.31	7.17	13.99	6.62	-1.07	2.24e-25	6.72e-24	yes	down	PREDICTED: 2-isopropylmalate synthase A-like [Solanum tuberosum]	RecName: Full=2-isopropylmalate synthase A; AltName: Full=Alpha-IPM synthase A; AltName: Full=Alpha-isopropylmalate synthase A	2-isopropylmalate synthase (EC:2.3.3.13)	leuA	_
Solyc02g070070.1	60	75	82	278	240	203	1.29	1.94	2.27	7.71	6.7	6.6	1.79	7.02	1.92	2.33e-25	6.98e-24	yes	up	PREDICTED: tetrahydrocannabinolic acid synthase-like [Solanum lycopersicum]	RecName: Full=Tetrahydrocannabinolic acid synthase; Short=THCAS; AltName: Full=Delta(1)-tetrahydrocannabinolic acid synthase; AltName: Full=THCA synthase; Flags: P	SubName: Full=Chromosome chr10 scaffold_50, whole genome shotgun sequence;	_	_
Solyc05g013560.2	298	226	203	497	504	374	21.01	19.19	18.46	45.34	46.29	40.02	19.67	44.08	1.16	2.98e-25	8.9e-24	yes	up	unknown [Lotus japonicus]	_	_	_	_
Solyc10g083670.1	374	371	376	732	829	611	7.98	9.54	10.35	20.22	23.05	19.79	9.18	21.08	1.19	3.05e-25	9.1e-24	yes	up	PREDICTED: glucomannan 4-beta-mannosyltransferase 9-like [Solanum lycopersicum]	RecName: Full=Glucomannan 4-beta-mannosyltransferase 9; AltName: Full=Cellulose synthase-like protein A9; Short=AtCslA9; AltName: Full=Glucomannan synthase; AltNam	SubName: Full=Chromosome chr8 scaffold_23, whole genome shotgun sequence;	CSLA	_
Solyc01g107400.2	339	245	276	82	70	85	19.68	17.13	20.67	6.16	5.29	7.49	19.16	6.25	-1.6	3.34e-25	9.96e-24	yes	down	PREDICTED: probable indole-3-acetic acid-amido synthetase GH3.1-like [Solanum lycopersicum]	_	_	GH3	_
Solyc04g082940.2	89	111	96	291	364	243	2.72	4.09	3.78	11.51	14.49	11.27	3.47	12.48	1.82	3.43e-25	1.02e-23	yes	up	PREDICTED: uncharacterized protein LOC101246922 [Solanum lycopersicum]	_	hypothetical protein	_	_
Solyc09g060110.2	899	605	897	1723	1689	1504	9.79	7.93	12.6	24.27	23.95	24.85	10.03	24.33	1.27	3.86e-25	1.14e-23	yes	up	PREDICTED: probable LRR receptor-like serine/threonine-protein kinase At5g48740-like [Solanum lycopersicum]	RecName: Full=Probable LRR receptor-like serine/threonine-protein kinase At5g48740; Flags: Precursor [Arabidopsis thaliana]	SubName: Full=Chromosome undetermined scaffold_70, whole genome shotgun sequence;	_	_
Solyc02g062460.2	1278	1407	1166	2477	2182	2061	29.24	38.77	34.4	73.31	65.02	71.55	33.81	69.89	1.05	3.9e-25	1.15e-23	yes	up	PREDICTED: flavonol synthase/flavanone 3-hydroxylase-like isoform 3 [Solanum lycopersicum]	RecName: Full=Probable 2-oxoglutarate-dependent dioxygenase AOP1.2	_	_	_
Solyc08g081540.2	665	598	405	188	144	165	12.73	13.79	10	4.66	3.59	4.79	12.26	4.33	-1.48	4.45e-25	1.32e-23	yes	down	1-amino-cyclopropane-1-carboxylate synthase [Solanum lycopersicum]	RecName: Full=1-aminocyclopropane-1-carboxylate synthase; Short=ACC synthase; AltName: Full=S-adenosyl-L-methionine methylthioadenosine-lyase [Glycine max]	SubName: Full=Chromosome chr2 scaffold_132, whole genome shotgun sequence;	ACS	_
Solyc12g017340.1	16	11	17	95	79	70	1.96	1.62	2.69	15.07	12.61	13.02	2.07	13.6	2.66	4.68e-25	1.38e-23	yes	up	PREDICTED: metal tolerance protein 10-like [Solanum lycopersicum]	_	_	_	_
Solyc01g100020.2	550	549	415	181	160	170	5.22	6.28	5.08	2.22	1.98	2.45	5.52	2.21	-1.28	5e-25	1.47e-23	yes	down	PREDICTED: phospholipase D p1-like [Solanum lycopersicum]	RecName: Full=Phospholipase D p1; Short=AtPLDp1; AltName: Full=Phospholipase D zeta 1; Short=PLDzeta1; AltName: Full=Phospholipase D1 PHOX and PX-containing domain	phospholipase D (EC:3.1.4.4)	PLD1_2	_
Solyc11g006990.1	1287	1001	1290	2259	2264	1830	38.71	36.26	50.05	87.91	88.7	83.53	41.3	86.87	1.07	5.87e-25	1.72e-23	yes	up	PREDICTED: uncharacterized protein LOC101268242 [Solanum lycopersicum]	RecName: Full=Protein trichome birefringence-like 36 [Arabidopsis thaliana]	SubName: Full=Chromosome chr13 scaffold_181, whole genome shotgun sequence;	_	_
Solyc06g069070.1	870	1228	617	204	209	168	104.41	177.48	95.49	31.67	32.67	30.59	125.04	31.7	-1.98	5.95e-25	1.74e-23	yes	down	PREDICTED: probable non-specific lipid-transfer protein AKCS9-like [Solanum lycopersicum]	RecName: Full=Probable non-specific lipid-transfer protein AKCS9; Short=LTP; Flags: Precursor	hypothetical protein	_	_
Solyc08g061010.2	548	282	347	111	76	76	20.73	12.85	16.93	5.43	3.75	4.36	17.09	4.52	-1.89	7.11e-25	2.08e-23	yes	down	PREDICTED: nitrate transporter 1.4-like [Solanum lycopersicum]	RecName: Full=Protein NRT1/ PTR FAMILY 6.2; Short=AtNPF6.2; AltName: Full=Nitrate transporter 1.4 [Arabidopsis thaliana]	_	SLC15A3_4, PHT	_
Solyc10g084290.1	423	322	340	614	715	568	7.77	7.12	8.05	14.58	17.1	15.82	7.65	15.83	1.04	7.18e-25	2.09e-23	yes	up	PREDICTED: interactor of constitutive active ROPs 2, chloroplastic-like isoform 1 [Solanum PREDICTED: interactor of con	RecName: Full=Interactor of constitutive active ROPs 2, chloroplastic; AltName: Full=ROP-interactive partner 2; Flags: Precursor	hypothetical protein	_	_
Solyc01g080260.2	145	198	130	16	19	22	1.81	2.98	2.1	0.26	0.31	0.42	2.27	0.33	-2.48	7.2e-25	2.1e-23	yes	down	PREDICTED: uncharacterized protein LOC101247158 [Solanum lycopersicum]	_	SubName: Full=Chromosome chr5 scaffold_2, whole genome shotgun sequence;	_	_
Solyc07g048110.2	342	260	228	494	524	474	4.44	4.06	3.82	8.3	8.86	9.34	4.13	8.81	1.07	7.39e-25	2.15e-23	yes	up	PREDICTED: uncharacterized protein RSN1-like [Solanum lycopersicum]	RecName: Full=CSC1-like protein At3g21620 [Arabidopsis thaliana]	hypothetical protein	_	_
Solyc09g065420.2	758	1315	504	97	112	106	31.31	65.42	26.85	5.18	6.03	6.64	40.85	5.91	-2.77	7.45e-25	2.17e-23	yes	down	PREDICTED: non-specific lipid-transfer protein-like protein At2g13820-like [Solanum lycopersicum]	_	RecName: Full=Non-specific lipid-transfer protein;; Plant non-specific lipid-transfer protei [...]	_	_
Solyc10g086530.1	155	102	128	292	326	266	2.32	1.84	2.47	5.65	6.35	6.04	2.21	6.01	1.4	7.74e-25	2.25e-23	yes	up	PREDICTED: scarecrow-like protein 9-like [Solanum lycopersicum]	RecName: Full=Scarecrow-like protein 9; Short=AtSCL9; AltName: Full=GRAS family protein 13; Short=AtGRAS-13 [Arabidopsis thaliana]	GRAS family transcription factor	_	_
Solyc04g007960.2	431	350	292	133	98	70	15.37	15.03	13.43	6.14	4.55	3.79	14.68	4.88	-1.57	8.81e-25	2.54e-23	yes	down	PREDICTED: probable peroxygenase 5-like [Solanum lycopersicum]	RecName: Full=Probable peroxygenase 4; Short=AtPXG4; AltName: Full=Caleosin-4 [Arabidopsis thaliana]	hypothetical protein	PXG	_
Solyc02g070130.1	384	289	282	100	122	91	8.2	7.43	7.76	2.76	3.39	2.95	7.82	3.04	-1.34	1.02e-24	2.94e-23	yes	down	PREDICTED: tetrahydrocannabinolic acid synthase-like [Solanum lycopersicum]	RecName: Full=Tetrahydrocannabinolic acid synthase; Short=THCAS; AltName: Full=Delta(1)-tetrahydrocannabinolic acid synthase; AltName: Full=THCA synthase; Flags: P	hypothetical protein	_	_
Solyc01g067380.2	1527	1121	882	517	507	429	32.18	28.45	23.97	14.09	13.92	13.72	28.55	13.92	-1.03	1.1e-24	3.17e-23	yes	down	PREDICTED: lipase-like [Solanum lycopersicum]	_	SubName: Full=Chromosome chr5 scaffold_2, whole genome shotgun sequence;	_	_
Solyc11g056650.1	553	592	345	146	126	88	14.26	18.39	11.48	4.87	4.23	3.44	14.75	4.22	-1.78	1.22e-24	3.5e-23	yes	down	PREDICTED: transcription factor bHLH130-like [Solanum lycopersicum]	RecName: Full=Transcription factor bHLH130; AltName: Full=Basic helix-loop-helix protein 130; Short=AtbHLH130; Short=bHLH 130; AltName: Full=Transcription factor E	hypothetical protein	_	_
Solyc07g056410.2	459	593	335	102	114	67	4.63	7.21	4.36	1.33	1.5	1.03	5.37	1.3	-1.97	1.29e-24	3.7e-23	yes	down	PREDICTED: leucine-rich repeat receptor-like serine/threonine-protein kinase At1g17230-like [Solanum lycopersicum]	RecName: Full=Leucine-rich repeat receptor-like serine/threonine-protein kinase At1g17230; Flags: Precursor [Arabidopsis thaliana]	SubName: Full=Chromosome undetermined scaffold_217, whole genome shotgun sequence;	_	_
Solyc09g089650.1	467	498	393	117	164	121	45.51	58.44	49.39	14.75	20.81	17.89	50.78	17.81	-1.51	1.41e-24	4.03e-23	yes	down	PREDICTED: uncharacterized protein At4g14450, chloroplastic-like [Solanum lycopersicum]	_	_	_	_
Solyc09g005420.2	0	0	0	69	29	56	0	0	0	4.03	1.71	3.84	0	3.16	5.03	1.47e-24	4.2e-23	yes	up	PREDICTED: MLP-like protein 28-like [Solanum lycopersicum]	_	_	_	_
Solyc03g121420.2	409	496	427	115	85	117	14.03	20.49	18.89	5.1	3.8	6.09	17.53	4.94	-1.81	2.05e-24	5.8e-23	yes	down	PREDICTED: inorganic pyrophosphatase 1-like [Solanum lycopersicum]	RecName: Full=Inorganic pyrophosphatase 1; Short=AtPPsPase1; Short=PPi phosphatase 1; Short=Pyrophosphate-specific phosphatase 1; AltName: Full=Protein PHOSPHATE S	hypothetical protein	PHOSPHO2	_
Solyc07g048070.2	2007	2680	2000	746	824	651	45.52	73.2	58.5	21.89	24.34	22.4	58.2	22.9	-1.34	2.05e-24	5.8e-23	yes	down	PREDICTED: uncharacterized protein LOC101249743 [Solanum lycopersicum]	_	SubName: Full=Chromosome chr12 scaffold_47, whole genome shotgun sequence;	_	_
Solyc12g009270.1	90	85	54	213	246	183	5.46	6.21	4.22	16.71	19.43	16.84	5.33	17.7	1.71	2.47e-24	6.98e-23	yes	up	PREDICTED: 21 kDa protein-like [Solanum lycopersicum]	RecName: Full=Probable pectinesterase/pectinesterase inhibitor 61; Includes: RecName: Full=Pectinesterase inhibitor 61; AltName: Full=Pectin methylesterase inhibit	SubName: Full=Chromosome chr11 scaffold_13, whole genome shotgun sequence;	_	_
Solyc05g054860.1	325	349	288	639	641	521	4.56	5.9	5.21	11.61	11.72	11.1	5.18	11.5	1.13	2.69e-24	7.6e-23	yes	up	PREDICTED: receptor-like protein kinase HERK 1-like [Solanum lycopersicum]	RecName: Full=Receptor-like protein kinase HERK 1; AltName: Full=Protein HERCULES RECEPTOR KINASE 1; Flags: Precursor [Arabidopsis thaliana]	annotation not avaliable	_	_
Solyc04g008470.2	733	566	498	278	255	210	56.21	52.27	49.25	27.58	25.47	24.44	52.88	25.9	-1.03	2.74e-24	7.72e-23	yes	down	PREDICTED: defensin J1-2-like [Solanum lycopersicum]	RecName: Full=Defensin J1-2; Flags: Precursor [Capsicum annuum]	SubName: Full=Putative uncharacterized protein;	_	_
Solyc10g005500.2	1398	823	830	1828	1827	1557	30.71	21.77	23.51	51.95	52.27	51.9	25.72	52.05	1.01	3.25e-24	9.13e-23	yes	up	PREDICTED: metal tolerance protein 10-like [Solanum lycopersicum]	RecName: Full=Metal tolerance protein 9; Short=AtMTP9 [Arabidopsis thaliana]	SubName: Full=Chromosome chr18 scaffold_122, whole genome shotgun sequence;	_	_
Solyc05g005840.2	543	346	353	715	765	694	15.36	11.79	12.88	26.17	28.19	29.79	13.48	27.96	1.05	3.67e-24	1.03e-22	yes	up	PREDICTED: auxin-induced protein 5NG4-like [Solanum lycopersicum]	RecName: Full=WAT1-related protein At3g28050 [Arabidopsis thaliana]	_	_	_
Solyc08g077560.2	576	569	567	232	225	183	10.39	12.36	13.19	5.41	5.29	5.01	11.85	5.25	-1.16	3.92e-24	1.1e-22	yes	down	PREDICTED: probable receptor-like protein kinase At5g47070-like [Solanum lycopersicum]	RecName: Full=Probable receptor-like protein kinase At5g47070 [Arabidopsis thaliana]	hypothetical protein	_	_
Solyc01g006780.2	437	395	265	122	89	82	24.15	26.28	18.88	8.72	6.4	6.88	23.26	7.36	-1.65	4.08e-24	1.14e-22	yes	down	_	_	_	_	_
Solyc01g010350.2	343	320	244	105	78	80	8.44	9.48	7.74	3.34	2.5	2.99	8.56	2.94	-1.51	4.3e-24	1.2e-22	yes	down	PREDICTED: triose phosphate/phosphate translocator TPT, chloroplastic-like [Solanum lycopersicum]	RecName: Full=Triose phosphate/phosphate translocator TPT, chloroplastic; Flags: Precursor [Oryza sativa Japonica Group]	SubName: Full=Chromosome chr1 scaffold_5, whole genome shotgun sequence;	SLC35E1	_
Solyc04g074470.1	762	898	757	300	283	266	28.02	39.77	35.9	14.27	13.56	14.84	34.11	14.19	-1.26	4.58e-24	1.27e-22	yes	down	PREDICTED: uncharacterized protein LOC101261513 [Solanum lycopersicum]	_	hypothetical protein	_	_
Solyc06g072870.1	415	539	309	89	95	91	9.64	15.07	9.25	2.67	2.87	3.21	11.25	2.9	-1.92	4.7e-24	1.3e-22	yes	down	PREDICTED: UDP-glycosyltransferase 73C3-like [Solanum lycopersicum]	RecName: Full=UDP-glycosyltransferase 73C3 [Arabidopsis thaliana]	SubName: Full=Chromosome chr8 scaffold_106, whole genome shotgun sequence;	UGT73C	_
Solyc07g026680.2	1544	873	929	450	415	309	71.95	48.99	55.83	27.13	25.19	21.85	59.84	24.87	-1.26	4.9e-24	1.36e-22	yes	down	PREDICTED: uncharacterized protein LOC101265743 [Solanum lycopersicum]	RecName: Full=Transcription factor MYB1R1; AltName: Full=Myb-related protein R1; Short=StMYB1R-1 [Solanum tuberosum]	SubName: Full=Chromosome chr11 scaffold_13, whole genome shotgun sequence;	_	_
Solyc01g056370.2	0	0	0	73	34	34	0	0	0	7.96	3.73	4.35	0	5.4	5.78	5.54e-24	1.53e-22	yes	up	_	_	_	_	_
Solyc03g059260.2	248	273	201	57	69	48	4.63	6.13	4.84	1.38	1.68	1.36	5.17	1.48	-1.74	5.67e-24	1.56e-22	yes	down	PREDICTED: C-terminal processing peptidase, chloroplastic-like [Solanum tuberosum]	RecName: Full=Carboxyl-terminal-processing peptidase 3, chloroplastic; AltName: Full=D1 C-terminal processing protease 3; AltName: Full=Photosystem II D1 protein	annotation not avaliable	_	_
Solyc09g008970.1	309	389	346	90	87	80	25.71	38.99	37.13	9.69	9.43	10.1	33.34	9.72	-1.77	5.94e-24	1.63e-22	yes	down	PREDICTED: uncharacterized protein LOC101245195 [Solanum lycopersicum]	_	annotation not avaliable	_	_
Solyc07g054430.2	924	730	581	307	336	274	28.32	26.94	22.96	12.17	13.41	12.74	26.29	12.77	-1.04	6.07e-24	1.67e-22	yes	down	PREDICTED: formimidoyltransferase-cyclodeaminase-like [Solanum lycopersicum]	_	SubName: Full=Chromosome chr12 scaffold_36, whole genome shotgun sequence;	_	_
Solyc09g008860.2	1230	921	1289	2281	2358	1953	18.25	16.46	24.67	43.79	45.57	43.97	19.59	44.47	1.18	6.77e-24	1.86e-22	yes	up	PREDICTED: probable leucine-rich repeat receptor-like protein kinase At1g68400-like [Solanum lycopersicum]	RecName: Full=Probable inactive receptor kinase At2g26730; Flags: Precursor [Arabidopsis thaliana]	SubName: Full=Chromosome chr8 scaffold_23, whole genome shotgun sequence;	_	_
Solyc03g044900.2	166	122	125	292	306	252	6.38	5.65	6.2	14.52	15.32	14.7	6.09	14.85	1.27	6.79e-24	1.86e-22	yes	up	PREDICTED: probable calcium-binding protein CML41-like [Solanum lycopersicum]	RecName: Full=Probable calcium-binding protein CML41; AltName: Full=Calmodulin-like protein 41 [Arabidopsis thaliana]	hypothetical protein	CML	_
Solyc04g053130.2	275	348	213	67	55	47	10.44	15.91	10.43	3.29	2.72	2.71	12.18	2.92	-2.02	8.09e-24	2.21e-22	yes	down	PREDICTED: uncharacterized protein LOC101250395 [Solanum lycopersicum]	RecName: Full=Stress enhanced protein 2, chloroplastic; Flags: Precursor [Arabidopsis thaliana]	SubName: Full=Chromosome chr7 scaffold_20, whole genome shotgun sequence;	_	_
Solyc05g007110.2	203	227	190	55	28	32	3.11	4.19	3.75	1.09	0.56	0.74	3.64	0.8	-2.06	8.99e-24	2.44e-22	yes	down	PREDICTED: probable WRKY transcription factor 72-like [Solanum tuberosum]	RecName: Full=Probable WRKY transcription factor 72; AltName: Full=WRKY DNA-binding protein 72 [Arabidopsis thaliana]	_	_	_
Solyc02g089120.2	960	938	705	366	379	337	19.91	23.43	18.86	9.82	10.24	10.61	20.72	10.2	-1.01	1e-23	2.71e-22	yes	down	PREDICTED: protein COBRA-like [Solanum lycopersicum]	RecName: Full=Protein COBRA; AltName: Full=Cell expansion protein; Flags: Precursor [Arabidopsis thaliana]	SubName: Full=Chromosome chr14 scaffold_9, whole genome shotgun sequence;	_	_
Solyc10g080980.1	1481	1225	885	538	521	432	43.97	43.8	33.89	20.66	20.15	19.46	40.92	20.12	-1.02	1.14e-23	3.08e-22	yes	down	PREDICTED: auxin-induced protein 5NG4-like [Solanum lycopersicum]	RecName: Full=WAT1-related protein At2g40900 [Arabidopsis thaliana]	nodulin MtN21 family protein; nodulin MtN21 family protein; LOCATED IN: membrane; EXPRESSED [...]	_	_
Solyc01g097830.2	82	101	94	247	283	237	2.21	3.28	3.27	8.63	9.95	9.71	2.87	9.41	1.68	1.15e-23	3.09e-22	yes	up	PREDICTED: uncharacterized protein LOC102599154 [Solanum tuberosum]	_	_	_	_
Solyc03g005200.2	1053	1042	725	415	360	292	52.42	62.47	46.55	26.73	23.34	22.06	53.88	24.15	-1.15	1.21e-23	3.25e-22	yes	down	PREDICTED: non-specific lipid-transfer protein-like protein At2g13820-like [Solanum lycopersicum]	_	_	_	_
Solyc05g012330.2	352	370	337	94	126	76	8.07	10.22	9.97	2.79	3.76	2.65	9.32	3.09	-1.56	1.34e-23	3.58e-22	yes	down	PREDICTED: ureide permease 1-like isoform 1 [Solanum lycopersicum]	RecName: Full=Ureide permease 1; Short=AtUPS1 [Arabidopsis thaliana]	hypothetical protein	_	_
Solyc07g043250.1	343	377	311	667	725	560	24.29	32.15	28.4	61.1	66.87	60.17	28.02	62.84	1.16	1.47e-23	3.91e-22	yes	up	PREDICTED: uncharacterized protein LOC102597894 [Solanum tuberosum]	_	_	_	_
Solyc07g049660.2	948	678	999	1828	2026	1564	20.28	17.47	27.56	50.58	56.44	50.76	21.55	52.68	1.29	2.1e-23	5.57e-22	yes	up	PREDICTED: benzyl alcohol O-benzoyltransferase-like [Solanum lycopersicum]	RecName: Full=Benzyl alcohol O-benzoyltransferase; AltName: Full=Benzoyl coenzyme A:benzyl alcohol benzoyl transferase [Nicotiana tabacum]	hypothetical protein	_	_
Solyc07g006290.1	314	257	181	60	59	65	9.83	9.69	7.31	2.43	2.41	3.09	9.04	2.62	-1.75	2.25e-23	5.95e-22	yes	down	PREDICTED: auxin-induced protein 5NG4-like [Solanum lycopersicum]	RecName: Full=WAT1-related protein At4g30420 [Arabidopsis thaliana]	_	_	_
Solyc03g082790.2	433	416	344	156	122	130	19.26	22.28	19.73	8.98	7.07	8.77	20.36	8.25	-1.29	2.31e-23	6.1e-22	yes	down	extensin-like protein Dif54 precursor [Solanum lycopersicum]	RecName: Full=Extensin-3; Short=AtExt3; Short=AtExt5; Flags: Precursor [Arabidopsis thaliana]	_	_	_
Solyc06g007180.2	11242	12544	7852	4105	4088	3744	165.87	222.9	149.42	78.36	78.56	83.83	179.15	80.07	-1.16	2.43e-23	6.4e-22	yes	down	PREDICTED: asparagine synthetase [glutamine-hydrolyzing]	RecName: Full=Asparagine synthetase [glutamine-hydrolyzing]	asparagine synthase (glutamine-hydrolyzing) (EC:6.3.5.4)	asnB, ASNS	_
Solyc09g008780.2	1783	2261	1260	568	551	461	30.43	46.47	27.73	12.54	12.25	11.94	34.74	12.26	-1.5	2.59e-23	6.82e-22	yes	down	PREDICTED: uncharacterized protein LOC101249675 [Solanum lycopersicum]	_	annotation not avaliable	_	_
Solyc04g077210.2	173	143	122	297	370	284	3.57	3.56	3.25	7.94	9.95	8.9	3.47	8.93	1.34	2.69e-23	7.06e-22	yes	up	homeotic protein knotted-1 [Solanum lycopersicum]	RecName: Full=Homeotic protein knotted-1; Short=TKN1	SubName: Full=Chromosome chr18 scaffold_1, whole genome shotgun sequence;	_	_
Solyc04g040170.2	357	273	289	547	572	450	10.23	9.43	10.69	20.29	21.36	19.58	10.11	20.45	1.01	3.11e-23	8.13e-22	yes	up	PREDICTED: DNA-directed RNA polymerases I, II, and III subunit RPABC1-like [Solanum lycopersicum]	RecName: Full=DNA-directed RNA polymerase V subunit 5A [Arabidopsis thaliana]	SubName: Full=Chromosome chr8 scaffold_106, whole genome shotgun sequence;	RPB5, POLR2E	_
Solyc01g079950.2	501	466	509	166	189	161	11.84	13.27	15.52	5.08	5.82	5.77	13.39	5.54	-1.26	3.21e-23	8.38e-22	yes	down	PREDICTED: basic 7S globulin-like [Solanum lycopersicum]	_	_	_	_
Solyc02g091810.1	393	247	241	96	86	69	14.05	10.63	11.11	4.44	4	3.74	12.09	4.08	-1.54	3.21e-23	8.38e-22	yes	down	PREDICTED: transcription factor bHLH25-like [Solanum lycopersicum]	RecName: Full=Transcription factor bHLH18; AltName: Full=Basic helix-loop-helix protein 18; Short=AtbHLH18; Short=bHLH 18; AltName: Full=Transcription factor EN 2	hypothetical protein	_	_
Solyc02g005070.1	0	0	0	29	34	28	0	0	0	1.44	1.69	1.63	0	1.58	4.07	4.45e-23	1.15e-21	yes	up	PREDICTED: uncharacterized protein LOC101251233 [Solanum lycopersicum]	_	_	_	_
Solyc01g006300.2	33	47	70	230	300	222	0.91	1.55	2.48	8.17	10.73	9.25	1.58	9.39	2.5	4.73e-23	1.22e-21	yes	up	peroxidase precursor [Solanum peroxidase [Solanum lycopersicum]	RecName: Full=Lignin-forming anionic peroxidase; AltName: Full=TOPA; Flags: Precursor	SubName: Full=Putative uncharacterized protein (Chromosome chr6 scaffold_3, whole genome sho [...]	E1.11.1.7	_
Solyc03g033470.2	178	122	157	334	336	331	5.23	4.32	5.95	12.7	12.86	14.76	5.15	13.37	1.36	4.92e-23	1.27e-21	yes	up	PREDICTED: calmodulin-lysine N-methyltransferase-like [Solanum lycopersicum]	RecName: Full=Calmodulin-lysine N-methyltransferase; Short=CLNMT; Short=CaM KMT [Homo sapiens]	SubName: Full=Chromosome chr4 scaffold_83, whole genome shotgun sequence;	CAMKMT	_
Solyc11g069750.1	123	92	110	252	310	227	2.67	2.4	3.07	7.07	8.75	7.47	2.7	7.78	1.49	4.99e-23	1.29e-21	yes	up	PREDICTED: high affinity nitrate transporter 2.4-like [Solanum lycopersicum]	RecName: Full=High affinity nitrate transporter 2.6; Short=AtNRT2:6 [Arabidopsis thaliana]	SubName: Full=Chromosome chr6 scaffold_25, whole genome shotgun sequence;	NRT, narK, nrtP, nasA	_
Solyc11g027840.1	325	166	192	44	52	41	12.23	7.52	9.32	2.14	2.55	2.34	9.86	2.34	-2.03	6.31e-23	1.62e-21	yes	down	PREDICTED: carboxymethylenebutenolidase homolog [Solanum lycopersicum]	RecName: Full=Carboxymethylenebutenolidase homolog [Xenopus (Silurana) tropicalis]	SubName: Full=Chromosome chr18 scaffold_122, whole genome shotgun sequence;	E3.1.1.45	_
Solyc08g005350.2	149	115	105	20	17	28	2.85	2.65	2.59	0.49	0.42	0.81	2.71	0.56	-2.09	6.59e-23	1.69e-21	yes	down	PREDICTED: putative F-box/LRR-repeat protein At3g28410-like isoform 2 [Solanum lycopersicum]	RecName: Full=Putative F-box/LRR-repeat protein At3g28410 [Arabidopsis thaliana]	_	_	_
Solyc03g043950.2	926	822	628	356	302	313	13.22	14.13	11.56	6.57	5.61	6.78	13.02	6.3	-1.04	6.61e-23	1.69e-21	yes	down	N-acetyl-glutamate synthase [Solanum lycopersicum]	RecName: Full=Probable amino-acid acetyltransferase NAGS1, chloroplastic; AltName: Full=N-acetylglutamate synthase 1; Flags: Precursor [Arabidopsis thaliana]	GCN5-related N-acetyltransferase (GNAT) family protein / amino acid kinase family protein (E [...]	argAB	_
Solyc02g069910.1	175	166	172	424	384	295	18.65	21.3	23.64	58.44	53.29	47.7	20.98	53.43	1.34	7.52e-23	1.91e-21	yes	up	PREDICTED: uncharacterized protein LOC101260199 [Solanum lycopersicum]	_	_	_	_
Solyc11g066100.1	496	767	534	124	156	126	8.63	16.08	11.99	2.79	3.54	3.33	12	3.21	-1.87	7.83e-23	1.99e-21	yes	down	PREDICTED: heat shock cognate 70 kDa protein-like [Solanum lycopersicum]	RecName: Full=Heat shock cognate 70 kDa protein [Petunia x hybrida]	hypothetical protein	HSPA1_8	_
Solyc01g066450.2	1142	831	670	406	350	314	32.15	28.17	24.32	14.79	12.83	13.41	28.55	13.69	-1.05	9.15e-23	2.31e-21	yes	down	PREDICTED: bifunctional epoxide hydrolase 2-like [Solanum lycopersicum]	RecName: Full=Bifunctional epoxide hydrolase 2; Includes: RecName: Full=Cytosolic epoxide hydrolase 2; Short=CEH; AltName: Full=Epoxide hydratase; AltName: Full=Solub	hypothetical protein	_	_
Solyc08g006470.2	493	475	372	162	178	154	13.76	15.97	13.39	5.85	6.47	6.52	14.35	6.27	-1.18	9.89e-23	2.49e-21	yes	down	PREDICTED: zinc finger protein 622-like [Solanum lycopersicum]	RecName: Full=Zinc finger protein 622; AltName: Full=Zinc finger-like protein 9 [Homo sapiens]	hypothetical protein	REI1	_
Solyc07g056200.2	642	644	655	205	227	236	29.96	36.19	39.42	12.37	13.8	16.71	34.76	14.17	-1.29	1.35e-22	3.37e-21	yes	down	PREDICTED: uncharacterized protein LOC101251005 [Solanum lycopersicum]	_	SubName: Full=Chromosome chr12 scaffold_47, whole genome shotgun sequence;	_	_
Solyc01g095810.2	164	150	110	36	28	23	5.95	6.56	5.15	1.69	1.32	1.27	5.91	1.44	-1.97	1.42e-22	3.54e-21	yes	down	PREDICTED: putative RING-H2 finger protein ATL21A-like [Solanum tuberosum]	RecName: Full=RING-H2 finger protein ATL20 [Arabidopsis thaliana]	protein binding / zinc ion binding; protein binding / zinc ion binding; FUNCTIONS IN: protei [...]	_	_
Solyc10g074540.1	88	80	141	391	365	359	2.91	3.18	6.01	16.72	15.71	18	3.92	16.75	2.07	1.53e-22	3.81e-21	yes	up	PREDICTED: uncharacterized protein LOC101252337 [Solanum lycopersicum]	_	SubName: Full=Chromosome chr3 scaffold_8, whole genome shotgun sequence;	_	_
Solyc04g078340.2	1169	1298	924	494	439	398	20.73	27.72	21.13	11.33	10.14	10.71	23.08	10.73	-1.1	1.59e-22	3.95e-21	yes	down	cytochrome P450 [Nicotiana tabacum]	RecName: Full=Cytochrome P450 703A2 [Arabidopsis thaliana]	cytochrome P450	_	_
Solyc03g121300.2	759	465	454	211	206	182	30.83	22.75	23.78	11.09	10.9	11.22	26.16	11.06	-1.23	1.66e-22	4.11e-21	yes	down	PREDICTED: agglutinin alpha chain-like [Solanum lycopersicum]	RecName: Full=Agglutinin alpha chain; AltName: Full=MPA	hypothetical protein	_	_
Solyc09g082290.2	94	188	78	3	5	5	3.81	9.19	4.08	0.16	0.26	0.31	5.6	0.24	-4.07	1.86e-22	4.6e-21	yes	down	PREDICTED: uncharacterized protein LOC101249017 [Solanum lycopersicum]	_	_	_	_
Solyc01g107390.2	1419	1526	1072	594	557	496	22.29	28.87	21.72	12.07	11.4	11.82	24.22	11.76	-1.04	2e-22	4.94e-21	yes	down	PREDICTED: probable indole-3-acetic acid-amido synthetase GH3.1-like [Solanum lycopersicum]	RecName: Full=Indole-3-acetic acid-amido synthetase GH3.3; AltName: Full=Auxin-responsive GH3-like protein 3; Short=AtGH3-3 [Arabidopsis thaliana]	GH3 family protein	GH3	_
Solyc02g092720.1	102	85	75	220	258	175	3.8	3.81	3.6	10.6	12.52	9.89	3.74	11.06	1.54	2.01e-22	4.95e-21	yes	up	PREDICTED: uncharacterized protein LOC101253642 [Solanum lycopersicum]	_	_	_	_
Solyc08g061970.2	822	714	585	328	267	286	22.19	23.21	20.37	11.45	9.39	11.72	21.97	10.81	-1.02	2.12e-22	5.2e-21	yes	down	spe4 protein [Solanum putative spermine synthase [Solanum lycopersicum]	RecName: Full=Thermospermine synthase ACAULIS5 [Arabidopsis thaliana]	SubName: Full=Chromosome chr4 scaffold_6, whole genome shotgun sequence;	ACL5	_
Solyc02g081990.2	249	190	193	68	52	60	3.12	2.87	3.12	1.1	0.85	1.14	3.04	1.02	-1.48	2.15e-22	5.28e-21	yes	down	PREDICTED: probable pectinesterase/pectinesterase inhibitor 46-like [Solanum lycopersicum]	RecName: Full=Putative pectinesterase/pectinesterase inhibitor 24; Includes: RecName: Full=Pectinesterase inhibitor 24; AltName: Full=Pectin methylesterase inhibit	pectinesterase family protein (EC:3.1.1.11)	E3.1.1.11	_
Solyc08g005610.2	1014	1195	965	2027	1889	1765	20.74	29.44	25.46	53.64	50.33	54.79	24.92	52.83	1.08	2.47e-22	6.04e-21	yes	up	PREDICTED: abscisic acid 8'-hydroxylase 1-like [Solanum lycopersicum]	RecName: Full=Abscisic acid 8'-hydroxylase 1; Short=ABA 8'-hydroxylase 1; AltName: Full=Cytochrome P450 707A1 [Arabidopsis thaliana]	SubName: Full=Chromosome chr2 scaffold_113, whole genome shotgun sequence;	E1.14.13.93	_
Solyc11g010990.1	2154	1288	1150	656	545	472	68.21	49.12	46.97	26.88	22.48	22.68	55.81	24.09	-1.21	2.5e-22	6.1e-21	yes	down	PREDICTED: uncharacterized protein LOC101265396 [Solanum lycopersicum]	RecName: Full=8-hydroxygeraniol dehydrogenase; Short=Cr10HGO [Catharanthus roseus]	cinnamyl alcohol dehydrogenase-like protein	E1.1.1.195	_
Solyc12g098900.1	110	201	71	6	0	4	4.79	10.53	3.98	0.34	0	0.26	6.38	0.2	-4.45	2.57e-22	6.26e-21	yes	down	PREDICTED: late embryogenesis abundant protein D-29-like [Solanum lycopersicum]	RecName: Full=ABA-inducible protein PHV A1	_	_	_
Solyc11g006290.1	65	61	51	8	3	3	2.81	3.17	2.84	0.45	0.17	0.2	2.93	0.28	-3.01	2.74e-22	6.67e-21	yes	down	PREDICTED: 3-oxo-5-alpha-steroid 4-dehydrogenase 1-like [Solanum lycopersicum]	RecName: Full=Steroid 5-alpha-reductase DET2; Short=GhDET2	_	_	_
Solyc07g009290.2	512	643	536	179	192	121	38.15	57.7	51.51	17.26	18.63	13.68	48.36	16.67	-1.53	2.75e-22	6.68e-21	yes	down	PREDICTED: uncharacterized protein LOC101245179 [Solanum lycopersicum]	_	_	_	_
Solyc05g053400.1	479	298	368	713	670	637	14.04	10.52	13.91	27.03	25.58	28.33	12.88	26.91	1.06	3.29e-22	7.97e-21	yes	up	PREDICTED: zeatin O-xylosyltransferase-like [Solanum lycopersicum]	RecName: Full=Zeatin O-glucosyltransferase; AltName: Full=Trans-zeatin O-beta-D-glucosyltransferase	_	CISZOG	_
Solyc09g083050.2	457	802	366	87	94	73	8.28	17.5	8.55	2.04	2.22	2.01	11.3	2.09	-2.38	3.36e-22	8.12e-21	yes	down	PREDICTED: 3-ketoacyl-CoA synthase 11-like [Solanum lycopersicum]	RecName: Full=3-ketoacyl-CoA synthase 19; Short=KCS-19; AltName: Full=Very long-chain fatty acid condensing enzyme 19; Short=VLCFA condensing enzyme 19 [Arabidopsi	SubName: Full=Chromosome chr5 scaffold_2, whole genome shotgun sequence;	KCS	_
Solyc02g005050.2	0	1	0	33	45	22	0	0.05	0	1.89	2.6	1.48	0.02	2.01	4.19	3.44e-22	8.3e-21	yes	up	PREDICTED: uncharacterized protein LOC101251233 [Solanum lycopersicum]	_	_	E1.14.-.-	_
Solyc06g074540.2	313	222	218	486	450	379	25.01	21.37	22.47	50.24	46.84	45.96	23.09	47.77	1.05	3.7e-22	8.91e-21	yes	up	PREDICTED: putative phytosulfokines 6-like [Solanum lycopersicum]	RecName: Full=Putative phytosulfokines 6; Short=AtPSK3_2; Short=AtPSK6; Contains: RecName: Full=Phytosulfokine-alpha-like; Short=PSK-alpha-like; Short=Phytosulfokin	_	_	_
Solyc01g105770.2	3105	6181	2304	603	599	429	70.47	168.94	67.44	17.7	17.71	14.77	100.95	16.83	-2.58	3.73e-22	8.98e-21	yes	down	PREDICTED: periaxin-like [Solanum lycopersicum]	RecName: Full=Uncharacterized PPE family protein PPE16; Flags: Precursor [Mycobacterium tuberculosis H37Rv]	_	_	_
Solyc09g063130.2	306	292	170	63	47	53	7.97	9.16	5.71	2.12	1.59	2.09	7.68	1.93	-1.94	4.02e-22	9.65e-21	yes	down	PREDICTED: photosystem I reaction center subunit IV B, chloroplastic-like [Solanum lycopersicum]	RecName: Full=Photosystem I reaction center subunit IV B, chloroplastic; Short=PSI-E B; Contains: RecName: Full=Photosystem I reaction center subunit IV B isoform 2	PSAE-2 (photosystem I subunit E-2); catalytic; Encodes subunit E of photosystem I. ; Stabili [...]	psaE	_
Solyc08g007830.1	201	206	265	39	48	40	9.96	12.3	16.94	2.5	3.1	3.01	12.78	2.86	-2.12	4.06e-22	9.74e-21	yes	down	PREDICTED: dehydration-responsive element-binding protein 1F-like [Solanum lycopersicum]	RecName: Full=Dehydration-responsive element-binding protein 1F; Short=Protein DREB1F [Arabidopsis thaliana]	SubName: Full=Chromosome chr2 scaffold_112, whole genome shotgun sequence;	_	_
Solyc03g117840.2	530	472	487	217	197	184	22.05	23.65	26.13	11.68	10.68	11.62	23.77	11.31	-1.06	4.62e-22	1.1e-20	yes	down	unnamed protein product [Coffea canephora]	_	hypothetical protein	_	_
Solyc03g111630.2	699	659	553	289	238	252	9.39	10.66	9.58	5.02	4.16	5.14	9.85	4.76	-1.04	4.63e-22	1.11e-20	yes	down	PREDICTED: uncharacterized protein LOC101256273 [Solanum lycopersicum]	_	hypothetical protein	_	_
Solyc04g005250.2	381	306	232	104	105	79	6.23	6.03	4.9	2.2	2.24	1.96	5.77	2.14	-1.39	4.64e-22	1.11e-20	yes	down	PREDICTED: DNA (cytosine-5)-methyltransferase DRM1-like [Solanum lycopersicum]	RecName: Full=DNA (cytosine-5)-methyltransferase DRM2; AltName: Full=Protein DOMAINS REARRANGED METHYLASE 2 [Arabidopsis thaliana]	SubName: Full=Chromosome chr14 scaffold_21, whole genome shotgun sequence;	_	_
Solyc07g053270.2	375	265	237	509	595	465	9.15	7.79	7.46	16.08	18.92	17.23	8.21	17.42	1.08	5.77e-22	1.37e-20	yes	up	PREDICTED: pseudouridine-5'-monophosphatase-like [Solanum lycopersicum]	RecName: Full=Bifunctional riboflavin kinase/FMN phosphatase; Includes: RecName: Full=FMN phosphatase; AltName: Full=FMN phosphohydrolase; Includes: RecName: Full=	SubName: Full=Chromosome chr12 scaffold_18, whole genome shotgun sequence;	_	_
Solyc12g006130.1	132	121	100	23	15	25	3.7	4.08	3.61	0.83	0.55	1.06	3.79	0.8	-2.11	5.87e-22	1.39e-20	yes	down	PREDICTED: F-box protein At3g07870-like [Solanum tuberosum]	RecName: Full=F-box protein At3g07870 [Arabidopsis thaliana]	_	_	_
Solyc04g014330.1	2502	5052	2005	512	530	407	261.69	636.37	270.46	69.28	72.2	64.6	383.7	68.9	-2.48	6.53e-22	1.54e-20	yes	down	PREDICTED: uncharacterized protein LOC101245638 [Solanum lycopersicum]	_	_	_	_
Solyc12g099800.1	259	194	215	427	446	343	9.71	8.76	10.4	20.72	21.78	19.52	9.61	20.73	1.1	6.66e-22	1.57e-20	yes	up	PREDICTED: rhodanese-like/PpiC domain-containing protein 12-like [Solanum lycopersicum]	RecName: Full=Rhodanese-like/PpiC domain-containing protein 12; AltName: Full=Sulfurtransferase 12; Short=AtStr12 [Arabidopsis thaliana]	SubName: Full=Chromosome chr6 scaffold_25, whole genome shotgun sequence;	_	_
Solyc10g081550.1	31	33	40	143	118	111	0.67	0.86	1.12	4.02	3.34	3.66	0.86	3.67	1.97	6.93e-22	1.63e-20	yes	up	PREDICTED: cytochrome P450 82C4-like [Solanum lycopersicum]	RecName: Full=Cytochrome P450 82C2 [Arabidopsis thaliana]	_	_	_
Solyc11g067180.1	205	411	136	21	7	9	4.77	11.52	4.08	0.63	0.21	0.32	6.72	0.39	-3.8	7.95e-22	1.86e-20	yes	down	PREDICTED: fatty acyl-CoA reductase 1-like [Solanum tuberosum]	RecName: Full=Fatty acyl-CoA reductase 3; AltName: Full=Protein ECERIFERUM 4 [Arabidopsis thaliana]	_	FAR	_
Solyc07g053900.2	75	65	46	6	7	2	2.04	2.13	1.62	0.21	0.25	0.08	1.94	0.19	-2.84	9.43e-22	2.19e-20	yes	down	PREDICTED: uncharacterized protein LOC101245965 [Solanum lycopersicum]	_	_	_	_
Solyc10g079780.1	385	315	313	91	129	110	40.64	40.05	42.61	12.43	17.74	17.62	41.04	15.84	-1.37	1.16e-21	2.66e-20	yes	down	_	_	_	_	_
Solyc02g068460.1	759	907	736	315	300	207	44.83	64.52	56.07	24.07	23.08	18.55	54.45	22.07	-1.3	1.2e-21	2.75e-20	yes	down	VQ motif protein [Medicago truncatula]	_	_	_	_
Solyc07g061810.1	287	322	271	73	87	84	136.33	184.21	166.02	44.86	53.83	60.55	160.42	52.69	-1.6	1.36e-21	3.13e-20	yes	down	_	_	_	_	_
Solyc12g013560.1	86	87	63	196	208	211	2.55	3.11	2.41	7.53	8.04	9.51	2.69	8.3	1.59	1.41e-21	3.24e-20	yes	up	PREDICTED: PAP-specific phosphatase HAL2-like [Solanum lycopersicum]	RecName: Full=PAP-specific phosphatase HAL2-like; AltName: Full=3'(2'),5'-bisphosphate nucleotidase; AltName: Full=3'(2'),5-bisphosphonucleoside 3'(2')-phosphohydr	hypothetical protein	cysQ, MET22, BPNT1	_
Solyc06g049020.1	770	859	651	1369	1414	1123	39.9	53.61	43.51	91.78	95.44	88.31	45.34	92.02	1.02	1.42e-21	3.25e-20	yes	up	PREDICTED: uncharacterized protein LOC101254906 [Solanum lycopersicum]	_	_	_	_
Solyc07g043240.2	134	133	99	13	29	17	3.56	4.26	3.39	0.45	1	0.69	3.73	0.71	-2.24	1.43e-21	3.26e-20	yes	down	PREDICTED: probable pectinesterase 8-like [Solanum lycopersicum]	RecName: Full=Probable pectinesterase 8; Short=PE 8; AltName: Full=Pectin methylesterase 2; Short=AtPME2; AltName: Full=Pectin methylesterase 8; Short=AtPME8; Flag	pectinesterase family protein (EC:3.1.1.11)	_	_
Solyc06g075530.1	393	356	285	120	127	120	65.89	71.88	61.62	26.03	27.73	30.53	66.53	27.97	-1.25	1.47e-21	3.37e-20	yes	down	_	_	_	_	_
Solyc07g009510.1	618	298	489	94	132	79	80.06	46.5	81.7	15.75	22.27	15.53	69.85	17.96	-1.95	1.5e-21	3.42e-20	yes	down	chitin binding protein [Capsicum annuum]	RecName: Full=Basic endochitinase A; AltName: Full=Rye seed chitinase-a; Short=RSC-a; Flags: Precursor	_	E3.2.1.14	_
Solyc07g063310.2	461	326	341	161	133	125	10.28	8.75	9.81	4.64	3.86	4.23	9.65	4.24	-1.17	1.55e-21	3.52e-20	yes	down	PREDICTED: lanC-like protein 2-like [Solanum lycopersicum]	RecName: Full=LanC-like protein GCR2; AltName: Full=G-protein coupled receptor 2 [Arabidopsis thaliana]	SubName: Full=Chromosome chr19 scaffold_4, whole genome shotgun sequence;	_	_
Solyc02g078910.2	405	418	302	136	130	111	10.4	12.93	10	4.52	4.35	4.32	11.09	4.4	-1.31	1.62e-21	3.68e-20	yes	down	endonuclease 1 [Solanum lycopersicum]	RecName: Full=Endonuclease 1; Short=AtENDO1; AltName: Full=Bifunctional nuclease I; Short=AtBFN1; AltName: Full=Deoxyribonuclease ENDO1; AltName: Full=Single-stran	SubName: Full=Chromosome undetermined scaffold_377, whole genome shotgun sequence;	_	_
Solyc05g055510.2	249	174	173	377	390	317	5.33	4.49	4.78	10.45	10.88	10.3	4.9	10.56	1.09	1.66e-21	3.76e-20	yes	up	PREDICTED: probable pectate lyase 13-like [Solanum lycopersicum]	RecName: Full=Probable pectate lyase 12; Flags: Precursor [Arabidopsis thaliana]	hypothetical protein	pel	_
Solyc01g107580.2	304	213	243	451	466	434	7.23	6.1	7.45	13.87	14.43	15.65	6.94	14.6	1.06	1.67e-21	3.8e-20	yes	up	PREDICTED: RNA pseudourine synthase 4, mitochondrial-like [Solanum lycopersicum]	RecName: Full=RNA pseudouridine synthase 4, mitochondrial; AltName: Full=RNA pseudouridylate synthase 4; AltName: Full=RNA-uridine isomerase 4; Flags: Precursor [Ar	SubName: Full=Chromosome chr3 scaffold_8, whole genome shotgun sequence;	_	_
Solyc08g067300.1	52	55	64	168	175	150	1.43	1.82	2.27	5.97	6.26	6.25	1.8	6.16	1.72	1.68e-21	3.8e-20	yes	up	PREDICTED: F-box only protein 13-like [Solanum lycopersicum]	RecName: Full=F-box only protein 13 [Arabidopsis thaliana]	f-box family protein	_	_
Solyc03g113420.2	449	485	332	132	143	129	6.5	8.46	6.2	2.47	2.7	2.83	7.04	2.66	-1.37	1.7e-21	3.86e-20	yes	down	PREDICTED: probable peptide/nitrate transporter At5g62680-like [Solanum lycopersicum]	RecName: Full=Protein NRT1/ PTR FAMILY 2.11; Short=AtNPF2.11; AltName: Full=Nitrate transporter 1.10; AltName: Full=Protein GLUCOSINOLATE TRANSPORTER-2 [Arabidopsi	SubName: Full=Chromosome chr17 scaffold_101, whole genome shotgun sequence;	_	_
Solyc06g009010.1	341	361	228	83	77	84	21.72	27.69	18.73	6.84	6.39	8.12	22.73	7.07	-1.67	1.72e-21	3.89e-20	yes	down	PREDICTED: nuclear transcription factor Y subunit B-5-like [Solanum lycopersicum]	RecName: Full=Nuclear transcription factor Y subunit B-5; Short=AtNF-YB-5 [Arabidopsis thaliana]	SubName: Full=Chromosome chr7 scaffold_31, whole genome shotgun sequence;	NFYB	_
Solyc06g069820.2	392	344	411	128	124	120	15.27	16.14	20.65	6.45	6.29	7.09	17.15	6.59	-1.37	1.88e-21	4.24e-20	yes	down	PREDICTED: uncharacterized protein LOC101254212 [Solanum lycopersicum]	_	_	_	_
Solyc04g014280.1	557	1173	384	75	80	61	65.47	166.04	58.21	11.4	12.25	10.88	95.36	11.54	-3.04	2.06e-21	4.63e-20	yes	down	PREDICTED: RNA-binding protein 12-like [Solanum tuberosum]	_	hypothetical protein	_	_
Solyc01g090680.2	1076	807	594	361	304	244	33.33	30.11	23.73	14.47	12.27	11.47	29.45	12.8	-1.2	2.13e-21	4.77e-20	yes	down	PREDICTED: uncharacterized protein LOC101265167 [Solanum lycopersicum]	_	_	_	_
Solyc03g006810.2	306	305	265	102	54	51	9.56	11.47	10.67	4.12	2.2	2.42	10.5	2.94	-1.8	2.28e-21	5.11e-20	yes	down	PREDICTED: peroxidase 66-like [Solanum lycopersicum]	RecName: Full=Peroxidase 66; Short=Atperox P66; AltName: Full=ATP27a; Flags: Precursor [Arabidopsis thaliana]	SubName: Full=Chromosome undetermined scaffold_523, whole genome shotgun sequence;	E1.11.1.7	_
Solyc06g054310.1	56	48	51	148	156	120	2.43	2.51	2.85	8.3	8.81	7.89	2.58	8.36	1.66	2.52e-21	5.63e-20	yes	up	PREDICTED: protein FANTASTIC FOUR 3-like [Solanum tuberosum]	RecName: Full=Protein FANTASTIC FOUR 3 [Arabidopsis thaliana]	_	_	_
Solyc05g050380.2	215	186	168	356	386	302	3.55	3.7	3.57	7.6	8.29	7.56	3.6	7.83	1.1	2.57e-21	5.75e-20	yes	up	PREDICTED: cyclic nucleotide-gated ion channel 1-like [Solanum lycopersicum]	RecName: Full=Cyclic nucleotide-gated ion channel 1; Short=AtCNGC1; AltName: Full=Cyclic nucleotide- and calmodulin-regulated ion channel 1 [Arabidopsis thaliana]	hypothetical protein	CNGF	_
Solyc11g007600.1	18	13	16	85	71	63	0.39	0.34	0.44	2.37	1.99	2.06	0.39	2.14	2.2	2.59e-21	5.78e-20	yes	up	PREDICTED: glucomannan 4-beta-mannosyltransferase 9-like [Solanum lycopersicum]	RecName: Full=Glucomannan 4-beta-mannosyltransferase 9; AltName: Full=Cellulose synthase-like protein A9; Short=AtCslA9; AltName: Full=Glucomannan synthase; AltNam	SubName: Full=Putative uncharacterized protein (Chromosome chr13 scaffold_74, whole genome s [...]	CSLA	_
Solyc09g064940.2	3858	4521	3280	1668	1769	1478	112.2	158.35	123.03	62.76	67.01	65.23	130.13	64.98	-1	3.13e-21	6.94e-20	yes	down	PREDICTED: uncharacterized isomerase BH0283-like [Solanum lycopersicum]	RecName: Full=Phenazine biosynthesis-like domain-containing protein 1 [Mus musculus]	hypothetical protein	_	_
Solyc02g076990.2	93	60	98	5	9	8	2.36	1.83	3.21	0.16	0.3	0.31	2.44	0.25	-2.85	3.36e-21	7.44e-20	yes	down	PREDICTED: phospholipase A1-IIgamma-like [Solanum lycopersicum]	RecName: Full=Phospholipase A1-IIgamma; AltName: Full=DAD1-like seedling establishment-related lipase; Short=AtDSEL; Short=Phospholipase DSEL [Arabidopsis thaliana]	SubName: Full=Chromosome chr10 scaffold_81, whole genome shotgun sequence;	_	_
Solyc07g008980.2	354	239	360	94	83	71	26.67	21.68	34.98	9.16	8.14	8.12	27.55	8.49	-1.69	3.53e-21	7.79e-20	yes	down	PREDICTED: defensin Lc-def-like [Solanum lycopersicum]	_	_	_	_
Solyc01g106010.2	394	326	318	150	130	120	8.95	8.92	9.32	4.41	3.85	4.14	9.05	4.13	-1.11	4e-21	8.81e-20	yes	down	PREDICTED: fructose-1,6-bisphosphatase, chloroplastic-like [Solanum lycopersicum]	RecName: Full=Fructose-1,6-bisphosphatase, chloroplastic; Short=FBPase; AltName: Full=D-fructose-1,6-bisphosphate 1-phosphohydrolase; Flags: Precursor	fructose-1,6-bisphosphatase family protein (EC:3.1.3.11)	FBP, fbp	_
Solyc10g086710.1	538	392	553	161	130	151	34.85	30.58	46.2	13.49	10.97	14.84	36.87	13.01	-1.5	4.44e-21	9.77e-20	yes	down	PREDICTED: uncharacterized protein LOC101253546 [Solanum lycopersicum]	_	SubName: Full=Chromosome chr8 scaffold_23, whole genome shotgun sequence;	_	_
Solyc02g078660.2	275	218	215	76	90	66	3.18	3.03	3.2	1.14	1.35	1.16	3.14	1.22	-1.3	4.81e-21	1.05e-19	yes	down	PREDICTED: uncharacterized protein At4g04980-like [Solanum lycopersicum]	RecName: Full=Uncharacterized protein At4g04980 [Arabidopsis thaliana]	SubName: Full=Chromosome chr12 scaffold_36, whole genome shotgun sequence;	_	_
Solyc04g074440.1	379	539	341	1019	1174	862	13.67	23.42	15.87	47.56	55.17	47.19	17.43	50.11	1.52	4.85e-21	1.06e-19	yes	up	PREDICTED: uncharacterized protein LOC101261020 isoform 1 [Solanum lycopersicum]	_	SubName: Full=Putative uncharacterized protein;	_	_
Solyc01g103140.2	176	126	150	320	331	256	2.18	1.88	2.39	5.12	5.33	4.8	2.15	5.1	1.21	4.85e-21	1.06e-19	yes	up	PREDICTED: chloride channel protein CLC-c-like [Solanum lycopersicum]	RecName: Full=Chloride channel protein CLC-c; Short=AtCLC-c; AltName: Full=CBS domain-containing protein CBSCLC4 [Arabidopsis thaliana]	SubName: Full=Chromosome undetermined scaffold_77, whole genome shotgun sequence;	CLCN7	_
Solyc05g046290.2	865	608	516	293	246	246	29.73	25.17	22.88	13.03	11.01	12.83	26.24	12.27	-1.09	5.13e-21	1.12e-19	yes	down	PREDICTED: probable xyloglucan endotransglucosylase/hydrolase protein 23-like [Solanum lycopersicum]	RecName: Full=Probable xyloglucan endotransglucosylase/hydrolase protein 23; Short=At-XTH23; Short=XTH-23; Flags: Precursor [Arabidopsis thaliana]	hypothetical protein	_	_
Solyc09g073030.2	190	166	180	44	48	48	8.15	8.58	9.96	2.44	2.68	3.13	8.83	2.73	-1.66	5.31e-21	1.16e-19	yes	down	PREDICTED: uncharacterized protein LOC101268224 [Solanum lycopersicum]	_	_	_	_
Solyc01g107220.2	527	463	479	221	192	186	15.45	16.34	18.11	8.38	7.33	8.27	16.53	7.98	-1.04	6.56e-21	1.43e-19	yes	down	PREDICTED: uncharacterized protein LOC101255544 [Solanum lycopersicum]	RecName: Full=Extensin-2; Short=AtExt2; AltName: Full=Cell wall hydroxyproline-rich glycoprotein 1; Short=HRGP1; Flags: Precursor [Arabidopsis thaliana]	_	_	_
Solyc03g031440.2	155	107	103	332	244	287	5.65	4.7	4.84	15.66	11.59	15.88	5.11	14.31	1.47	7.21e-21	1.56e-19	yes	up	ureF protein [Solanum putative urease accessory protein F [Solanum lycopersicum]	RecName: Full=Urease accessory protein F; Short=AtUREF [Arabidopsis thaliana]	_	ureF	_
Solyc02g078380.2	517	490	351	171	184	137	17.52	20	15.34	7.5	8.12	7.05	17.66	7.58	-1.21	7.4e-21	1.6e-19	yes	down	PREDICTED: stem-specific protein TSJT1-like [Solanum lycopersicum]	RecName: Full=Stem-specific protein TSJT1 [Nicotiana tabacum]	_	_	_
Solyc02g078250.2	509	886	306	71	83	59	22.21	46.55	17.22	4.01	4.72	3.91	28.48	4.23	-2.72	7.98e-21	1.73e-19	yes	down	PREDICTED: CASP-like protein RCOM_1174750-like [Solanum lycopersicum]	RecName: Full=CASP-like protein GSVIVT00013434001	_	_	_
Solyc04g078470.2	368	251	322	589	699	503	9.05	7.43	10.21	18.74	22.39	18.77	8.88	20.02	1.16	8.1e-21	1.75e-19	yes	up	CycD3;3 protein [Solanum CycD3;3 [Solanum lycopersicum]	RecName: Full=Cyclin-D3-2; AltName: Full=G1/S-specific cyclin-D3-2; Short=CycD3;2 [Arabidopsis thaliana]	SubName: Full=D3-type cyclin;	CYCD3	_
Solyc05g010010.1	935	1404	727	272	273	209	41.16	74.43	41.27	15.49	15.65	13.96	51.79	15.09	-1.77	8.28e-21	1.78e-19	yes	down	PREDICTED: uncharacterized protein LOC101243889 [Solanum lycopersicum]	RecName: Full=Protein MIZU-KUSSEI 1 [Arabidopsis thaliana]	SubName: Full=Chromosome chr1 scaffold_5, whole genome shotgun sequence;	_	_
Solyc09g074570.1	86	45	82	2	6	4	9.16	5.77	11.27	0.28	0.83	0.65	8.71	0.58	-3.69	9.13e-21	1.96e-19	yes	down	PREDICTED: glutaredoxin-C13-like [Solanum lycopersicum]	RecName: Full=Glutaredoxin-C13; Short=AtGrxC13; AltName: Full=Protein ROXY 9 [Arabidopsis thaliana]	glutaredoxin	grxC, GLRX, GLRX2	_
Solyc06g072390.2	867	413	503	195	166	135	45.76	26.25	34.24	13.32	11.41	10.81	36.11	11.9	-1.59	1.1e-20	2.35e-19	yes	down	PREDICTED: type I inositol 1,4,5-trisphosphate 5-phosphatase CVP2-like [Solanum lycopersicum]	RecName: Full=Type I inositol 1,4,5-trisphosphate 5-phosphatase 1; Short=At5PTase1 [Arabidopsis thaliana]	_	E3.1.3.36	_
Solyc05g052750.2	925	701	554	316	288	291	38.07	34.75	29.41	16.83	15.44	18.17	34.44	16.75	-1.04	1.33e-20	2.83e-19	yes	down	PREDICTED: uncharacterized protein LOC101254095 [Solanum lycopersicum]	_	hypothetical protein	_	_
Solyc08g082710.2	156	153	118	284	338	272	3.75	4.43	3.66	8.84	10.6	9.93	3.94	9.78	1.29	1.35e-20	2.87e-19	yes	up	PREDICTED: protein ABIL2-like [Solanum lycopersicum]	RecName: Full=Protein ABIL3; AltName: Full=Abl interactor-like protein 3; Short=AtABIL3 [Arabidopsis thaliana]	ABIL3 (ABL INTERACTOR-LIKE PROTEIN 3); ABL INTERACTOR-LIKE PROTEIN 3 (ABIL3); FUNCTIONS IN: [...]	_	_
Solyc02g069250.2	106	104	93	233	289	200	2.76	3.26	3.12	7.85	9.8	7.91	3.03	8.55	1.47	1.38e-20	2.94e-19	yes	up	PREDICTED: probable cinnamyl alcohol dehydrogenase 6-like [Solanum lycopersicum]	RecName: Full=Probable cinnamyl alcohol dehydrogenase 6; Short=OsCAD6 [Oryza sativa Japonica Group]	SubName: Full=Chromosome chr18 scaffold_1, whole genome shotgun sequence;	E1.1.1.195	_
Solyc08g079480.2	923	580	682	294	225	271	33.3	25.2	31.73	13.72	10.57	14.84	30.25	12.96	-1.22	1.39e-20	2.96e-19	yes	down	PREDICTED: uncharacterized protein LOC101265157 [Solanum lycopersicum]	_	hypothetical protein	_	_
Solyc09g074590.1	114	57	81	9	11	6	12.62	7.6	11.56	1.29	1.59	1.01	10.7	1.31	-2.94	1.47e-20	3.12e-19	yes	down	PREDICTED: monothiol glutaredoxin-S2-like [Solanum lycopersicum]	RecName: Full=Monothiol glutaredoxin-S2; Short=AtGrxS2; AltName: Full=Protein ROXY 10 [Arabidopsis thaliana]	annotation not avaliable	grxC, GLRX, GLRX2	_
Solyc03g116910.2	1317	1606	1224	502	571	508	31.77	46.65	38.07	15.66	17.94	18.59	38.39	17.33	-1.14	1.85e-20	3.91e-19	yes	down	cinnamoyl-CoA reductase [Solanum lycopersicum]	RecName: Full=Cinnamoyl-CoA reductase 1; Short=AtCCR1; AltName: Full=Protein IRREGULAR XYLEM 4 [Arabidopsis thaliana]	SubName: Full=Chromosome undetermined scaffold_69, whole genome shotgun sequence;	CCR	_
Solyc03g005530.1	580	369	417	171	157	168	12.5	9.58	11.59	4.77	4.41	5.49	11.3	4.86	-1.2	1.97e-20	4.15e-19	yes	down	inorganic phosphate transporter [Solanum lycopersicum]	RecName: Full=Probable inorganic phosphate transporter 1-3; Short=AtPht1;3; AltName: Full=H(+)/Pi cotransporter [Arabidopsis thaliana]	high affinity inorganic phosphate transporter	PHO84	_
Solyc02g062960.2	888	624	476	266	228	224	31.84	26.94	22.01	12.34	10.65	12.19	27.35	11.71	-1.22	2.03e-20	4.28e-19	yes	down	PREDICTED: homeobox-leucine zipper protein ATHB-21-like [Solanum lycopersicum]	RecName: Full=Homeobox-leucine zipper protein ATHB-21; AltName: Full=HD-ZIP protein ATHB-21; AltName: Full=Homeodomain transcription factor ATHB-21 [Arabidopsis th	_	HD-ZIP	_
Solyc12g019230.1	311	679	248	37	39	43	9.04	23.78	9.3	1.39	1.48	1.9	13.81	1.57	-3.06	2.04e-20	4.28e-19	yes	down	PREDICTED: polygalacturonase-like [Solanum lycopersicum]	RecName: Full=Polygalacturonase; Short=PG; AltName: Full=Pectinase; Flags: Precursor	hypothetical protein	E3.2.1.15	_
Solyc01g105660.2	399	882	309	47	64	47	9.09	24.2	9.08	1.39	1.9	1.63	13.9	1.64	-3.01	2.06e-20	4.32e-19	yes	down	PREDICTED: probable 2-oxoglutarate/Fe(II)-dependent dioxygenase-like [Solanum lycopersicum]	RecName: Full=Leucoanthocyanidin dioxygenase; Short=LDOX; Short=Leucocyanidin oxygenase; AltName: Full=Anthocyanidin synthase; Short=ANS; AltName: Full=Leucoanthocy	annotation not avaliable	_	_
Solyc03g005520.1	6	4	4	57	62	32	0.32	0.26	0.28	3.97	4.34	2.61	0.29	3.69	3.29	2.26e-20	4.72e-19	yes	up	PREDICTED: ethylene-responsive transcription factor 1B-like [Solanum lycopersicum]	RecName: Full=Ethylene-responsive transcription factor 1B; Short=AtERF1B; AltName: Full=Ethylene-responsive element-binding factor 1B; Short=EREBP-1B [Arabidopsis	SubName: Full=Chromosome chr5 scaffold_2, whole genome shotgun sequence;	ERF1	_
Solyc08g008600.2	20	16	13	66	86	74	0.43	0.42	0.36	1.84	2.42	2.42	0.41	2.22	2.19	2.27e-20	4.74e-19	yes	up	PREDICTED: transcription factor MYC2-like [Solanum lycopersicum]	RecName: Full=Transcription factor bHLH14; AltName: Full=Basic helix-loop-helix protein 14; Short=AtbHLH14; Short=bHLH 14; AltName: Full=Transcription factor EN 33	_	MYC2	_
Solyc04g074700.2	269	243	203	444	412	368	6.79	7.39	6.61	14.51	13.55	14.11	6.93	14.06	1.01	2.28e-20	4.75e-19	yes	up	homeodomain protein [Solanum homeodomain protein [Solanum lycopersicum]	RecName: Full=Homeobox-leucine zipper protein ATHB-6; AltName: Full=HD-ZIP protein ATHB-6; AltName: Full=Homeodomain transcription factor ATHB-6 [Arabidopsis thalia	_	HD-ZIP	_
Solyc08g062490.2	10	23	22	112	141	80	0.44	1.23	1.26	6.42	8.14	5.38	0.94	6.71	2.72	2.32e-20	4.83e-19	yes	up	PREDICTED: probable WRKY transcription factor 51-like [Solanum lycopersicum]	RecName: Full=Probable WRKY transcription factor 50; AltName: Full=WRKY DNA-binding protein 50 [Arabidopsis thaliana]	hypothetical protein	_	_
Solyc02g062390.2	114	217	91	5	13	2	4.87	11.17	5.02	0.28	0.72	0.13	6.92	0.39	-3.85	2.5e-20	5.2e-19	yes	down	PREDICTED: desiccation-related protein clone PCC27-04-like isoform 1 [Solanum lycopersicum]	RecName: Full=Dehydrin Xero 1 [Arabidopsis thaliana]	_	_	_
Solyc09g015000.2	179	241	145	21	28	36	6.27	10.17	6.55	0.95	1.28	1.91	7.6	1.35	-2.41	2.53e-20	5.25e-19	yes	down	PREDICTED: 18.2 kDa class I heat shock protein-like isoform 2 [Solanum lycopersicum]	RecName: Full=17.4 kDa class I heat shock protein; AltName: Full=17.4 kDa heat shock protein 1; Short=AtHsp17.4A [Arabidopsis thaliana]	annotation not avaliable	HSP20	_
Solyc12g098290.1	223	190	183	71	42	34	30.63	31.43	32.42	12.62	7.51	7.09	31.42	9.18	-1.76	2.67e-20	5.54e-19	yes	down	PREDICTED: WAT1-related protein At2g37460-like [Solanum tuberosum]	RecName: Full=Chitin-binding lectin 1; AltName: Full=PL-I; Flags: Precursor [Solanum tuberosum]	_	_	_
Solyc09g091000.2	341	258	348	743	923	534	14.71	13.4	19.36	41.46	51.85	34.95	15.68	43.14	1.45	3.06e-20	6.34e-19	yes	up	PREDICTED: pathogenesis-related protein STH-2-like [Solanum lycopersicum]	RecName: Full=Pathogenesis-related protein STH-2 [Solanum tuberosum]	_	_	_
Solyc04g014350.1	1587	2849	1122	316	359	299	306.66	663	279.61	78.99	90.35	87.67	412.16	85.56	-2.27	3.08e-20	6.38e-19	yes	down	PREDICTED: RNA-binding protein 12-like [Solanum tuberosum]	_	_	_	_
Solyc12g005450.1	125	174	141	396	531	329	4.14	6.94	6.03	16.98	22.92	16.55	5.59	18.92	1.74	3.87e-20	7.93e-19	yes	up	PREDICTED: probable receptor-like protein kinase At1g33260-like [Solanum lycopersicum]	RecName: Full=Probable receptor-like protein kinase At4g10390 [Arabidopsis thaliana]	SubName: Full=Chromosome chr2 scaffold_105, whole genome shotgun sequence;	IRAK4	_
Solyc02g037500.1	336	216	184	68	75	60	62.8	48.62	44.35	16.44	18.26	17.02	52.79	17.25	-1.61	4.19e-20	8.54e-19	yes	down	PREDICTED: probable acyl-activating enzyme 6-like [Solanum lycopersicum]	RecName: Full=Probable acyl-activating enzyme 6; AltName: Full=AMP-binding protein 6; Short=AtAMPBP6 [Arabidopsis thaliana]	_	_	_
Solyc02g030220.1	222	118	162	39	30	32	7.47	4.78	7.03	1.7	1.31	1.63	6.48	1.54	-2	4.33e-20	8.83e-19	yes	down	PREDICTED: extensin-2-like [Solanum tuberosum]	RecName: Full=Leucine-rich repeat extensin-like protein 1; Short=AtLRX1; Short=LRR/EXTENSIN1; AltName: Full=Cell wall hydroxyproline-rich glycoprotein; Flags: Precu	_	_	_
Solyc06g005490.2	685	713	576	296	297	219	23.81	29.85	25.82	13.31	13.45	11.55	26.33	12.83	-1.03	4.38e-20	8.92e-19	yes	down	PREDICTED: triosephosphate isomerase, cytosolic-like [Solanum lycopersicum]	RecName: Full=Triosephosphate isomerase, cytosolic; Short=TIM; Short=Triose-phosphate isomerase [Coptis japonica]	RecName: Full=Triosephosphate isomerase; EC=5.3.1.1;	TPI, tpiA	_
Solyc03g123560.2	693	779	780	305	291	220	19.11	25.88	27.75	10.88	10.45	9.21	23.84	10.23	-1.21	5.02e-20	1.02e-18	yes	down	PREDICTED: chaperone protein DnaJ-like [Solanum lycopersicum]	RecName: Full=DnaJ homolog subfamily B member 6	SubName: Full=Chromosome chr9 scaffold_7, whole genome shotgun sequence;	DNAJB6	_
Solyc07g056570.1	1612	2267	1153	493	511	372	30.33	51.36	27.97	12	12.52	10.62	36.33	11.77	-1.62	5.36e-20	1.08e-18	yes	down	nine-cis-epoxycarotenoid dioxygenase [Solanum lycopersicum]	RecName: Full=9-cis-epoxycarotenoid dioxygenase NCED1, chloroplastic; AltName: Full=PvNCED1; Flags: Precursor	SubName: Full=Chromosome chr19 scaffold_111, whole genome shotgun sequence;	NCED	_
Solyc05g053860.2	54	40	55	1	6	1	1.17	1.04	1.53	0.03	0.17	0.03	1.24	0.08	-2.9	6.99e-20	1.4e-18	yes	down	PREDICTED: organic cation/carnitine transporter 3-like [Solanum lycopersicum]	RecName: Full=Organic cation/carnitine transporter 3; Short=AtOCT3 [Arabidopsis thaliana]	hypothetical protein	_	_
Solyc02g076980.2	76	93	66	203	232	174	1.99	2.94	2.23	6.88	7.92	6.92	2.36	7.25	1.58	7.49e-20	1.5e-18	yes	up	PREDICTED: fruit bromelain-like [Solanum lycopersicum]	RecName: Full=Xylem cysteine proteinase 1; Short=AtXCP1; Flags: Precursor [Arabidopsis thaliana]	_	CTSK	_
Solyc11g011590.1	353	170	221	47	66	45	18.38	10.66	14.84	3.17	4.47	3.55	14.87	3.74	-1.96	7.97e-20	1.59e-18	yes	down	PREDICTED: GEM-like protein 4-like [Solanum lycopersicum]	RecName: Full=Putative GEM-like protein 8 [Arabidopsis thaliana]	SubName: Full=Chromosome undetermined scaffold_139, whole genome shotgun sequence;	_	_
Solyc05g052360.1	770	1376	504	164	119	99	48.23	103.81	40.72	13.29	9.71	9.41	63.71	10.88	-2.54	9.09e-20	1.81e-18	yes	down	PREDICTED: laccase-12-like [Solanum lycopersicum]	RecName: Full=Laccase-5; AltName: Full=Benzenediol:oxygen oxidoreductase 5; AltName: Full=Diphenol oxidase 5; AltName: Full=Urishiol oxidase 5; Flags: Precursor [Ar	_	E1.10.3.2	_
Solyc03g007960.2	1945	2455	1602	825	786	649	51.29	77.97	54.48	28.14	27	25.97	60.74	27.09	-1.16	9.66e-20	1.92e-18	yes	down	beta-carotene hydroxylase [Solanum lycopersicum]	RecName: Full=Beta-carotene hydroxylase 1, chloroplastic; Flags: Precursor	SubName: Full=Chromosome undetermined scaffold_91, whole genome shotgun sequence;	crtZ	_
Solyc04g015610.2	904	653	869	1372	1530	1222	23.16	20.15	28.71	45.47	51.05	47.51	23.85	48.03	1.01	9.79e-20	1.94e-18	yes	up	PREDICTED: uncharacterized protein LOC101245348 [Solanum lycopersicum]	_	hypothetical protein	_	_
Solyc11g051060.1	451	354	409	151	178	122	14.24	13.46	16.66	6.17	7.32	5.85	14.71	6.48	-1.17	9.95e-20	1.97e-18	yes	down	PREDICTED: GDSL esterase/lipase 2-like [Solanum lycopersicum]	RecName: Full=GDSL esterase/lipase 5; AltName: Full=Extracellular lipase 5; Flags: Precursor [Arabidopsis thaliana]	_	_	_
Solyc07g064020.2	290	256	234	104	98	76	11.99	12.75	12.48	5.56	5.28	4.77	12.38	5.23	-1.23	1.02e-19	2.02e-18	yes	down	PREDICTED: 21.7 kDa class VI heat shock protein-like [Solanum lycopersicum]	RecName: Full=21.7 kDa class VI heat shock protein; AltName: Full=21.7 kDa heat shock protein; Short=AtHsp21.7 [Arabidopsis thaliana]	SubName: Full=Chromosome chr19 scaffold_4, whole genome shotgun sequence;	HSP20	_
Solyc05g009500.2	62	89	26	1	0	0	1.08	1.87	0.58	0.02	0	0	1.18	0.01	-3.58	1.47e-19	2.88e-18	yes	down	PREDICTED: probable nitrite transporter At1g68570-like [Solanum lycopersicum]	RecName: Full=Protein NRT1/ PTR FAMILY 3.1; Short=AtNPF3.1 [Arabidopsis thaliana]	SubName: Full=Chromosome chr1 scaffold_5, whole genome shotgun sequence;	_	_
Solyc01g005680.2	218	155	170	358	355	277	7.75	6.64	7.79	16.47	16.44	14.94	7.41	16	1.1	1.58e-19	3.08e-18	yes	up	PREDICTED: cytokinin riboside 5'-monophosphate phosphoribohydrolase LOG8-like [Solanum lycopersicum]	RecName: Full=Cytokinin riboside 5'-monophosphate phosphoribohydrolase LOG8; AltName: Full=LOG family protein At5g11950; AltName: Full=Protein LONELY GUY 8 [Arabido	hypothetical protein	K06966	_
Solyc06g062670.2	527	454	348	188	176	166	8.91	9.24	7.59	4.11	3.88	4.26	8.62	4.07	-1.06	1.6e-19	3.11e-18	yes	down	PREDICTED: zinc finger protein NUTCRACKER-like isoform 1 [Solanum lycopersicum]	RecName: Full=Zinc finger protein JACKDAW; AltName: Full=ID1-like zinc finger protein 3 [Arabidopsis thaliana]	_	_	_
Solyc03g118940.2	18	10	21	86	76	63	0.4	0.27	0.6	2.45	2.18	2.11	0.42	2.25	2.18	1.66e-19	3.23e-18	yes	up	PREDICTED: uncharacterized protein LOC101243695 [Solanum lycopersicum]	_	_	EOGT	_
Solyc03g097500.2	2149	4027	1671	547	534	373	47.3	106.74	47.43	15.57	15.31	12.46	66.28	14.55	-2.18	2.35e-19	4.55e-18	yes	down	PREDICTED: omega-hydroxypalmitate O-feruloyl transferase-like [Solanum lycopersicum]	RecName: Full=Omega-hydroxypalmitate O-feruloyl transferase; AltName: Full=Omega-hydroxyacid hydroxycinnamoyltransferase; AltName: Full=Protein ALIPHATIC SUBERIN FE	SubName: Full=Chromosome chr17 scaffold_16, whole genome shotgun sequence;	HHT1	_
Solyc11g062430.1	716	479	502	243	221	235	18.55	14.95	16.78	8.15	7.46	9.24	16.88	8.24	-1.03	2.43e-19	4.7e-18	yes	down	PREDICTED: COP9 signalosome complex subunit 2-like [Solanum lycopersicum]	RecName: Full=COP9 signalosome complex subunit 2; Short=Signalosome subunit 2; AltName: Full=Protein FUSCA 12 [Arabidopsis thaliana]	SubName: Full=Putative uncharacterized protein;	COPS2, CSN2, TRIP15	_
Solyc02g062790.2	30	32	16	108	89	97	0.42	0.54	0.29	1.97	1.63	2.07	0.42	1.88	1.93	2.5e-19	4.83e-18	yes	up	PREDICTED: proline-rich receptor-like protein kinase PERK1-like [Solanum lycopersicum]	RecName: Full=Proline-rich receptor-like protein kinase PERK4; AltName: Full=Proline-rich extensin-like receptor kinase 4; Short=AtPERK4 [Arabidopsis thaliana]	hypothetical protein	_	_
Solyc09g011960.1	202	147	143	54	44	43	4.04	3.54	3.69	1.4	1.15	1.31	3.78	1.29	-1.48	2.58e-19	4.98e-18	yes	down	PREDICTED: laccase-17-like [Solanum lycopersicum]	RecName: Full=Laccase-4; AltName: Full=Benzenediol:oxygen oxidoreductase 4; AltName: Full=Diphenol oxidase 4; AltName: Full=Urishiol oxidase 4; Flags: Precursor [Or	SubName: Full=Chromosome chr6 scaffold_3, whole genome shotgun sequence;	E1.10.3.2	_
Solyc05g050500.1	423	367	276	123	146	116	19.93	20.82	16.77	7.5	8.96	8.29	19.27	8.25	-1.21	2.59e-19	5e-18	yes	down	PREDICTED: ATP synthase delta chain, chloroplastic-like [Solanum lycopersicum]	_	_	ATPF1D, atpH	_
Solyc12g019480.1	308	232	312	566	582	456	3.95	3.58	5.16	9.39	9.72	8.87	4.19	9.35	1.14	2.82e-19	5.43e-18	yes	up	PREDICTED: uncharacterized protein LOC101268070 [Solanum lycopersicum]	RecName: Full=Formin-like protein 1; AltName: Full=OsFH1; Flags: Precursor [Oryza sativa Japonica Group]	hypothetical protein	_	_
Solyc09g009810.1	437	436	332	172	157	119	25.95	31.18	25.42	13.21	12.14	10.72	27.46	12.09	-1.18	2.91e-19	5.59e-18	yes	down	PREDICTED: uncharacterized protein LOC101255524 [Solanum lycopersicum]	_	_	_	_
Solyc03g025810.2	116	215	63	5	5	7	1.88	4.2	1.32	0.1	0.11	0.17	2.45	0.12	-3.51	3.04e-19	5.82e-18	yes	down	PREDICTED: uncharacterized protein LOC101266908 [Solanum lycopersicum]	RecName: Full=Low-temperature-induced 65 kDa protein; AltName: Full=Desiccation-responsive protein 29B [Arabidopsis thaliana]	_	_	_
Solyc12g006240.1	37	45	21	127	135	98	1.56	2.29	1.14	6.94	7.42	6.28	1.67	6.91	1.99	3.17e-19	6.06e-18	yes	up	PREDICTED: zinc finger protein CONSTANS-LIKE 9-like [Solanum lycopersicum]	RecName: Full=Zinc finger protein CONSTANS-LIKE 10 [Arabidopsis thaliana]	hypothetical protein	_	_
Solyc08g078550.1	426	451	240	110	92	84	13.6	17.35	9.88	4.54	3.83	4.07	13.69	4.15	-1.7	3.23e-19	6.18e-18	yes	down	PREDICTED: metalloendoproteinase 1-like [Solanum lycopersicum]	RecName: Full=Metalloendoproteinase 1; AltName: Full=SMEP1; Flags: Precursor [Glycine max]	SubName: Full=Chromosome chr2 scaffold_541, whole genome shotgun sequence;	_	_
Solyc08g008080.1	275	200	170	60	77	54	19.72	17.27	15.72	5.57	7.19	5.88	17.75	6.23	-1.5	3.43e-19	6.54e-18	yes	down	PREDICTED: E3 ubiquitin-protein ligase RHA1B-like [Solanum lycopersicum]	RecName: Full=RING-H2 finger protein ATL39 [Arabidopsis thaliana]	_	RHA1	_
Solyc12g088870.1	321	309	263	118	105	102	71.76	83.19	75.82	34.13	30.57	34.6	76.61	33.03	-1.21	3.68e-19	6.98e-18	yes	down	PREDICTED: BRI1 kinase inhibitor 1-like [Solanum tuberosum]	RecName: Full=BRI1 kinase inhibitor 1 [Arabidopsis thaliana]	_	BKI1	_
Solyc02g071090.2	250	219	158	62	63	59	5.85	6.17	4.77	1.88	1.92	2.1	5.63	1.96	-1.48	3.88e-19	7.36e-18	yes	down	PREDICTED: probable purine permease 9-like [Solanum lycopersicum]	RecName: Full=Probable purine permease 10; Short=AtPUP10 [Arabidopsis thaliana]	_	_	_
Solyc06g008930.2	508	372	308	173	145	118	30.59	26.98	23.92	13.48	11.37	10.78	27.45	11.93	-1.2	4e-19	7.58e-18	yes	down	PREDICTED: uncharacterized protein LOC101254903 [Solanum lycopersicum]	_	_	_	_
Solyc03g083660.1	351	307	240	103	94	107	20.52	21.62	18.1	7.79	7.16	9.49	20.15	8.08	-1.31	4.11e-19	7.79e-18	yes	down	PREDICTED: 21 kDa protein-like [Solanum lycopersicum]	_	_	_	_
Solyc01g102910.2	549	399	671	1227	1471	1143	19.24	16.84	30.33	55.63	67.14	60.78	21.78	61.19	1.49	4.74e-19	8.94e-18	yes	up	PREDICTED: germin-like protein subfamily 1 member 14-like [Solanum lycopersicum]	RecName: Full=Germin-like protein subfamily 1 member 14; Flags: Precursor [Arabidopsis thaliana]	hypothetical protein	_	_
Solyc03g020080.2	87	82	119	11	13	10	3.56	4.05	6.29	0.58	0.69	0.62	4.53	0.63	-2.66	5.12e-19	9.65e-18	yes	down	PREDICTED: wound-induced proteinase inhibitor 2-like [Solanum lycopersicum]	RecName: Full=Proteinase inhibitor type-2 P303.51; AltName: Full=Proteinase inhibitor type II P303.51; Flags: Precursor	_	_	_
Solyc09g082690.2	173	128	118	283	372	246	3.4	3.03	2.99	7.19	9.52	7.33	3.16	8.05	1.32	6.57e-19	1.23e-17	yes	up	PREDICTED: early light-induced protein, chloroplastic-like isoform 2 [Solanum lycopersicum]	RecName: Full=Early light-induced protein 1, chloroplastic; Flags: Precursor [Arabidopsis thaliana]	annotation not avaliable	_	_
Solyc08g083090.1	764	1497	589	158	177	123	56.19	132.61	55.87	15.03	16.96	13.73	80.45	15.31	-2.39	6.58e-19	1.23e-17	yes	down	PREDICTED: uncharacterized protein LOC101265050 [Solanum lycopersicum]	_	SubName: Full=Chromosome chr2 scaffold_105, whole genome shotgun sequence;	_	_
Solyc08g081700.1	261	173	188	69	58	62	15.03	12	13.96	5.14	4.35	5.42	13.75	4.95	-1.46	7.18e-19	1.34e-17	yes	down	PREDICTED: uncharacterized protein LOC102579067 [Solanum tuberosum]	_	_	_	_
Solyc05g052370.2	2125	3917	1512	450	522	411	48.36	107.35	44.37	13.25	15.47	14.19	65.97	14.31	-2.2	8.93e-19	1.66e-17	yes	down	PREDICTED: laccase-12-like [Solanum lycopersicum]	RecName: Full=Laccase-12; AltName: Full=Benzenediol:oxygen oxidoreductase 12; AltName: Full=Diphenol oxidase 12; AltName: Full=Urishiol oxidase 12; Flags: Precurso	laccase 90c	E1.10.3.2	_
Solyc11g008550.1	548	438	417	189	173	203	13.85	13.33	13.59	6.18	5.7	7.79	13.61	6.49	-1.06	9.9e-19	1.83e-17	yes	down	PREDICTED: phospholipase A(1) LCAT3-like [Solanum lycopersicum]	RecName: Full=Phospholipase A(1) LCAT3; AltName: Full=Lecithin-cholesterol acyltransferase-like 3 [Arabidopsis thaliana]	lecithin:cholesterol acyltransferase family protein / LACT family protein; lecithin:choleste [...]	_	_
Solyc02g071410.2	414	278	318	126	119	123	11.31	9.15	11.2	4.45	4.23	5.1	10.59	4.57	-1.2	1.15e-18	2.12e-17	yes	down	PREDICTED: protein SRG1-like [Solanum lycopersicum]	RecName: Full=Protein SRG1; Short=AtSRG1; AltName: Full=Protein SENESCENCE-RELATED GENE 1 [Arabidopsis thaliana]	hypothetical protein	_	_
Solyc02g065090.2	121	78	94	223	299	194	2.75	2.14	2.76	6.56	8.86	6.69	2.56	7.4	1.5	1.22e-18	2.24e-17	yes	up	PREDICTED: patatin group A-3-like [Solanum lycopersicum]	RecName: Full=Patatin-like protein 1 [Oryza sativa Indica Group]	SubName: Full=Putative uncharacterized protein;	_	_
Solyc04g081560.2	1366	710	935	415	381	323	43.02	26.93	37.98	16.91	15.63	15.44	36.39	16.02	-1.18	1.24e-18	2.27e-17	yes	down	PREDICTED: pathogenesis-related protein 5-like [Solanum lycopersicum]	RecName: Full=Pathogenesis-related protein 5; Short=PR-5; Flags: Precursor [Arabidopsis thaliana]	hypothetical protein	_	_
Solyc06g064960.2	713	643	475	296	229	214	18.66	20.26	16.03	10.02	7.8	8.5	18.39	8.79	-1.06	1.25e-18	2.3e-17	yes	down	PREDICTED: GDSL esterase/lipase 5-like [Solanum lycopersicum]	RecName: Full=GDSL esterase/lipase 5; AltName: Full=Extracellular lipase 5; Flags: Precursor [Arabidopsis thaliana]	_	_	_
Solyc09g091990.2	452	505	346	160	132	143	9.65	12.98	9.53	4.42	3.67	4.63	10.68	4.22	-1.32	1.48e-18	2.71e-17	yes	down	PREDICTED: receptor like protein kinase S.2-like [Solanum tuberosum]	RecName: Full=Receptor like protein kinase S.2; Short=LecRK-S.2 [Arabidopsis thaliana]	hypothetical protein	_	_
Solyc03g116480.1	319	283	274	111	125	96	9.86	10.53	10.92	4.44	5.03	4.5	10.39	4.66	-1.14	1.58e-18	2.88e-17	yes	down	PREDICTED: F-box protein At5g49610-like [Solanum lycopersicum]	_	SubName: Full=Chromosome chr9 scaffold_7, whole genome shotgun sequence;	_	_
Solyc12g010420.1	383	271	284	118	125	115	76.6	65.28	73.26	30.53	32.56	34.9	72	32.55	-1.14	1.6e-18	2.92e-17	yes	down	PREDICTED: uncharacterized protein LOC101250190 [Solanum lycopersicum]	_	_	_	_
Solyc11g072930.1	236	148	253	497	496	467	4.54	3.43	6.27	12.36	12.42	13.62	4.7	12.76	1.42	1.71e-18	3.1e-17	yes	up	PREDICTED: putative leucine-rich repeat receptor-like protein kinase At2g19210-like [Solanum lycopersicum]	RecName: Full=Probable LRR receptor-like serine/threonine-protein kinase At1g05700; Flags: Precursor [Arabidopsis thaliana]	_	_	_
Solyc04g016070.2	191	196	174	45	60	52	10.62	13.13	12.48	3.24	4.35	4.39	11.97	3.97	-1.57	1.8e-18	3.27e-17	yes	down	PREDICTED: uncharacterized protein LOC101265121 [Solanum lycopersicum]	_	_	_	_
Solyc05g013860.2	96	75	97	203	226	183	1.4	1.32	1.82	3.83	4.29	4.04	1.5	4.05	1.38	1.84e-18	3.34e-17	yes	up	PREDICTED: uncharacterized protein LOC101249458 [Solanum lycopersicum]	_	_	_	_
Solyc06g071930.1	61	36	38	120	132	113	10.23	7.27	8.22	26.03	28.82	28.75	8.69	27.82	1.67	1.9e-18	3.43e-17	yes	up	PREDICTED: uncharacterized protein LOC102605400 [Solanum tuberosum]	_	_	_	_
Solyc04g014320.1	2310	4584	1818	488	598	467	241.61	577.42	245.23	66.03	81.46	74.12	349.7	73.84	-2.24	2.01e-18	3.64e-17	yes	down	PREDICTED: RNA-binding protein 12-like [Solanum tuberosum]	_	_	_	_
Solyc01g087840.2	170	133	139	270	294	259	2.22	2.09	2.34	4.57	5	5.14	2.21	4.89	1.11	2.11e-18	3.8e-17	yes	up	SBT4E protein [Solanum lycopersicum]	RecName: Full=Subtilisin-like protease; AltName: Full=Cucumisin-like serine protease; Flags: Precursor [Arabidopsis thaliana]	_	_	_
Solyc06g065940.2	289	187	182	73	74	45	7.07	5.51	5.74	2.31	2.36	1.67	6.18	2.14	-1.49	2.16e-18	3.89e-17	yes	down	PREDICTED: protein FAR1-RELATED SEQUENCE 6-like [Solanum tuberosum]	RecName: Full=Protein FAR1-RELATED SEQUENCE 8 [Arabidopsis thaliana]	_	ZSWIM3	_
Solyc11g066360.1	255	203	198	364	456	351	12.21	11.71	12.23	22.56	28.45	25.51	12.06	25.5	1.07	2.7e-18	4.83e-17	yes	up	PREDICTED: uncharacterized protein LOC101261779 isoform 1 [Solanum lycopersicum]	_	_	_	_
Solyc08g077740.1	75	69	42	190	181	127	0.89	0.99	0.64	2.92	2.8	2.29	0.85	2.69	1.56	3.3e-18	5.86e-17	yes	up	PREDICTED: LRR receptor-like serine/threonine-protein kinase FLS2-like [Solanum lycopersicum]	RecName: Full=LRR receptor-like serine/threonine-protein kinase ERECTA; AltName: Full=Protein QUANTITATIVE RESISTANCE TO PLECTOSPHAERELLA 1; AltName: Full=Protein	_	_	_
Solyc02g081370.2	5	12	9	55	86	51	0.09	0.27	0.22	1.35	2.13	1.47	0.19	1.66	2.62	3.53e-18	6.27e-17	yes	up	PREDICTED: butyrate--CoA ligase AAE11, peroxisomal-like [Solanum lycopersicum]	RecName: Full=Butyrate--CoA ligase AAE11, peroxisomal; AltName: Full=Acyl-activating enzyme 11; AltName: Full=Butyryl-CoA synthetase [Arabidopsis thaliana]	hypothetical protein	_	_
Solyc07g062050.2	398	296	322	150	144	115	6.39	5.73	6.67	3.12	3.01	2.8	6.26	2.99	-1.04	4.1e-18	7.26e-17	yes	down	PREDICTED: uncharacterized protein LOC101252101 [Solanum lycopersicum]	_	SubName: Full=Chromosome chr19 scaffold_4, whole genome shotgun sequence;	_	_
Solyc08g080540.2	91	99	81	278	258	163	2.34	3.07	2.69	9.26	8.65	6.37	2.68	8.18	1.58	4.55e-18	8.03e-17	yes	up	PREDICTED: heat stress transcription factor B-2b-like [Solanum lycopersicum]	RecName: Full=Heat stress transcription factor B-2b; Short=AtHsfB2b; AltName: Full=AtHsf-11; AltName: Full=Heat shock factor protein 7; Short=HSF 7; AltName: Full=	SubName: Full=Chromosome chr2 scaffold_112, whole genome shotgun sequence;	HSFF	_
Solyc05g054890.2	1358	1999	1028	422	380	410	17.69	31.36	17.27	7.11	6.45	8.1	21.92	7.18	-1.6	5.11e-18	8.99e-17	yes	down	PREDICTED: ABC transporter G family member 1-like [Solanum lycopersicum]	RecName: Full=ABC transporter G family member 1; Short=ABC transporter ABCG.1; Short=AtABCG1; AltName: Full=White-brown complex homolog protein 1; Short=AtWBC1 [Ara	white-brown-complex ABC transporter family	_	_
Solyc09g098030.2	395	331	355	163	144	131	7.64	7.71	8.86	4.08	3.63	3.85	8.03	3.85	-1.04	5.2e-18	9.13e-17	yes	down	PREDICTED: geraniol 8-hydroxylase-like [Solanum lycopersicum]	RecName: Full=Geraniol 8-hydroxylase; AltName: Full=Cytochrome P450 76B6; AltName: Full=Geraniol 10-hydroxylase; Short=CrG10H [Catharanthus roseus]	cytochrome P450	_	_
Solyc02g072440.2	3	2	1	31	30	30	0.03	0.03	0.01	0.45	0.44	0.51	0.02	0.46	2.19	5.68e-18	9.95e-17	yes	up	PREDICTED: LRR receptor-like serine/threonine-protein kinase GSO1-like [Solanum tuberosum]	RecName: Full=Receptor-like protein kinase; Flags: Precursor [Ipomoea nil]	SubName: Full=Chromosome chr9 scaffold_33, whole genome shotgun sequence;	_	_
Solyc06g082440.1	1601	2021	1560	752	740	649	43.46	66.07	54.61	26.41	26.16	26.73	53.98	26.42	-1.03	5.78e-18	1.01e-16	yes	down	CBL-interacting protein kinase 11 [Solanum lycopersicum]	RecName: Full=CBL-interacting serine/threonine-protein kinase 11; AltName: Full=SNF1-related kinase 3.22; AltName: Full=SOS2-like protein kinase PKS5; AltName: Ful	SubName: Full=CBL-interacting protein kinase 15;	SNF1	_
Solyc10g084660.1	83	67	55	160	157	162	6.76	6.57	5.78	16.86	16.65	20.02	6.41	17.73	1.45	6.35e-18	1.11e-16	yes	up	PREDICTED: actin-depolymerizing factor 1-like [Solanum lycopersicum]	RecName: Full=Actin-depolymerizing factor 1; Short=ADF-1 [Petunia x hybrida]	SubName: Full=Putative uncharacterized protein;	CFL	_
Solyc09g048980.2	180	139	175	385	314	288	3.68	3.43	4.62	10.19	8.37	8.94	3.88	9.18	1.22	6.41e-18	1.12e-16	yes	up	PREDICTED: BTB/POZ domain-containing protein At3g08570-like [Solanum lycopersicum]	RecName: Full=BTB/POZ domain-containing protein At3g08570 [Arabidopsis thaliana]	hypothetical protein	_	_
Solyc03g005210.2	1045	1871	845	269	290	253	36.25	78.16	37.8	12.07	13.1	13.32	50.07	12.8	-1.96	6.54e-18	1.14e-16	yes	down	PREDICTED: non-specific lipid-transfer protein-like protein At5g64080-like [Solanum lycopersicum]	RecName: Full=Uncharacterized 29.3 kDa protein [Orgyia pseudotsugata multiple nucleopolyhedrovirus]	_	_	_
Solyc03g078500.2	36	30	27	1	1	0	0.82	0.83	0.8	0.03	0.03	0	0.82	0.02	-2.92	6.84e-18	1.19e-16	yes	down	PREDICTED: UDP-glycosyltransferase 85A1-like [Solanum lycopersicum]	RecName: Full=UDP-glycosyltransferase 85A1; AltName: Full=Cytokinin-O-glucosyltransferase 2; AltName: Full=Zeatin O-glucosyltransferase 2; Short=AtZOG2 [Arabidopsi	SubName: Full=Putative uncharacterized protein;	_	_
Solyc01g109180.2	92	84	83	15	17	18	1.16	1.27	1.35	0.24	0.28	0.34	1.25	0.28	-1.82	7.07e-18	1.23e-16	yes	down	PREDICTED: long chain acyl-CoA synthetase 2-like [Solanum lycopersicum]	RecName: Full=Long chain acyl-CoA synthetase 2; AltName: Full=Protein Botrytis resistant 1; AltName: Full=Protein LATERAL ROOT DEVELOPMENT 2 [Arabidopsis thaliana]	long-chain-fatty-acid-CoA ligase (EC:6.2.1.3)	ACSL, fadD	_
Solyc09g082190.1	645	439	507	230	251	160	62.85	51.52	63.71	28.99	31.86	23.66	59.5	28.39	-1.06	7.73e-18	1.34e-16	yes	down	PREDICTED: uncharacterized protein LOC101246759 [Solanum lycopersicum]	_	SubName: Full=Chromosome chr5 scaffold_2, whole genome shotgun sequence;	_	_
Solyc06g061100.2	146	187	78	18	16	17	3.06	4.73	2.11	0.49	0.44	0.54	3.31	0.49	-2.54	7.89e-18	1.37e-16	yes	down	PREDICTED: aluminum-activated malate transporter 12-like [Solanum lycopersicum]	RecName: Full=Aluminum-activated malate transporter 12; Short=AtALMT12; AltName: Full=Quick anion channel 1 [Arabidopsis thaliana]	_	_	_
Solyc01g108440.2	245	189	201	391	394	301	6.52	6.05	6.89	13.45	13.65	12.15	6.48	13.13	1.01	7.93e-18	1.38e-16	yes	up	PREDICTED: vitellogenin-A2-like [Solanum tuberosum]	_	_	_	_
Solyc04g008870.2	134	67	91	254	218	210	4.09	2.46	3.58	10.03	8.66	9.72	3.42	9.46	1.44	7.99e-18	1.38e-16	yes	up	PREDICTED: transcription factor DIVARICATA-like [Solanum lycopersicum]	RecName: Full=Transcription factor DIVARICATA	hypothetical protein	_	_
Solyc07g062260.2	186	129	132	288	277	244	5.31	4.43	4.86	10.63	10.29	10.56	4.9	10.49	1.08	8.47e-18	1.46e-16	yes	up	PREDICTED: BES1/BZR1 homolog protein 4-like [Solanum lycopersicum]	RecName: Full=BES1/BZR1 homolog protein 4 [Arabidopsis thaliana]	brassinosteroid signalling positive regulator-related; brassinosteroid signalling positive r [...]	_	_
Solyc10g054840.1	349	369	280	138	103	100	12.13	15.45	12.55	6.21	4.66	5.27	13.31	5.39	-1.29	8.59e-18	1.48e-16	yes	down	X intrinsic protein [Solanum X-intrinsic protein 1;1 [Solanum lycopersicum]	RecName: Full=Probable aquaporin PIP2-8; AltName: Full=Plasma membrane intrinsic protein 2-8; Short=AtPIP2;8; AltName: Full=Plasma membrane intrinsic protein 3b; S	aquaporin, MIP family, PIP subfamily	AQP4	_
Solyc10g085400.1	535	508	337	162	180	161	19.18	21.93	15.58	7.51	8.4	8.76	18.99	8.2	-1.2	8.94e-18	1.54e-16	yes	down	PREDICTED: uncharacterized protein LOC101268046 [Solanum lycopersicum]	RecName: Full=D-alanine--D-alanine ligase; AltName: Full=D-Ala-D-Ala ligase; AltName: Full=D-alanylalanine synthetase [Borrelia afzelii PKo]	_	_	_
Solyc05g014000.2	292	146	155	430	418	379	6.56	3.95	4.49	12.5	12.23	12.92	5.11	12.53	1.28	9.16e-18	1.57e-16	yes	up	PREDICTED: probable pectate lyase 5-like [Solanum tuberosum]	RecName: Full=Probable pectate lyase 5; Flags: Precursor [Arabidopsis thaliana]	SubName: Full=Chromosome chr1 scaffold_5, whole genome shotgun sequence;	pel	_
Solyc10g011930.1	54	59	41	128	166	132	4.81	6.33	4.71	14.75	19.26	17.84	5.26	17.25	1.69	1.09e-17	1.86e-16	yes	up	PREDICTED: phenylalanine ammonia-lyase-like [Solanum lycopersicum]	RecName: Full=Phenylalanine ammonia-lyase; Short=PAL	_	E4.3.1.24	_
Solyc03g031910.2	144	115	117	280	276	195	1.46	1.4	1.53	3.67	3.64	3	1.46	3.46	1.19	1.21e-17	2.06e-16	yes	up	PREDICTED: uncharacterized protein LOC101258828 [Solanum lycopersicum]	RecName: Full=Probable helicase senataxin; AltName: Full=Amyotrophic lateral sclerosis 4 protein; AltName: Full=SEN1 homolog [Homo sapiens]	hypothetical protein	SETX, ALS4	_
Solyc12g098260.1	292	318	228	108	83	70	40.11	52.6	40.39	19.19	14.85	14.59	44.17	16.3	-1.43	1.22e-17	2.07e-16	yes	down	PREDICTED: WAT1-related protein At2g37460-like [Solanum tuberosum]	RecName: Full=Uncharacterized 24.1 kDa protein in LEF4-P33 intergenic region [Autographa californica nucleopolyhedrovirus]	_	_	_
Solyc02g062890.1	392	197	294	93	72	67	9.41	5.69	9.1	2.89	2.25	2.44	8.13	2.53	-1.65	1.33e-17	2.25e-16	yes	down	polyol/monosaccharide transporter 6 [Solanum lycopersicum]	RecName: Full=Probable polyol transporter 6 [Arabidopsis thaliana]	SubName: Full=Putative uncharacterized protein (Chromosome chr4 scaffold_32, whole genome sh [...]	_	_
Solyc04g049580.2	275	197	179	87	62	52	0.82	0.71	0.69	0.34	0.24	0.24	0.75	0.28	-1.17	1.35e-17	2.28e-16	yes	down	PREDICTED: uncharacterized protein LOC101255684 [Solanum lycopersicum]	RecName: Full=Ribosomal protein S3, mitochondrial	hypothetical protein	_	_
Solyc11g067000.1	1240	1262	748	412	410	401	9.66	11.84	7.51	4.15	4.16	4.74	9.71	4.33	-1.15	1.39e-17	2.34e-16	yes	down	PREDICTED: pleiotropic drug resistance protein 2-like [Solanum lycopersicum]	RecName: Full=Pleiotropic drug resistance protein 2; AltName: Full=NpPDR2 [Nicotiana plumbaginifolia]	SubName: Full=Chromosome chr6 scaffold_25, whole genome shotgun sequence;	_	_
Solyc02g068550.1	227	191	161	77	51	46	3.26	3.3	2.98	1.43	0.95	1	3.19	1.13	-1.41	1.41e-17	2.37e-16	yes	down	PREDICTED: protein FAR-RED IMPAIRED RESPONSE 1-like [Solanum lycopersicum]	RecName: Full=Protein FAR-RED IMPAIRED RESPONSE 1 [Arabidopsis thaliana]	SubName: Full=Chromosome chr1 scaffold_5, whole genome shotgun sequence;	_	_
Solyc07g066360.1	1705	3228	1344	460	462	363	237.05	540.5	240.99	82.74	83.66	76.58	334.92	81.22	-2.04	1.46e-17	2.45e-16	yes	down	hypothetical protein JCGZ_24964 [Jatropha curcas]	_	_	_	_
Solyc09g064820.1	116	237	79	12	5	9	4.84	11.92	4.25	0.65	0.27	0.57	6.92	0.49	-3.56	1.48e-17	2.48e-16	yes	down	PREDICTED: EID1-like F-box protein 3-like [Solanum lycopersicum]	RecName: Full=EID1-like F-box protein 3 [Arabidopsis thaliana]	SubName: Full=Chromosome chr7 scaffold_31, whole genome shotgun sequence;	_	_
Solyc08g076790.2	79	54	43	161	157	118	2.27	1.87	1.59	5.99	5.88	5.15	1.94	5.7	1.51	1.48e-17	2.49e-16	yes	up	PREDICTED: tetraketide alpha-pyrone reductase 1-like isoform 2 [Solanum lycopersicum]	RecName: Full=Tetraketide alpha-pyrone reductase 1; AltName: Full=Protein DIHYDROFLAVONOL 4-REDUCTASE-LIKE 1 [Arabidopsis thaliana]	SubName: Full=Chromosome chr2 scaffold_11, whole genome shotgun sequence;	_	_
Solyc08g083110.2	1318	1537	809	443	428	354	27.24	38.25	21.56	11.84	11.52	11.1	29.06	11.51	-1.33	1.51e-17	2.53e-16	yes	down	PREDICTED: methionine gamma-lyase-like [Solanum lycopersicum]	RecName: Full=Methionine gamma-lyase; Short=AtMGL; AltName: Full=L-methioninase [Arabidopsis thaliana]	SubName: Full=Putative uncharacterized protein;	E4.4.1.11	_
Solyc01g080210.2	329	249	234	116	110	88	7.45	6.79	6.83	3.4	3.24	3.02	7.06	3.23	-1.1	1.52e-17	2.54e-16	yes	down	PREDICTED: ribonucleoside-diphosphate reductase small chain A-like [Solanum lycopersicum]	RecName: Full=Ribonucleoside-diphosphate reductase small chain A; AltName: Full=Ribonucleoside-diphosphate reductase R2A subunit; Short=AtRNR2; Short=Protein R2at;	ribonucleoside-diphosphate reductase (EC:1.17.4.1)	RRM2	_
Solyc04g007790.2	108	82	78	6	19	18	4.6	4.21	4.28	0.33	1.05	1.16	4.38	0.83	-2.27	1.82e-17	3.02e-16	yes	down	PREDICTED: MLP-like protein 34-like [Solanum lycopersicum]	RecName: Full=MLP-like protein 43 [Arabidopsis thaliana]	_	_	_
Solyc06g083050.2	37	29	37	114	154	88	0.72	0.68	0.93	2.89	3.93	2.62	0.77	3.17	1.91	1.91e-17	3.17e-16	yes	up	PREDICTED: serine carboxypeptidase-like 20-like [Solanum lycopersicum]	RecName: Full=Serine carboxypeptidase-like 20; Flags: Precursor [Arabidopsis thaliana]	hypothetical protein	SCPL-I	_
Solyc10g078770.1	205	401	147	25	27	31	26.26	61.86	24.29	4.14	4.5	6.03	37.02	4.83	-2.91	2.02e-17	3.35e-16	yes	down	PREDICTED: protein LE25-like [Solanum lycopersicum]	RecName: Full=Protein LE25 [Solanum lycopersicum]	_	_	LE25
Solyc08g067690.1	150	106	126	41	30	24	12.39	10.55	13.42	4.38	3.23	3.01	12.11	3.57	-1.73	2.54e-17	4.18e-16	yes	down	_	_	_	_	_
Solyc01g099050.2	286	220	222	99	99	77	7.58	7.02	7.59	3.4	3.42	3.1	7.4	3.32	-1.13	2.61e-17	4.3e-16	yes	down	PREDICTED: GDSL esterase/lipase At1g28590-like [Solanum lycopersicum]	RecName: Full=GDSL esterase/lipase At5g45910; AltName: Full=Extracellular lipase At5g45910; Flags: Precursor [Arabidopsis thaliana]	_	_	_
Solyc03g006100.2	197	393	175	36	26	36	2.35	5.64	2.69	0.56	0.4	0.65	3.5	0.53	-2.51	2.81e-17	4.62e-16	yes	down	PREDICTED: probable LRR receptor-like serine/threonine-protein kinase At3g47570-like [Solanum lycopersicum]	RecName: Full=LRR receptor-like serine/threonine-protein kinase RCH1; AltName: Full=Protein ROOT CLAVATA-HOMOLOG1 1; Flags: Precursor [Arabidopsis thaliana]	SubName: Full=Chromosome chr11 scaffold_56, whole genome shotgun sequence;	_	_
Solyc09g014230.1	26	45	23	0	0	0	0.52	1.09	0.59	0	0	0	0.72	0	-3.04	3.49e-17	5.71e-16	yes	down	PREDICTED: uncharacterized protein LOC101268606 [Solanum lycopersicum]	RecName: Full=Protein NRT1/ PTR FAMILY 8.1; Short=AtNPF8.1; AltName: Full=Peptide transporter PTR1 [Arabidopsis thaliana]	hypothetical protein	SLC15A3_4, PHT	_
Solyc11g072030.1	191	159	201	375	355	311	10.52	10.55	14.28	26.72	25.47	25.99	11.65	26.07	1.16	3.49e-17	5.71e-16	yes	up	PREDICTED: non-specific lipid-transfer protein-like protein At2g13820-like [Solanum lycopersicum]	RecName: Full=Non-specific lipid transfer protein GPI-anchored 2; Short=AtLTPG-2; Short=Protein LTP-GPI-ANCHORED 2; AltName: Full=Xylogen-like protein 5; Short=AtX	_	_	_
Solyc06g073760.2	192	173	200	360	360	314	3.14	3.41	4.22	7.62	7.67	7.8	3.55	7.69	1.1	3.5e-17	5.71e-16	yes	up	PREDICTED: lysosomal beta glucosidase-like [Solanum lycopersicum]	RecName: Full=Lysosomal beta glucosidase; Flags: Precursor [Dictyostelium discoideum]	hypothetical protein	bglX	_
Solyc01g086670.2	304	444	263	98	88	63	16.96	29.83	18.92	7.07	6.39	5.33	21.64	6.31	-1.76	3.7e-17	6.03e-16	yes	down	hypothetical protein JCGZ_16710 [Jatropha curcas]	_	_	_	_
Solyc02g078950.2	146	123	107	243	236	215	1.83	1.85	1.73	3.93	3.85	4.08	1.81	3.95	1.09	3.72e-17	6.05e-16	yes	up	PREDICTED: beta-galactosidase 8-like [Solanum lycopersicum]	RecName: Full=Beta-galactosidase 8; Short=Lactase 8; AltName: Full=Protein AR782; Flags: Precursor [Arabidopsis thaliana]	hypothetical protein	_	_
Solyc01g100760.2	243	450	162	39	22	35	11.04	24.62	9.49	2.29	1.3	2.41	14.91	1.98	-2.85	3.73e-17	6.08e-16	yes	down	PREDICTED: uncharacterized protein LOC101254945 [Solanum lycopersicum]	_	SubName: Full=Putative uncharacterized protein;	_	_
Solyc01g112120.2	7	4	13	53	49	51	0.14	0.09	0.33	1.35	1.26	1.52	0.18	1.37	2.39	3.87e-17	6.29e-16	yes	up	PREDICTED: probable flavin-containing monooxygenase 1-like [Solanum lycopersicum]	RecName: Full=Putative flavin-containing monooxygenase 2 [Arabidopsis thaliana]	SubName: Full=Chromosome chr3 scaffold_8, whole genome shotgun sequence;	FMO	_
Solyc07g045540.2	556	380	461	191	174	190	9	7.41	9.63	4	3.67	4.67	8.68	4.09	-1.07	4.67e-17	7.55e-16	yes	down	PREDICTED: glucose-6-phosphate 1-dehydrogenase, chloroplastic-like [Solanum lycopersicum]	RecName: Full=Glucose-6-phosphate 1-dehydrogenase, chloroplastic; Short=G6PD; Flags: Precursor [Solanum tuberosum]	glucose-6-phosphate 1-dehydrogenase (EC:1.1.1.49)	G6PD, zwf	_
Solyc06g083580.2	160	128	86	284	245	254	3.25	3.13	2.25	7.47	6.48	7.83	2.91	7.23	1.28	5.01e-17	8.07e-16	yes	up	PREDICTED: probable pectate lyase 15-like [Solanum lycopersicum]	RecName: Full=Probable pectate lyase 8; Flags: Precursor [Arabidopsis thaliana]	SubName: Full=Chromosome undetermined scaffold_114, whole genome shotgun sequence;	pel	_
Solyc10g011960.1	296	258	235	106	106	98	17.95	18.84	18.38	8.32	8.37	9.02	18.36	8.55	-1.09	6.03e-17	9.7e-16	yes	down	PREDICTED: uncharacterized protein LOC101257710 isoform 1 [Solanum lycopersicum]	RecName: Full=FK506-binding protein 4; AltName: Full=Peptidyl-prolyl cis-trans isomerase; Short=PPIase; AltName: Full=Rotamase	SubName: Full=Chromosome chr15 scaffold_40, whole genome shotgun sequence;	_	_
Solyc01g097770.2	18	32	13	109	82	90	0.18	0.4	0.17	1.45	1.1	1.4	0.25	1.31	2.03	6.31e-17	1.01e-15	yes	up	phototropin-2 [Solanum lycopersicum]	RecName: Full=Phototropin-1; AltName: Full=Non-phototropic hypocotyl protein 1; AltName: Full=Root phototropism protein 1 [Arabidopsis thaliana]	SubName: Full=Chromosome chr3 scaffold_8, whole genome shotgun sequence;	_	_
Solyc01g080490.2	120	152	121	35	24	14	4.9	7.48	6.38	1.85	1.28	0.87	6.16	1.36	-2.1	6.31e-17	1.01e-15	yes	down	PREDICTED: uncharacterized protein LOC101268223 [Solanum lycopersicum]	_	hypothetical protein	_	_
Solyc03g112790.2	157	149	135	267	289	248	3.76	4.29	4.17	8.27	9.01	9.01	4.05	8.75	1.09	6.72e-17	1.08e-15	yes	up	PREDICTED: uncharacterized protein LOC101254679 [Solanum lycopersicum]	_	SubName: Full=Chromosome chr17 scaffold_12, whole genome shotgun sequence;	_	_
Solyc06g061280.2	120	119	88	214	297	229	3.18	3.79	3	7.33	10.24	9.2	3.32	8.91	1.4	6.88e-17	1.1e-15	yes	up	PREDICTED: tetraketide alpha-pyrone reductase 1-like [Solanum lycopersicum]	RecName: Full=Tetraketide alpha-pyrone reductase 1; AltName: Full=Protein DIHYDROFLAVONOL 4-REDUCTASE-LIKE 1 [Arabidopsis thaliana]	cinnamoyl-CoA reductase (EC:1.2.1.44)	_	_
Solyc04g014310.1	542	1101	405	111	120	99	90.87	222.31	87.57	24.08	26.2	25.19	131.77	25.15	-2.38	8.01e-17	1.27e-15	yes	down	PREDICTED: uncharacterized protein LOC101245638 [Solanum lycopersicum]	_	_	_	_
Solyc08g065610.2	7778	8625	5126	3309	2809	2627	136.42	182.19	115.95	75.08	64.17	69.92	144.91	69.73	-1.05	8.22e-17	1.3e-15	yes	down	PREDICTED: vacuolar-processing enzyme-like [Solanum lycopersicum]	RecName: Full=Vacuolar-processing enzyme gamma-isozyme; AltName: Full=Gamma-VPE; Flags: Precursor [Arabidopsis thaliana]	hypothetical protein	LGMN	_
Solyc03g044480.2	128	107	103	23	33	29	5.32	5.36	5.52	1.24	1.79	1.83	5.39	1.61	-1.68	8.43e-17	1.34e-15	yes	down	PREDICTED: uncharacterized protein LOC101245735 [Solanum lycopersicum]	RecName: Full=Cyclin-dependent kinase inhibitor 1; AltName: Full=Inhibitor/interactor of CDK protein 1; AltName: Full=KIP-related protein 1 [Arabidopsis thaliana]	_	_	_
Solyc10g009400.2	264	187	243	74	73	74	7.02	5.99	8.33	2.55	2.53	2.99	7.08	2.67	-1.37	8.87e-17	1.4e-15	yes	down	PREDICTED: putative protein FAM86A-like 1-like [Solanum lycopersicum]	_	_	_	_
Solyc01g090800.2	238	185	191	390	381	281	8.37	7.83	8.66	17.74	17.44	14.99	8.28	16.81	1.01	1.18e-16	1.84e-15	yes	up	PREDICTED: cyclin-U2-2-like [Solanum lycopersicum]	RecName: Full=Cyclin-U2-1; Short=CycU2;1; AltName: Full=Cyclin-P3.1; Short=CycP3;1 [Arabidopsis thaliana]	hypothetical protein	_	_
Solyc06g062390.2	134	118	110	223	273	213	5.13	5.44	5.43	11.04	13.6	12.37	5.32	12.33	1.2	1.2e-16	1.86e-15	yes	up	PREDICTED: acid phosphatase 1-like [Solanum lycopersicum]	RecName: Full=Acid phosphatase 1; AltName: Full=Apase-1(1); Flags: Precursor	SubName: Full=Chromosome chr9 scaffold_7, whole genome shotgun sequence;	_	_
Solyc10g018150.1	150	183	207	48	25	29	3.26	4.79	5.8	1.35	0.71	0.96	4.5	1.01	-2.05	1.32e-16	2.05e-15	yes	down	PREDICTED: cytochrome P450 93A1-like [Solanum lycopersicum]	RecName: Full=Cytochrome P450 93A1	_	_	_
Solyc01g066570.2	49	34	30	97	111	104	1.76	1.47	1.39	4.51	5.19	5.67	1.56	5.09	1.65	1.32e-16	2.05e-15	yes	up	PREDICTED: uncharacterized protein LOC101258100 [Solanum lycopersicum]	_	_	_	_
Solyc12g057090.1	244	238	151	409	400	424	9.33	10.97	7.45	20.24	19.93	24.61	9.29	21.44	1.2	1.35e-16	2.1e-15	yes	up	PREDICTED: purine permease 3-like [Solanum lycopersicum]	RecName: Full=Purine permease 3; Short=AtPUP3 [Arabidopsis thaliana]	_	_	_
Solyc06g060520.1	45	39	56	151	133	110	1.7	1.78	2.74	7.4	6.56	6.32	2.03	6.78	1.69	1.49e-16	2.31e-15	yes	up	PREDICTED: uncharacterized protein LOC101256890 [Solanum lycopersicum]	_	_	_	_
Solyc08g006330.2	525	545	496	250	193	200	11.05	13.81	13.46	6.81	5.29	6.39	12.65	6.15	-1.03	1.54e-16	2.38e-15	yes	down	PREDICTED: UDP-glycosyltransferase 74E1-like [Solanum lycopersicum]	RecName: Full=UDP-glycosyltransferase 74E1 [Arabidopsis thaliana]	SubName: Full=Chromosome undetermined scaffold_617, whole genome shotgun sequence;	SGT1	_
Solyc06g066680.2	206	124	118	33	43	36	7.05	5.11	5.21	1.46	1.92	1.87	5.88	1.74	-1.7	1.55e-16	2.39e-15	yes	down	PREDICTED: mitochondrial arginine transporter BAC2-like [Solanum lycopersicum]	RecName: Full=Mitochondrial arginine transporter BAC2; AltName: Full=Mitochondrial basic amino acid carrier 2; Short=AtMBAC2 [Arabidopsis thaliana]	hypothetical protein	SLC25A20_29, CACT, CACL, CRC1	_
Solyc03g116290.1	482	365	299	177	161	121	17.17	15.66	13.74	8.16	7.47	6.54	15.67	7.43	-1.07	1.6e-16	2.46e-15	yes	down	PREDICTED: 1-aminocyclopropane-1-carboxylate oxidase-like [Solanum lycopersicum]	RecName: Full=Gibberellin 2-beta-dioxygenase 8; AltName: Full=GA 2-oxidase 8; AltName: Full=Gibberellin 2-beta-hydroxylase 8; AltName: Full=Gibberellin 2-oxidase	_	_	_
Solyc08g078180.1	14	14	12	55	66	49	0.68	0.82	0.75	3.45	4.17	3.61	0.75	3.75	2.19	1.64e-16	2.51e-15	yes	up	PREDICTED: ethylene-responsive transcription factor 2-like [Solanum lycopersicum]	RecName: Full=Ethylene-responsive transcription factor 2; Short=AtERF2; AltName: Full=Ethylene-responsive element-binding factor 2; Short=EREBP-2 [Arabidopsis thali	AP2/ERF domain-containing transcription factor	EREBP	_
Solyc06g035940.2	4737	3189	4347	1448	2075	1361	70.2	56.91	83.08	27.76	40.05	30.6	69.8	32.9	-1.08	1.77e-16	2.71e-15	yes	down	PREDICTED: homeobox-leucine zipper protein ANTHOCYANINLESS 2-like isoform 1 [Solanum lycopersicum]	RecName: Full=Homeobox-leucine zipper protein ROC7; AltName: Full=GLABRA 2-like homeobox protein 7; AltName: Full=HD-ZIP protein ROC7; AltName: Full=Homeodomain tr	_	HD-ZIP	_
Solyc03g117530.1	168	113	133	250	291	269	6.32	5.12	6.45	12.17	14.26	15.36	5.98	13.86	1.2	1.77e-16	2.72e-15	yes	up	PREDICTED: checkpoint protein HUS1-like [Solanum lycopersicum]	_	SubName: Full=Putative uncharacterized protein (Chromosome chr9 scaffold_104, whole genome s [...]	HUS1	_
Solyc08g068680.2	353	409	457	816	846	736	7.22	10.08	12.06	21.59	22.54	22.85	9.57	22.3	1.21	1.87e-16	2.87e-15	yes	up	aromatic amino acid decarboxylase 1A [Solanum lycopersicum]	RecName: Full=Histidine decarboxylase; Short=HDC; AltName: Full=TOM92 [Solanum lycopersicum]	serine decarboxylase (EC:4.1.1.53)	hdc, HDC	_
Solyc01g091700.2	1009	542	711	313	310	269	32.07	20.75	29.15	12.87	12.83	12.97	27.59	12.89	-1.09	2.02e-16	3.08e-15	yes	down	PREDICTED: F-box protein PP2-A13-like [Solanum lycopersicum]	RecName: Full=F-box protein PP2-A13; AltName: Full=Protein PHLOEM PROTEIN 2-LIKE A13; Short=AtPP2-A13; AltName: Full=SKP1-interacting partner 9 [Arabidopsis thalia	SubName: Full=Chromosome chr15 scaffold_37, whole genome shotgun sequence;	_	_
Solyc02g077120.2	46	61	38	132	137	123	2.14	3.42	2.28	7.95	8.3	8.69	2.59	8.29	1.64	2.33e-16	3.55e-15	yes	up	PREDICTED: GDSL esterase/lipase At1g28580-like [Solanum lycopersicum]	RecName: Full=GDSL esterase/lipase At1g28610; AltName: Full=Extracellular lipase At1g28610; Flags: Precursor [Arabidopsis thaliana]	_	_	_
Solyc10g080530.1	271	186	196	71	90	63	9.42	7.79	8.79	3.19	4.07	3.32	8.71	3.54	-1.28	2.87e-16	4.35e-15	yes	down	PREDICTED: uncharacterized protein LOC101263858 [Solanum lycopersicum]	_	_	_	_
Solyc03g111820.2	33	21	34	1	0	0	0.45	0.35	0.6	0.02	0	0	0.46	0.01	-2.39	3.25e-16	4.91e-15	yes	down	PREDICTED: uncharacterized protein LOC101251765 [Solanum lycopersicum]	_	SubName: Full=Chromosome chr14 scaffold_21, whole genome shotgun sequence;	_	_
Solyc07g017520.2	404	308	269	148	147	112	12.17	11.18	10.45	5.77	5.77	5.12	11.34	5.58	-1.01	3.37e-16	5.09e-15	yes	down	PREDICTED: conserved oligomeric Golgi complex subunit 3-like [Solanum lycopersicum]	_	_	_	_
Solyc08g065380.2	298	208	251	97	66	83	10.17	8.55	11.05	4.28	2.93	4.3	9.92	3.81	-1.36	4.23e-16	6.34e-15	yes	down	PREDICTED: transcription factor MYB1R1-like [Solanum lycopersicum]	RecName: Full=Transcription factor MYB1R1; AltName: Full=Myb-related protein R1; Short=StMYB1R-1 [Solanum tuberosum]	SubName: Full=Chromosome chr4 scaffold_6, whole genome shotgun sequence;	_	_
Solyc05g051910.1	117	84	91	215	187	214	1.41	1.22	1.41	3.35	2.94	3.91	1.35	3.37	1.26	4.28e-16	6.42e-15	yes	up	PREDICTED: protein spinster homolog 2-like [Solanum lycopersicum]	_	SubName: Full=Chromosome chr7 scaffold_294, whole genome shotgun sequence;	_	_
Solyc12g096310.1	155	169	181	334	350	323	7.39	9.71	11.14	20.61	21.75	23.38	9.25	21.84	1.23	5.84e-16	8.66e-15	yes	up	PREDICTED: uncharacterized protein LOC101258542 [Solanum lycopersicum]	_	SubName: Full=Putative uncharacterized protein (Chromosome chr4 scaffold_6, whole genome sho [...]	_	_
Solyc09g098270.2	181	168	174	59	64	46	3.94	4.4	4.89	1.66	1.81	1.52	4.37	1.67	-1.34	6.15e-16	9.09e-15	yes	down	PREDICTED: probable polygalacturonase At1g80170-like [Solanum lycopersicum]	RecName: Full=Probable polygalacturonase At1g80170; Short=PG; AltName: Full=Pectinase At1g80170; Flags: Precursor [Arabidopsis thaliana]	hypothetical protein	_	_
Solyc05g050220.2	135	199	157	45	27	22	3	5.33	4.5	1.29	0.78	0.74	4.19	0.95	-2.03	6.43e-16	9.49e-15	yes	down	PREDICTED: common plant regulatory factor 1-like [Solanum tuberosum]	RecName: Full=Transcriptional activator TAF-1	_	GBF	_
Solyc01g005140.2	527	537	316	130	170	147	16.42	20.14	12.69	5.24	6.9	6.95	16.5	6.33	-1.37	6.64e-16	9.79e-15	yes	down	PREDICTED: probable transmembrane ascorbate ferrireductase 3-like [Solanum lycopersicum]	RecName: Full=Probable ascorbate-specific transmembrane electron transporter 1; AltName: Full=Cytochrome b561-1	_	CYB561	_
Solyc10g080380.1	241	252	216	448	417	338	38.16	48.06	44.11	91.77	86	81.21	43.09	86.59	1.01	7.01e-16	1.03e-14	yes	up	_	_	_	_	_
Solyc02g077770.2	408	290	270	147	106	115	23.69	20.28	20.22	11.04	8.02	10.13	21.57	9.71	-1.14	7.05e-16	1.04e-14	yes	down	Uncharacterized protein TCM_029816 [Theobroma cacao]	_	_	_	_
Solyc05g007950.2	231	297	160	63	60	43	9.04	14	8.08	3.19	3.06	2.55	10.33	2.95	-1.77	7.28e-16	1.07e-14	yes	down	extracellular ribonuclease LE precursor [Solanum lycopersicum]	RecName: Full=Extracellular ribonuclease LE; Short=RNase LE; Flags: Precursor [Solanum lycopersicum]	SubName: Full=Chromosome chr1 scaffold_84, whole genome shotgun sequence;	E3.1.27.1	_
Solyc10g084790.1	174	145	138	258	318	254	24.19	24.28	24.74	46.41	57.58	53.59	24.38	52.46	1.1	8.28e-16	1.21e-14	yes	up	PREDICTED: expansin-A3-like [Solanum lycopersicum]	RecName: Full=Expansin-A3; Short=AtEXPA3; AltName: Full=Alpha-expansin-3; Short=At-EXP3; Short=AtEx3; AltName: Full=Ath-ExpAlpha-1.9; Flags: Precursor [Arabidopsis	_	_	_
Solyc01g090890.2	204	223	233	76	55	61	6.89	9.07	10.15	3.32	2.42	3.13	8.55	2.95	-1.51	9.57e-16	1.4e-14	yes	down	PREDICTED: SPX domain-containing protein 3-like [Solanum lycopersicum]	RecName: Full=SPX domain-containing protein 3; AltName: Full=Protein SPX DOMAIN GENE 3; Short=AtSPX3 [Arabidopsis thaliana]	hypothetical protein	_	_
Solyc09g074260.1	45	40	40	99	126	109	1.3	1.39	1.49	3.69	4.72	4.76	1.39	4.37	1.59	9.84e-16	1.43e-14	yes	up	PREDICTED: LRR receptor-like serine/threonine-protein kinase ERL1-like [Solanum lycopersicum]	RecName: Full=LRR receptor-like serine/threonine-protein kinase ERECTA; AltName: Full=Protein QUANTITATIVE RESISTANCE TO PLECTOSPHAERELLA 1; AltName: Full=Protein	SubName: Full=Chromosome chr7 scaffold_31, whole genome shotgun sequence;	_	_
Solyc10g018120.1	283	285	242	105	117	85	6.43	7.79	7.09	3.08	3.46	2.93	7.06	3.17	-1.13	9.88e-16	1.44e-14	yes	down	PREDICTED: uncharacterized protein LOC101247075 [Solanum lycopersicum]	_	SubName: Full=Chromosome chr13 scaffold_48, whole genome shotgun sequence;	_	_
Solyc10g005460.2	373	288	231	134	88	80	12.14	11.29	9.69	5.64	3.73	3.95	11.14	4.47	-1.3	9.93e-16	1.45e-14	yes	down	PREDICTED: transcription factor MYB3-like [Solanum lycopersicum]	RecName: Full=Transcription factor MYB32; AltName: Full=Myb-related protein 32; Short=AtMYB32 [Arabidopsis thaliana]	SubName: Full=Chromosome undetermined scaffold_521, whole genome shotgun sequence;	MYBP	_
Solyc01g010770.2	335	238	212	112	103	74	11.41	9.76	9.31	4.94	4.57	3.83	10.26	4.48	-1.18	1.01e-15	1.47e-14	yes	down	PREDICTED: hypersensitive-induced response protein 1-like [Solanum lycopersicum]	RecName: Full=Hypersensitive-induced response protein 1; Short=AtHIR1 [Arabidopsis thaliana]	hypothetical protein	_	_
Solyc03g034130.2	186	177	176	47	71	43	9.01	10.33	11	2.95	4.48	3.16	10.02	3.55	-1.47	1.18e-15	1.7e-14	yes	down	PREDICTED: homeobox-leucine zipper protein ATHB-21-like [Solanum lycopersicum]	RecName: Full=Homeobox-leucine zipper protein ATHB-40; AltName: Full=HD-ZIP protein ATHB-40; AltName: Full=Homeodomain transcription factor ATHB-40	hypothetical protein	HD-ZIP	_
Solyc05g009120.2	61	72	69	169	160	139	1.48	2.1	2.16	5.31	5.06	5.12	1.88	5.17	1.41	1.56e-15	2.23e-14	yes	up	PREDICTED: uncharacterized protein LOC101249358 [Solanum lycopersicum]	_	SubName: Full=Chromosome chr1 scaffold_5, whole genome shotgun sequence;	_	_
NCRNA_1_408	73	61	64	175	176	114	24.72	24.88	27.95	76.67	77.63	58.58	25.73	71.59	1.47	1.73e-15	2.47e-14	yes	up	_	_	_	_	snoR69Y
Solyc09g098050.2	85	76	54	156	157	153	1.52	1.64	1.25	3.61	3.66	4.16	1.48	3.79	1.3	1.75e-15	2.48e-14	yes	up	PREDICTED: uncharacterized protein LOC101265964 [Solanum lycopersicum]	_	_	_	_
Solyc03g119820.1	198	223	143	60	56	32	13.6	18.44	12.67	5.33	5.01	3.33	14.87	4.62	-1.67	2e-15	2.82e-14	yes	down	PREDICTED: oleosin 16 kDa-like [Solanum lycopersicum]	_	SubName: Full=Chromosome chr17 scaffold_16, whole genome shotgun sequence;	_	_
Solyc06g083270.2	410	543	322	112	158	102	12.79	20.41	12.96	4.52	6.42	4.83	15.27	5.28	-1.52	2.15e-15	3.03e-14	yes	down	PREDICTED: ER lumen protein retaining receptor-like [Solanum lycopersicum]	RecName: Full=ER lumen protein-retaining receptor 1; AltName: Full=KDEL endoplasmic reticulum protein retention receptor 1; Short=KDEL receptor 1 [Rattus norvegicus]	RecName: Full=ER lumen protein retaining receptor;	KDELR	_
Solyc02g089170.2	130	80	111	226	218	203	3.29	2.44	3.62	7.39	7.18	7.79	3.12	7.44	1.23	2.29e-15	3.22e-14	yes	up	PREDICTED: UDP-arabinopyranose mutase 3-like [Solanum lycopersicum]	RecName: Full=Alpha-1,4-glucan-protein synthase [UDP-forming]	SubName: Full=Chromosome chr14 scaffold_9, whole genome shotgun sequence;	RGP, UTM	_
Solyc01g109720.2	469	552	410	195	210	145	12.18	17.26	13.73	6.55	7.1	5.71	14.26	6.49	-1.12	2.47e-15	3.46e-14	yes	down	PREDICTED: haloacetate dehalogenase H-1-like [Solanum lycopersicum]	_	hypothetical protein	_	_
Solyc07g006740.2	121	76	108	24	19	22	2.31	1.75	2.66	0.59	0.47	0.64	2.24	0.56	-1.82	2.54e-15	3.56e-14	yes	down	PREDICTED: MATE efflux family protein 6-like [Solanum lycopersicum]	RecName: Full=MATE efflux family protein 6; AltName: Full=Protein DETOXIFICATION 1-like 2; AltName: Full=Protein DTX4	SubName: Full=Chromosome chr11 scaffold_56, whole genome shotgun sequence;	TC.MATE, SLC47A, norM, mdtK, dinF	_
Solyc07g061980.1	81	72	66	6	19	13	1.8	1.93	1.9	0.17	0.55	0.44	1.87	0.38	-2.03	2.68e-15	3.75e-14	yes	down	PREDICTED: secologanin synthase-like [Solanum lycopersicum]	RecName: Full=Cytochrome P450 CYP72A219; AltName: Full=Cytochrome P450 CYP72A129 [Panax ginseng]	SubName: Full=Chromosome undetermined scaffold_232, whole genome shotgun sequence;	_	_
Solyc12g006760.1	5	3	6	42	33	29	0.66	0.47	1.01	7.12	5.63	5.77	0.7	6.2	2.97	2.7e-15	3.77e-14	yes	up	hypothetical protein POPTR_0005s09890g [Populus trichocarpa]	_	_	_	_
Solyc06g006020.1	36	33	46	126	141	87	0.79	0.87	1.3	3.56	4.01	2.88	0.97	3.51	1.76	2.93e-15	4.1e-14	yes	up	PREDICTED: probable LRR receptor-like serine/threonine-protein kinase At3g47570-like [Solanum lycopersicum]	RecName: Full=LRR receptor-like serine/threonine-protein kinase FLS2; AltName: Full=Protein FLAGELLIN-SENSING 2; AltName: Full=Protein FLAGELLIN-SENSITIVE 2; Flags:	hypothetical protein	_	_
Solyc09g014720.1	163	141	152	262	300	266	2.32	2.42	2.79	4.83	5.57	5.75	2.49	5.36	1.08	3.28e-15	4.57e-14	yes	up	PREDICTED: wall-associated receptor kinase 2-like [Solanum tuberosum]	RecName: Full=Wall-associated receptor kinase 2; Flags: Precursor [Arabidopsis thaliana]	SubName: Full=Chromosome chr18 scaffold_1, whole genome shotgun sequence;	_	_
Solyc03g078100.2	31	25	14	89	85	59	0.52	0.51	0.3	1.93	1.86	1.5	0.45	1.78	1.77	4.11e-15	5.7e-14	yes	up	PREDICTED: probable pectinesterase/pectinesterase inhibitor 51-like [Solanum lycopersicum]	RecName: Full=Probable pectinesterase/pectinesterase inhibitor 51; Includes: RecName: Full=Pectinesterase inhibitor 51; AltName: Full=Pectin methylesterase inhibit	pectinesterase family protein (EC:3.1.1.11)	_	_
Solyc06g009190.2	71	53	30	132	173	120	1.25	1.13	0.68	3.01	3.97	3.21	1.04	3.4	1.62	4.24e-15	5.87e-14	yes	up	PREDICTED: probable pectinesterase/pectinesterase inhibitor 40-like [Solanum lycopersicum]	RecName: Full=Pectinesterase; Short=PE; AltName: Full=Pectin methylesterase	hypothetical protein	E3.1.1.11	_
Solyc01g057000.2	104	149	77	18	21	15	2.29	3.96	2.19	0.51	0.6	0.5	2.79	0.54	-2.18	4.35e-15	6.01e-14	yes	down	PREDICTED: universal stress protein A-like protein-like isoform 1 [Solanum lycopersicum]	RecName: Full=Universal stress protein Sll1388; Short=USP Sll1388 [Synechocystis sp. PCC 6803 substr. Kazusa]	SubName: Full=Chromosome chr8 scaffold_41, whole genome shotgun sequence;	_	_
Solyc12g037950.1	147	99	137	35	38	21	11.17	9.06	13.43	3.44	3.76	2.42	11.17	3.25	-1.75	4.37e-15	6.04e-14	yes	down	PREDICTED: protein PLANT CADMIUM RESISTANCE 12-like [Solanum lycopersicum]	RecName: Full=Cell number regulator 2; AltName: Full=ZmCNR02 [Zea mays]	hypothetical protein	_	_
Solyc10g083180.1	263	223	196	72	89	87	9.52	9.72	9.15	3.37	4.2	4.78	9.47	4.08	-1.19	4.51e-15	6.22e-14	yes	down	PREDICTED: momilactone A synthase-like isoform 1 [Solanum lycopersicum]	RecName: Full=Secoisolariciresinol dehydrogenase	hypothetical protein	_	_
Solyc01g006070.2	61	78	59	14	7	7	2.18	3.35	2.71	0.65	0.33	0.38	2.71	0.46	-2.33	4.69e-15	6.46e-14	yes	down	PREDICTED: uncharacterized protein LOC101248412 [Solanum lycopersicum]	_	_	_	_
Solyc11g072570.1	442	401	347	134	173	169	9	9.83	9.11	3.53	4.59	5.22	9.3	4.41	-1.06	4.77e-15	6.57e-14	yes	down	PREDICTED: nitrate excretion transporter 1-like [Solanum lycopersicum]	RecName: Full=Protein NRT1/ PTR FAMILY 2.6; Short=AtNPF2.6; AltName: Full=Probable nitrate excretion transporter 2; AltName: Full=Protein NAXT1-like 1 [Arabidopsis	_	SLC15A3_4, PHT	_
Solyc03g093120.2	216	251	276	499	554	428	6.92	9.69	11.41	20.69	23.13	20.82	9.14	21.58	1.23	4.79e-15	6.6e-14	yes	up	PREDICTED: probable xyloglucan endotransglucosylase/hydrolase protein 23-like [Solanum lycopersicum]	RecName: Full=Probable xyloglucan endotransglucosylase/hydrolase protein 23; Short=At-XTH23; Short=XTH-23; Flags: Precursor [Arabidopsis thaliana]	SubName: Full=Chromosome chr11 scaffold_56, whole genome shotgun sequence;	E2.4.1.207	_
Solyc06g073990.1	96	132	80	13	25	11	9.12	15.1	9.8	1.6	3.09	1.59	11.23	2.12	-2.35	5.21e-15	7.16e-14	yes	down	PREDICTED: uncharacterized protein LOC101259642 [Solanum lycopersicum]	_	_	_	_
Solyc06g084130.2	200	208	163	61	75	54	6.17	7.73	6.49	2.44	3.02	2.53	6.76	2.67	-1.31	5.98e-15	8.16e-14	yes	down	PREDICTED: BI1-like protein-like [Solanum lycopersicum]	RecName: Full=BI1-like protein [Arabidopsis thaliana]	SubName: Full=Chromosome chr7 scaffold_31, whole genome shotgun sequence;	K06890	_
Solyc09g065410.2	225	398	168	50	54	38	12.68	27.01	12.21	3.64	3.96	3.25	17.11	3.63	-2.2	6.55e-15	8.9e-14	yes	down	PREDICTED: lipid transfer-like protein VAS-like [Solanum lycopersicum]	_	_	_	_
Solyc11g005610.1	38	37	39	7	1	0	0.88	1.03	1.16	0.21	0.03	0	1.01	0.08	-2.59	6.65e-15	9.02e-14	yes	down	PREDICTED: nodulation-signaling pathway 2 protein-like [Solanum lycopersicum]	RecName: Full=Nodulation-signaling pathway 2 protein [Medicago truncatula]	annotation not avaliable	_	_
Solyc06g059880.2	466	300	308	166	119	128	6.99	5.42	5.96	3.22	2.33	2.91	6.18	2.82	-1.11	7.06e-15	9.56e-14	yes	down	PREDICTED: acetolactate synthase 2, chloroplastic-like [Solanum lycopersicum]	RecName: Full=Acetolactate synthase 1, chloroplastic; AltName: Full=ALS I; AltName: Full=Acetohydroxy-acid synthase I; AltName: Full=Acetolactate synthase I; Flags:	acetolactate synthase I/II/III large subunit (EC:2.2.1.6)	E2.2.1.6L, ilvB, ilvG, ilvI	_
Solyc01g087440.2	62	37	61	150	148	109	0.56	0.4	0.71	1.76	1.75	1.5	0.55	1.68	1.44	7.65e-15	1.03e-13	yes	up	PREDICTED: uncharacterized protein LOC101249679 [Solanum lycopersicum]	_	_	_	_
Solyc10g077120.1	356	334	254	102	134	119	21.59	24.39	19.87	8	10.58	10.95	21.97	9.78	-1.16	7.87e-15	1.06e-13	yes	down	PREDICTED: photosystem II core complex proteins psbY, chloroplastic-like [Solanum lycopersicum]	RecName: Full=Photosystem II core complex proteins psbY, chloroplastic; AltName: Full=L-arginine-metabolizing enzyme; Short=L-AME; Contains: RecName: Full=Photosyste	photosystem II core complex proteins psbY	psbY	_
Solyc03g093370.1	0	4	2	29	27	22	0	0.07	0.04	0.52	0.49	0.46	0.03	0.49	2.14	8.01e-15	1.08e-13	yes	up	PREDICTED: protein DYAD-like [Solanum tuberosum]	RecName: Full=Protein DYAD; AltName: Full=Protein SWITCH 1 [Arabidopsis thaliana]	hypothetical protein	_	_
Solyc02g076820.2	178	146	145	283	267	296	6.11	6.03	6.42	12.56	11.93	15.41	6.18	13.19	1.08	8.23e-15	1.11e-13	yes	up	PREDICTED: uncharacterized protein LOC101256738 isoform 1 [Solanum lycopersicum]	RecName: Full=Protein LIGHT-DEPENDENT SHORT HYPOCOTYLS 10; AltName: Full=Protein ORGAN BOUNDARY 10 [Arabidopsis thaliana]	hypothetical protein	_	_
Solyc07g006860.2	177	206	148	58	58	33	5.18	7.26	5.59	2.2	2.21	1.47	5.96	1.98	-1.54	8.27e-15	1.11e-13	yes	down	PREDICTED: xyloglucan endotransglucosylase/hydrolase protein 22-like [Solanum lycopersicum]	RecName: Full=Brassinosteroid-regulated protein BRU1; Flags: Precursor	SubName: Full=Chromosome chr11 scaffold_56, whole genome shotgun sequence;	_	_
Solyc12g089350.1	179	366	138	24	40	15	5.9	14.52	5.86	1.02	1.72	0.75	8.63	1.18	-2.77	8.8e-15	1.18e-13	yes	down	PREDICTED: GDSL esterase/lipase EXL3-like [Solanum lycopersicum]	RecName: Full=GDSL esterase/lipase EXL3; AltName: Full=Family II extracellular lipase 3; Short=Family II lipase EXL3; Flags: Precursor [Arabidopsis thaliana]	SubName: Full=Chromosome chr18 scaffold_1, whole genome shotgun sequence;	_	_
Solyc02g092410.2	471	329	313	113	129	156	12.34	10.38	10.58	3.83	4.4	6.2	11.19	4.74	-1.22	1.01e-14	1.36e-13	yes	down	PREDICTED: adenylyl-sulfate kinase, chloroplastic-like [Solanum lycopersicum]	RecName: Full=Adenylyl-sulfate kinase, chloroplastic; AltName: Full=ATP adenosine-5'-phosphosulfate 3'-phosphotransferase; AltName: Full=Adenosine-5'-phosphosulfate	hypothetical protein; Catalyzes the synthesis of activated sulfate (By similarity)	cysC	_
Solyc03g006290.2	81	97	77	23	8	7	3.02	4.36	3.71	1.11	0.39	0.4	3.65	0.65	-2.33	1.04e-14	1.39e-13	yes	down	PREDICTED: uncharacterized protein LOC101254973 [Solanum lycopersicum]	_	SubName: Full=Chromosome chr10 scaffold_138, whole genome shotgun sequence;	_	_
Solyc03g097510.1	119	117	73	20	18	26	8.53	10.1	6.75	1.86	1.68	2.83	8.5	2.09	-1.97	1.07e-14	1.43e-13	yes	down	PREDICTED: uncharacterized protein LOC101246229 [Solanum lycopersicum]	_	SAUR family protein	SAUR	_
Solyc11g042940.1	6	2	8	45	31	40	0.23	0.09	0.39	2.22	1.54	2.31	0.23	2.01	2.66	1.07e-14	1.43e-13	yes	up	PREDICTED: xylulose kinase-like [Solanum lycopersicum]	_	hypothetical protein	_	_
Solyc12g007060.1	280	253	169	75	89	44	32.57	35.45	25.36	11.29	13.49	7.77	31.34	11	-1.5	1.11e-14	1.48e-13	yes	down	hypothetical protein CICLE_v10010044mg [Citrus clementina]	RecName: Full=Kinesin-related protein 12; AltName: Full=Kinesin family member 12; AltName: Full=Kinesin-6 [Dictyostelium discoideum]	_	_	_
Solyc02g021490.1	255	212	218	93	94	86	12.53	12.55	13.82	5.91	6.02	6.41	12.92	6.1	-1.07	1.14e-14	1.52e-13	yes	down	PREDICTED: uncharacterized protein LOC101260978 [Solanum lycopersicum]	_	_	_	_
Solyc12g006970.1	148	120	106	275	251	181	23.76	23.21	21.95	57.13	52.49	44.1	23.05	51.61	1.16	1.19e-14	1.58e-13	yes	up	_	_	_	_	_
Solyc01g100090.1	86	171	84	18	12	5	4.74	11.34	5.97	1.28	0.86	0.42	7.21	0.88	-2.91	1.2e-14	1.6e-13	yes	down	hypothetical protein RCOM_1434200 [Ricinus communis]	_	SubName: Full=Chromosome chr14 scaffold_27, whole genome shotgun sequence;	_	_
Solyc02g093600.2	135	202	100	29	31	15	6.61	11.9	6.31	1.84	1.98	1.11	8.21	1.67	-2.23	1.34e-14	1.77e-13	yes	down	PREDICTED: 18.1 kDa class I heat shock protein-like [Solanum lycopersicum]	RecName: Full=17.3 kDa class I heat shock protein; AltName: Full=HSP 17.3 [Glycine max]	hypothetical protein	HSP20	_
Solyc11g007250.1	24	11	12	64	58	81	0.59	0.33	0.38	2.05	1.87	3.05	0.44	2.29	2.13	1.34e-14	1.77e-13	yes	up	PREDICTED: protein kinase G11A-like [Solanum lycopersicum]	RecName: Full=Protein kinase G11A	hypothetical protein	_	_
Solyc04g080530.2	147	302	112	31	12	13	4.09	10.12	4.02	1.12	0.43	0.55	5.99	0.71	-2.91	1.35e-14	1.78e-13	yes	down	PREDICTED: putative pectinesterase 11-like [Solanum lycopersicum]	RecName: Full=Putative pectinesterase 11; Short=PE 11; AltName: Full=Pectin methylesterase 11; Short=AtPME11 [Arabidopsis thaliana]	SubName: Full=Chromosome chr18 scaffold_1, whole genome shotgun sequence;	E3.1.1.11	_
Solyc01g094990.2	155	223	104	26	29	32	3.14	5.44	2.72	0.68	0.76	0.98	3.75	0.8	-2.1	1.36e-14	1.79e-13	yes	down	PREDICTED: uncharacterized protein LOC101264770 [Solanum lycopersicum]	_	hypothetical protein	_	_
Solyc09g005400.2	503	401	657	1070	1319	977	24.72	23.73	41.64	68.02	84.42	72.85	29.44	75.19	1.35	1.36e-14	1.8e-13	yes	up	PREDICTED: kirola-like [Solanum lycopersicum]	_	_	_	_
Solyc02g061940.2	77	82	62	160	165	137	2.12	2.71	2.2	5.69	5.9	5.71	2.33	5.77	1.27	1.38e-14	1.81e-13	yes	up	PREDICTED: uncharacterized protein LOC101255758 [Solanum lycopersicum]	_	_	HRAD17, RAD24	_
Solyc03g114160.1	435	782	315	118	116	82	7.26	15.72	6.78	2.55	2.52	2.08	9.81	2.4	-1.99	1.46e-14	1.92e-13	yes	down	PREDICTED: U-box domain-containing protein 19-like [Solanum lycopersicum]	RecName: Full=U-box domain-containing protein 19; AltName: Full=Plant U-box protein 19 [Arabidopsis thaliana]	hypothetical protein	_	_
Solyc04g081290.2	743	888	526	307	265	245	20.04	28.85	18.3	10.71	9.31	10.03	22.33	10.02	-1.15	1.76e-14	2.29e-13	yes	down	PREDICTED: cytokinin riboside 5'-monophosphate phosphoribohydrolase LOG1-like [Solanum lycopersicum]	RecName: Full=Cytokinin riboside 5'-monophosphate phosphoribohydrolase LOG1; AltName: Full=Protein LONELY GUY 1 [Arabidopsis thaliana]	SubName: Full=Chromosome chr18 scaffold_1, whole genome shotgun sequence;	K06966	_
Solyc09g065560.2	46	55	28	3	2	4	0.7	1.01	0.55	0.06	0.04	0.09	0.75	0.06	-2.4	1.82e-14	2.37e-13	yes	down	PREDICTED: sulfate transporter 3.1-like [Solanum lycopersicum]	RecName: Full=Sulfate transporter 3.1; AltName: Full=AST12; AltName: Full=AtST1 [Arabidopsis thaliana]	sulfate/bicarbonate/oxalate exchanger and transporter sat-1	SULTR3	_
Solyc02g082740.1	212	208	243	398	458	359	12.65	14.95	18.71	30.73	35.61	32.52	15.19	32.97	1.11	1.87e-14	2.43e-13	yes	up	PREDICTED: uncharacterized protein LOC101255945 [Solanum lycopersicum]	_	hypothetical protein	_	_
Solyc08g077300.2	324	376	292	123	141	110	9.17	12.81	10.65	4.5	5.2	4.72	10.77	4.81	-1.15	1.88e-14	2.45e-13	yes	down	PREDICTED: UMP/CMP kinase-like isoform 1 [Solanum lycopersicum]	RecName: Full=UMP-CMP kinase 3; AltName: Full=Deoxycytidylate kinase; Short=CK; Short=dCMP kinase; AltName: Full=Uridine monophosphate/cytidine monophosphate kinase;	SubName: Full=Putative uncharacterized protein;	CMPK1, UMPK	_
Solyc09g005830.1	329	487	288	116	109	100	5.87	10.46	6.63	2.68	2.53	2.71	7.56	2.64	-1.48	2.08e-14	2.69e-13	yes	down	PREDICTED: uncharacterized protein LOC778219 [Solanum lycopersicum]	_	SubName: Full=Chromosome chr8 scaffold_29, whole genome shotgun sequence;	EXOC7, EXO70	_
Solyc08g007130.2	203	118	110	38	23	38	3.62	2.53	2.53	0.88	0.53	1.03	2.95	0.8	-1.76	2.15e-14	2.77e-13	yes	down	PREDICTED: beta-amylase 3, chloroplastic-like [Solanum lycopersicum]	RecName: Full=Beta-amylase 3, chloroplastic; AltName: Full=1,4-alpha-D-glucan maltohydrolase; AltName: Full=Beta-amylase 8; AltName: Full=Chloroplast beta-amylase;	beta-amylase (EC:3.2.1.2)	E3.2.1.2	_
Solyc06g065850.2	144	110	144	297	258	215	3.09	2.84	3.98	8.24	7.21	7	3.28	7.51	1.17	2.16e-14	2.78e-13	yes	up	PREDICTED: flotillin-like protein 1-like [Solanum lycopersicum]	RecName: Full=Flotillin-like protein 4	SubName: Full=Chromosome chr4 scaffold_6, whole genome shotgun sequence;	FLOT	_
Solyc12g011320.1	289	227	173	69	98	67	14.98	14.17	11.56	4.63	6.61	5.27	13.7	5.51	-1.3	2.17e-14	2.8e-13	yes	down	PREDICTED: glutathione S-transferase U25-like [Solanum lycopersicum]	RecName: Full=Glutathione S-transferase U25; Short=AtGSTU25; AltName: Full=GST class-tau member 25 [Arabidopsis thaliana]	SubName: Full=Chromosome undetermined scaffold_175, whole genome shotgun sequence;	GST, gst	_
Solyc08g068280.1	241	446	146	29	16	41	11.21	24.99	8.76	1.75	0.97	2.9	14.87	1.82	-2.96	2.25e-14	2.9e-13	yes	down	PREDICTED: L-ornithine N5-acetyltransferase NATA1-like [Solanum tuberosum]	_	_	_	_
Solyc05g015380.2	7	5	6	30	69	56	0.51	0.44	0.56	2.82	6.53	6.17	0.5	5.12	3.11	2.27e-14	2.92e-13	yes	up	PREDICTED: HORMA domain-containing protein 1-like [Solanum tuberosum]	_	_	CTDSPL2	_
Solyc02g070800.2	42	25	38	92	99	103	1.19	0.85	1.39	3.38	3.66	4.44	1.14	3.8	1.65	2.29e-14	2.94e-13	yes	up	PREDICTED: uncharacterized protein ycf23-like [Solanum lycopersicum]	RecName: Full=Uncharacterized protein ycf23 (chloroplast) [Pyropia yezoensis]	hypothetical protein	_	_
Solyc04g051470.1	434	307	209	113	110	96	61.85	52.69	38.41	20.83	20.42	20.76	51.96	20.67	-1.33	2.36e-14	3.03e-13	yes	down	unnamed protein product [Coffea canephora]	_	unknown protein; unknown protein; FUNCTIONS IN: molecular_function unknown; INVOLVED IN: bio [...]	EME1, MMS4	_
Solyc11g072990.1	34	34	32	2	4	2	0.83	1	1.01	0.06	0.13	0.07	0.94	0.09	-2.47	2.44e-14	3.13e-13	yes	down	PREDICTED: 3-ketoacyl-CoA synthase 3-like [Solanum lycopersicum]	RecName: Full=3-ketoacyl-CoA synthase 3; Short=KCS-3; AltName: Full=Very long-chain fatty acid condensing enzyme 3; Short=VLCFA condensing enzyme 3; Flags: Precurs	hypothetical protein	KCS	_
Solyc06g048700.1	25	32	33	88	118	81	3.65	5.63	6.22	16.64	22.46	17.97	5.05	19.07	1.9	2.53e-14	3.23e-13	yes	up	_	_	_	_	_
Solyc07g005300.1	379	261	238	126	131	90	81.53	67.61	66.03	35.06	36.7	29.38	72.48	33.93	-1.09	2.68e-14	3.42e-13	yes	down	_	_	_	_	_
Solyc05g024010.2	188	125	127	270	311	215	3.63	2.91	3.16	6.74	7.82	6.3	3.26	6.99	1.08	2.81e-14	3.57e-13	yes	up	PREDICTED: zinc finger protein CONSTANS-LIKE 14-like [Solanum lycopersicum]	RecName: Full=Zinc finger protein CONSTANS-LIKE 15 [Arabidopsis thaliana]	hypothetical protein	_	_
Solyc12g089190.1	45	17	32	1	0	1	5.76	2.62	5.29	0.17	0	0.19	4.62	0.12	-4.45	2.82e-14	3.58e-13	yes	down	PREDICTED: protein RADIALIS-like 6-like [Solanum lycopersicum]	RecName: Full=Protein RADIALIS-like 6; Short=AtRL6; Short=Protein RAD-like 6; AltName: Full=Protein RADIALIS-LIKE SANT/MYB 3; Short=Protein RSM3 [Arabidopsis thal	hypothetical protein	_	_
Solyc12g042010.1	90	77	70	170	150	148	8.02	8.26	8.04	19.59	17.4	20	8.1	18.95	1.22	2.98e-14	3.76e-13	yes	up	unnamed protein product [Coffea canephora]	_	_	_	_
Solyc10g050000.1	1	0	2	31	17	21	0.11	0	0.29	4.48	2.47	3.56	0.13	3.5	3.98	3.02e-14	3.82e-13	yes	up	PREDICTED: uncharacterized protein LOC101254817 [Solanum lycopersicum]	_	_	_	_
Solyc02g082040.2	157	82	114	230	280	219	4.59	2.88	4.29	8.69	10.65	9.71	3.96	9.68	1.27	3.05e-14	3.86e-13	yes	up	PREDICTED: transcription factor MYB86-like [Solanum lycopersicum]	RecName: Full=Transcription factor MYB86; AltName: Full=Myb homolog 4; Short=AtMyb4; AltName: Full=Myb-related protein 86; Short=AtMYB86 [Arabidopsis thaliana]	SubName: Full=Chromosome chr1 scaffold_22, whole genome shotgun sequence;	MYBP	_
Solyc11g007210.1	391	300	258	137	118	134	13.39	12.37	11.39	6.07	5.26	6.96	12.47	6.05	-1.03	3.46e-14	4.36e-13	yes	down	PREDICTED: peroxidase 5-like [Solanum lycopersicum]	RecName: Full=Peroxidase 5; Flags: Precursor [Vitis vinifera]	SubName: Full=Chromosome chr14 scaffold_27, whole genome shotgun sequence;	E1.11.1.7	_
Solyc03g098720.2	155	172	200	38	59	33	6.39	8.55	10.64	2.03	3.17	2.07	8.34	2.44	-1.73	3.59e-14	4.52e-13	yes	down	PREDICTED: trypsin inhibitor A-like [Solanum lycopersicum]	_	_	_	_
Solyc02g067680.1	67	67	58	133	148	128	2.1	2.53	2.35	5.4	6.05	6.1	2.31	5.84	1.3	3.62e-14	4.55e-13	yes	up	PREDICTED: RING-H2 finger protein ATL46-like [Solanum lycopersicum]	RecName: Full=RING-H2 finger protein ATL47 [Arabidopsis thaliana]	hypothetical protein	_	_
Solyc01g005860.2	392	337	289	165	124	78	39.67	41.07	37.72	21.6	16.34	11.98	39.54	16.88	-1.22	3.68e-14	4.62e-13	yes	down	_	_	_	_	_
Solyc08g029090.2	102	59	49	165	152	151	1.76	1.23	1.09	3.68	3.42	3.95	1.39	3.67	1.34	4.42e-14	5.52e-13	yes	up	PREDICTED: uncharacterized protein LOC101264140 [Solanum lycopersicum]	RecName: Full=B3 domain-containing protein LOC_Os12g40080 [Oryza sativa Japonica Group]	_	_	_
Solyc02g085950.2	20	7	27	80	79	70	0.8	0.34	1.4	4.15	4.13	4.26	0.83	4.18	2.2	4.65e-14	5.78e-13	yes	up	PREDICTED: ribulose bisphosphate carboxylase small chain 3B, chloroplastic-like [Solanum lycopersicum]	RecName: Full=Ribulose bisphosphate carboxylase small chain 3B, chloroplastic; Short=RuBisCO small subunit 3B; Flags: Precursor [Solanum lycopersicum]	ribulose bisphosphate carboxylase small chain 1B / RuBisCO small subunit 1B (RBCS-1B) (ATS1B [...]	rbcS	RBCS-3B
Solyc01g005400.2	184	203	145	63	61	35	6.21	8.25	6.31	2.75	2.68	1.79	6.89	2.44	-1.46	5.28e-14	6.53e-13	yes	down	PREDICTED: probable peroxygenase 4-like [Solanum lycopersicum]	RecName: Full=Probable peroxygenase 4; Short=AtPXG4; AltName: Full=Caleosin-4 [Arabidopsis thaliana]	hypothetical protein	PXG	_
Solyc08g083210.2	25	18	26	74	72	90	0.49	0.43	0.66	1.89	1.86	2.7	0.52	2.12	1.84	5.42e-14	6.7e-13	yes	up	endo-1,4-beta-glucanase precursor [Solanum lycopersicum]	RecName: Full=Endoglucanase 1; AltName: Full=Abscission cellulase 1; AltName: Full=Endo-1,4-beta-glucanase 1; Flags: Precursor	annotation not avaliable	_	_
Solyc05g055990.2	183	124	153	279	268	244	6.33	5.16	6.82	12.48	12.07	12.8	6.1	12.43	1.01	5.65e-14	6.97e-13	yes	up	PREDICTED: aquaporin PIP2-4-like [Solanum lycopersicum]	RecName: Full=Aquaporin PIP2-1; AltName: Full=Plasma membrane intrinsic protein 2-1; Short=AtPIP2;1; AltName: Full=Plasma membrane intrinsic protein 2a; Short=PIP2a	SubName: Full=Aquaporin PIP2 (Chromosome chr6 scaffold_3, whole genome shotgun sequence);	PIP	_
Solyc09g009580.2	92	87	70	20	26	13	1.84	2.09	1.8	0.52	0.68	0.39	1.91	0.54	-1.66	5.69e-14	7.01e-13	yes	down	PREDICTED: fatty acyl-CoA reductase 2-like [Solanum lycopersicum]	RecName: Full=Fatty acyl-CoA reductase 2; AltName: Full=Fatty acid reductase 2; AltName: Full=Male sterility protein 2 [Arabidopsis thaliana]	hypothetical protein	FAR	_
Solyc08g083130.2	85	171	68	5	16	4	3.85	9.33	3.97	0.29	0.94	0.27	5.63	0.51	-3.23	6.17e-14	7.58e-13	yes	down	PREDICTED: homeobox-leucine zipper protein ATHB-7-like [Solanum lycopersicum]	RecName: Full=Homeobox-leucine zipper protein ATHB-7; AltName: Full=HD-ZIP protein ATHB-7; AltName: Full=Homeodomain transcription factor ATHB-7 [Arabidopsis thali	_	HD-ZIP	_
Solyc01g067850.2	63	62	79	174	165	132	1.92	2.28	3.11	6.87	6.56	6.12	2.39	6.54	1.42	6.85e-14	8.37e-13	yes	up	PREDICTED: peroxidase 19-like [Solanum lycopersicum]	RecName: Full=Peroxidase 24; Short=Atperox P24; AltName: Full=ATP47; Flags: Precursor [Arabidopsis thaliana]	SubName: Full=Chromosome chr7 scaffold_31, whole genome shotgun sequence;	E1.11.1.7	_
Solyc05g052880.2	151	94	67	24	22	8	6.84	5.13	3.91	1.41	1.3	0.55	5.42	1.11	-2.19	6.89e-14	8.42e-13	yes	down	PREDICTED: uncharacterized protein LOC101251681 [Solanum lycopersicum]	_	_	_	_
Solyc06g072960.1	83	75	51	11	14	15	0.92	1	0.73	0.16	0.2	0.25	0.89	0.2	-1.72	6.94e-14	8.47e-13	yes	down	hypothetical protein CICLE_v10006992mg [Citrus clementina]	RecName: Full=ABC transporter B family member 18; Short=ABC transporter ABCB.18; Short=AtABCB18; AltName: Full=P-glycoprotein 18; AltName: Full=Putative multidrug	MDR-like ABC transporter	ABCB1	_
Solyc03g059160.1	208	102	134	317	303	245	9.76	5.76	8.11	19.24	18.52	17.44	7.99	18.45	1.2	6.97e-14	8.51e-13	yes	up	PREDICTED: LOW QUALITY PROTEIN: ion channel CASTOR-like [Solanum lycopersicum]	RecName: Full=Ion channel CASTOR	_	_	_
Solyc10g054690.1	15	7	14	45	61	48	0.62	0.35	0.74	2.39	3.26	2.99	0.57	2.87	2.15	7e-14	8.54e-13	yes	up	PREDICTED: uncharacterized protein LOC101256873 [Solanum lycopersicum]	_	_	_	_
Solyc03g120260.2	83	75	104	225	214	159	2.57	2.8	4.16	9.03	8.64	7.48	3.12	8.43	1.41	7.41e-14	9.01e-13	yes	up	PREDICTED: coatomer subunit beta'-2-like [Solanum lycopersicum]	RecName: Full=Coatomer subunit beta'-2; AltName: Full=Beta'-coat protein 2; Short=Beta'-COP 2 [Arabidopsis thaliana]	hypothetical protein	COPB2, SEC27	_
Solyc04g071520.2	57	30	36	104	101	96	2.36	1.5	1.92	5.57	5.45	6.03	1.96	5.67	1.49	7.59e-14	9.21e-13	yes	up	PREDICTED: probable mediator of RNA polymerase II transcription subunit 26c-like [Solanum lycopersicum]	_	_	_	_
Solyc11g028080.1	76	132	71	16	14	9	8.25	17.26	9.94	2.25	1.98	1.48	11.62	1.93	-2.53	7.65e-14	9.28e-13	yes	down	PREDICTED: uncharacterized protein LOC101249425 [Solanum lycopersicum]	_	unknown protein; unknown protein; FUNCTIONS IN: molecular_function unknown; INVOLVED IN: bio [...]	_	_
Solyc06g065870.2	86	61	88	164	230	163	2.17	1.86	2.87	5.36	7.57	6.25	2.28	6.4	1.45	8.49e-14	1.03e-12	yes	up	PREDICTED: uncharacterized protein LOC101266232 [Solanum lycopersicum]	_	hypothetical protein	_	_
Solyc02g089470.1	52	35	57	135	114	117	5.81	4.71	8.22	19.52	16.6	19.84	6.18	18.6	1.57	8.67e-14	1.05e-12	yes	up	PREDICTED: protein GLUTAMINE DUMPER 2-like [Solanum tuberosum]	RecName: Full=Protein GLUTAMINE DUMPER 6 [Arabidopsis thaliana]	_	_	_
Solyc09g074810.2	165	138	134	49	36	52	8.14	8.2	8.53	3.13	2.31	3.89	8.28	3.07	-1.4	9.35e-14	1.12e-12	yes	down	PREDICTED: transcription factor bHLH126-like [Solanum lycopersicum]	RecName: Full=Transcription factor bHLH118; AltName: Full=Basic helix-loop-helix protein 118; Short=AtbHLH118; Short=bHLH 118; AltName: Full=Transcription factor E	_	_	_
Solyc08g077110.2	175	141	145	36	64	41	3.55	3.45	3.8	0.95	1.69	1.26	3.59	1.3	-1.4	9.63e-14	1.16e-12	yes	down	PREDICTED: NAC domain-containing protein 43-like [Solanum lycopersicum]	RecName: Full=NAC domain-containing protein 78; Short=ANAC078 [Arabidopsis thaliana]	NAC domain protein, IPR003441	_	_
Solyc11g042560.1	4	6	8	31	66	59	0.26	0.47	0.68	2.63	5.63	5.87	0.45	4.65	3.1	9.83e-14	1.18e-12	yes	up	PREDICTED: ethylene-responsive transcription factor ERF022-like [Solanum lycopersicum]	RecName: Full=Ethylene-responsive transcription factor ERF022 [Arabidopsis thaliana]	AP2/ERF domain-containing transcription factor	_	_
Solyc10g078590.1	1204	1192	693	457	460	382	55.13	65.73	40.92	27.07	27.43	26.54	54.28	27.04	-1	9.84e-14	1.18e-12	yes	down	PREDICTED: uncharacterized protein LOC101247272 isoform 1 [Solanum lycopersicum]	_	SubName: Full=Chromosome chr8 scaffold_34, whole genome shotgun sequence;	_	_
Solyc02g083740.1	95	56	40	147	176	135	1.48	1.05	0.8	2.96	3.57	3.19	1.14	3.24	1.43	1.03e-13	1.23e-12	yes	up	PREDICTED: oligopeptide transporter 7-like [Solanum tuberosum]	RecName: Full=Oligopeptide transporter 7; Short=AtOPT7 [Arabidopsis thaliana]	SubName: Full=Chromosome chr4 scaffold_83, whole genome shotgun sequence;	_	_
Solyc11g005310.1	169	208	141	47	56	48	8.96	13.28	9.64	3.22	3.87	3.86	10.54	3.64	-1.51	1.16e-13	1.38e-12	yes	down	PREDICTED: RING-H2 finger protein ATL78-like [Solanum lycopersicum]	RecName: Full=RING-H2 finger protein ATL78 [Arabidopsis thaliana]	annotation not avaliable	ATL76S	_
Solyc12g019140.1	116	64	64	191	159	170	3.39	2.25	2.41	7.22	6.05	7.54	2.74	6.91	1.31	1.2e-13	1.43e-12	yes	up	PREDICTED: polygalacturonase-like [Solanum lycopersicum]	RecName: Full=Polygalacturonase; Short=PG; AltName: Full=Pectinase; Flags: Precursor	annotation not avaliable	E3.2.1.15	_
Solyc06g060820.1	116	98	68	220	214	146	3.44	3.5	2.6	8.45	8.28	6.58	3.21	7.83	1.26	1.23e-13	1.46e-12	yes	up	PREDICTED: uncharacterized protein LOC101245665 [Solanum lycopersicum]	_	_	_	_
Solyc04g071600.2	135	162	140	317	346	224	4.49	6.49	6.01	13.64	14.99	11.31	5.58	13.41	1.25	1.24e-13	1.46e-12	yes	up	PREDICTED: abscisic stress-ripening protein 3-like [Solanum lycopersicum]	RecName: Full=Abscisic stress-ripening protein 3 [Solanum lycopersicum]	hypothetical protein	_	_
Solyc10g008540.2	153	106	133	234	295	214	5.97	4.98	6.69	11.81	14.98	12.66	5.87	13.17	1.15	1.26e-13	1.49e-12	yes	up	PREDICTED: uncharacterized protein LOC101259084 [Solanum lycopersicum]	_	_	_	_
Solyc04g049620.2	190	154	150	58	67	58	7.93	7.75	8.08	3.13	3.64	3.68	7.92	3.47	-1.17	1.37e-13	1.62e-12	yes	down	PREDICTED: uncharacterized protein LOC101255684 [Solanum lycopersicum]	_	_	_	_
Solyc12g098300.1	112	111	93	39	22	19	15.38	18.36	16.47	6.93	3.94	3.96	16.65	5	-1.72	1.41e-13	1.66e-12	yes	down	PREDICTED: WAT1-related protein At2g37460-like [Solanum tuberosum]	RecName: Full=Sulfated surface glycoprotein 185; Short=SSG 185; Flags: Precursor	_	_	_
Solyc08g068630.2	31	40	61	145	166	121	0.63	0.97	1.59	3.79	4.36	3.7	1.02	3.96	1.85	1.54e-13	1.8e-12	yes	up	PREDICTED: histidine decarboxylase-like [Solanum lycopersicum]	RecName: Full=Histidine decarboxylase; Short=HDC; AltName: Full=TOM92 [Solanum lycopersicum]	serine decarboxylase (EC:4.1.1.53)	hdc, HDC	_
Solyc12g011060.1	0	0	0	17	16	16	0	0	0	1.51	1.43	1.67	0	1.53	4.03	1.55e-13	1.81e-12	yes	up	PREDICTED: zinc finger Ran-binding domain-containing protein 2-like [Solanum lycopersicum]	_	annotation not avaliable	_	_
Solyc12g036470.1	6	7	5	39	33	30	0.25	0.35	0.27	2.11	1.79	1.9	0.29	1.94	2.39	1.75e-13	2.04e-12	yes	up	PREDICTED: transcription factor BEE 1-like [Solanum lycopersicum]	RecName: Full=Transcription factor BEE 1; AltName: Full=Basic helix-loop-helix protein 44; Short=AtbHLH44; Short=bHLH 44; AltName: Full=Protein Brassinosteroid enha	hypothetical protein	_	_
Solyc10g078270.1	1198	2090	807	344	387	260	35.57	74.73	30.9	13.21	14.96	11.71	46.66	13.37	-1.8	1.81e-13	2.11e-12	yes	down	PREDICTED: auxin-induced protein 5NG4-like [Solanum lycopersicum]	RecName: Full=WAT1-related protein At5g07050 [Arabidopsis thaliana]	SubName: Full=Chromosome chr8 scaffold_29, whole genome shotgun sequence;	_	_
Solyc09g098610.1	57	39	45	6	11	4	1.04	0.86	1.06	0.14	0.26	0.11	0.99	0.17	-2	1.95e-13	2.26e-12	yes	down	PREDICTED: geraniol 8-hydroxylase-like [Solanum lycopersicum]	RecName: Full=Geraniol 8-hydroxylase; AltName: Full=Cytochrome P450 76B10; AltName: Full=Geraniol 10-hydroxylase; Short=SmG10H [Swertia mussotii]	annotation not avaliable	_	_
Solyc07g055490.2	39	36	30	90	93	74	0.84	0.93	0.83	2.51	2.61	2.42	0.87	2.52	1.44	1.97e-13	2.29e-12	yes	up	PREDICTED: secologanin synthase-like [Solanum lycopersicum]	RecName: Full=Cytochrome P450 CYP72A219; AltName: Full=Cytochrome P450 CYP72A129 [Panax ginseng]	SubName: Full=Chromosome undetermined scaffold_299, whole genome shotgun sequence;	_	_
Solyc08g068640.2	23	20	39	87	132	95	0.54	0.57	1.18	2.64	4.04	3.39	0.74	3.35	2.04	2.01e-13	2.33e-12	yes	up	PREDICTED: histidine decarboxylase-like [Solanum lycopersicum]	RecName: Full=Histidine decarboxylase; Short=HDC; AltName: Full=TOM92 [Solanum lycopersicum]	serine decarboxylase (EC:4.1.1.53)	hdc, HDC	_
Solyc03g111550.2	30	21	40	86	105	95	0.83	0.7	1.43	3.09	3.8	4.01	0.97	3.61	1.8	2.22e-13	2.57e-12	yes	up	PREDICTED: GDSL esterase/lipase At3g48460-like [Solanum lycopersicum]	RecName: Full=GDSL esterase/lipase At3g48460; AltName: Full=Extracellular lipase At3g48460; Flags: Precursor [Arabidopsis thaliana]	SubName: Full=Chromosome chr17 scaffold_12, whole genome shotgun sequence;	_	_
Solyc02g077210.1	126	50	80	15	13	12	5.13	2.45	4.2	0.79	0.69	0.74	4	0.74	-2.29	2.45e-13	2.83e-12	yes	down	PREDICTED: uncharacterized protein At4g18490 [Prunus mume]	RecName: Full=Uncharacterized protein At4g18490 [Arabidopsis thaliana]	SubName: Full=Chromosome chr10 scaffold_138, whole genome shotgun sequence;	_	_
Solyc06g067980.2	628	1122	408	188	156	118	39.92	85.9	33.45	15.46	12.92	11.38	52.65	13.35	-1.97	2.54e-13	2.92e-12	yes	down	PREDICTED: uncharacterized protein LOC101265833 [Solanum lycopersicum]	_	_	_	_
RRNA_11_13	271	261	281	89	122	60	4.79	5.56	6.41	2.04	2.81	1.61	5.52	2.18	-1.3	2.62e-13	3.01e-12	yes	down	ATP synthase subunit alpha [Medicago truncatula]	_	_	ATPeF1A, ATP5A1, ATP1	18S_rRNA
Solyc05g055700.2	212	199	192	85	86	58	5.14	5.81	6	2.67	2.72	2.13	5.61	2.53	-1.12	2.68e-13	3.07e-12	yes	down	PREDICTED: (+)-pulegone reductase-like [Solanum lycopersicum]	RecName: Full=2-alkenal reductase (NADP(+)-dependent); AltName: Full=Alkenal double bound reductase; AltName: Full=Allylic alcohol dehydrogenase 1; Short=allyl-ADH1;	SubName: Full=Putative uncharacterized protein (Chromosome undetermined scaffold_351, whole [...]	_	_
Solyc02g062610.2	126	88	72	185	198	156	2.82	2.38	2.08	5.36	5.78	5.31	2.46	5.49	1.13	2.72e-13	3.11e-12	yes	up	PREDICTED: uncharacterized hydrolase YugF-like [Solanum lycopersicum]	RecName: Full=Pheophytinase, chloroplastic; AltName: Full=Pheophytin pheophorbide hydrolase; AltName: Full=Protein CO-REGULATED WITH NYE1; Flags: Precursor [Arabidop	SubName: Full=Putative uncharacterized protein;	_	_
Solyc02g064830.2	81	104	76	24	16	15	1.32	2.04	1.6	0.51	0.34	0.37	1.63	0.41	-1.77	2.79e-13	3.19e-12	yes	down	PREDICTED: probable indole-3-acetic acid-amido synthetase GH3.1-like [Solanum lycopersicum]	RecName: Full=Indole-3-acetic acid-amido synthetase GH3.3; AltName: Full=Auxin-responsive GH3-like protein 3; Short=AtGH3-3 [Arabidopsis thaliana]	SubName: Full=Chromosome chr7 scaffold_20, whole genome shotgun sequence;	GH3	_
Solyc01g006650.1	51	37	51	104	129	102	0.88	0.77	1.13	2.32	2.9	2.67	0.92	2.63	1.42	2.93e-13	3.34e-12	yes	up	EIL1 [Petunia x hybrida]	RecName: Full=ETHYLENE INSENSITIVE 3-like 3 protein [Arabidopsis thaliana]	ethylene-insensitive 3f	EIN3	_
Solyc03g078490.2	236	249	163	79	85	57	5.17	6.57	4.6	2.24	2.42	1.89	5.45	2.2	-1.27	3.32e-13	3.76e-12	yes	down	PREDICTED: UDP-glycosyltransferase 85A7-like [Solanum lycopersicum]	RecName: Full=UDP-glycosyltransferase 85A7 [Arabidopsis thaliana]	SubName: Full=Chromosome undetermined scaffold_502, whole genome shotgun sequence;	_	_
Solyc02g093650.2	98	225	90	16	17	16	5.76	15.92	6.82	1.22	1.3	1.43	9.31	1.31	-2.74	3.35e-13	3.79e-12	yes	down	PREDICTED: early nodulin-like protein 1-like [Solanum lycopersicum]	RecName: Full=Early nodulin-like protein 1; AltName: Full=Phytocyanin-like protein; Flags: Precursor [Arabidopsis thaliana]	hypothetical protein	_	_
Solyc04g076240.1	0	0	1	17	18	19	0	0	0.07	1.22	1.3	1.6	0.02	1.36	3.6	3.41e-13	3.86e-12	yes	up	PREDICTED: putative transcription factor bHLH107-like [Solanum lycopersicum]	RecName: Full=Transcription factor bHLH106; AltName: Full=Basic helix-loop-helix protein 106; Short=AtbHLH106; Short=bHLH 106; AltName: Full=Transcription factor E	SubName: Full=Chromosome chr18 scaffold_1, whole genome shotgun sequence;	_	_
Solyc10g078610.1	174	212	126	51	49	46	6.79	9.97	6.34	2.58	2.49	2.73	7.67	2.59	-1.53	3.86e-13	4.37e-12	yes	down	PREDICTED: uncharacterized protein LOC101248529 [Solanum lycopersicum]	RecName: Full=Ethylene-responsive transcription factor RAP2-11; AltName: Full=Protein RELATED TO APETALA2 11 [Arabidopsis thaliana]	_	EREBP	_
Solyc10g085890.1	145	191	132	45	46	41	19.68	31.22	23.11	7.9	8.13	8.44	24.38	8.14	-1.57	3.89e-13	4.39e-12	yes	down	PREDICTED: UDP-glycosyltransferase 73C4-like isoform 1 [Solanum lycopersicum]	RecName: Full=UDP-glycosyltransferase 73C5; AltName: Full=Cytokinin-O-glucosyltransferase 3; AltName: Full=Deoxynivalenol-glucosyl-transferase 1; AltName: Full=Zea	_	UGT73C	_
Solyc05g054420.2	243	185	207	79	84	84	2.39	2.19	2.63	1.01	1.08	1.25	2.4	1.11	-1.05	4.03e-13	4.54e-12	yes	down	PREDICTED: uncharacterized protein LOC101265733 [Solanum lycopersicum]	_	_	_	_
Solyc02g077030.2	191	165	147	50	55	66	4.58	4.77	4.55	1.55	1.72	2.4	4.63	1.86	-1.27	4.07e-13	4.58e-12	yes	down	PREDICTED: phospholipase A1-IIgamma-like [Solanum lycopersicum]	RecName: Full=Phospholipase A1-IIgamma; AltName: Full=DAD1-like seedling establishment-related lipase; Short=AtDSEL; Short=Phospholipase DSEL [Arabidopsis thaliana]	triacylglycerol lipase (EC:3.1.1.3)	_	_
Solyc05g055460.1	86	128	73	5	16	17	5	8.97	5.48	0.38	1.21	1.5	6.41	1.01	-2.56	4.29e-13	4.81e-12	yes	down	hypothetical protein PDIG_65730 [Penicillium digitatum PHI26]	RecName: Full=Glycine-rich cell wall structural protein 2; AltName: Full=Glycine-rich protein 1; Short=GRP-1; Flags: Precursor GRP2_ORYSI	_	_	_
Solyc06g082250.1	231	246	172	83	52	71	13.86	17.78	13.31	6.44	4.06	6.46	14.95	5.62	-1.4	4.36e-13	4.89e-12	yes	down	PREDICTED: laccase-3-like [Solanum lycopersicum]	RecName: Full=Laccase-3; AltName: Full=Benzenediol:oxygen oxidoreductase 3; AltName: Full=Diphenol oxidase 3; AltName: Full=Urishiol oxidase 3; Flags: Precursor [A	_	E1.10.3.2	_
Solyc09g005880.1	91	54	71	144	156	145	2.29	1.64	2.3	4.69	5.11	5.54	2.09	5.09	1.25	4.49e-13	5.03e-12	yes	up	unnamed protein product [Coffea canephora]	RecName: Full=Probable membrane-associated kinase regulator 4 [Arabidopsis thaliana]	_	_	_
Solyc02g087890.2	149	296	120	39	26	22	9.07	21.69	9.42	3.07	2.06	2.03	13.2	2.41	-2.41	4.52e-13	5.06e-12	yes	down	_	_	_	_	_
Solyc03g031430.1	119	94	70	169	211	175	5.58	5.31	4.24	10.26	12.89	12.46	5.1	11.84	1.2	4.62e-13	5.16e-12	yes	up	ureF protein [Solanum putative urease accessory protein F [Solanum lycopersicum]	RecName: Full=Urease accessory protein F; Short=AtUREF [Arabidopsis thaliana]	SubName: Full=Chromosome chr6 scaffold_15, whole genome shotgun sequence;	ureF	_
Solyc01g005010.2	124	111	89	229	220	156	3.86	4.16	3.58	9.23	8.93	7.37	3.87	8.57	1.13	4.63e-13	5.17e-12	yes	up	PREDICTED: uncharacterized protein LOC101263636 [Solanum lycopersicum]	_	_	_	_
Solyc10g086090.1	241	215	207	106	90	77	28.62	30.75	31.7	16.29	13.92	13.88	30.22	14.74	-1.03	4.78e-13	5.34e-12	yes	down	PREDICTED: trypsin inhibitor 1-like [Solanum lycopersicum]	RecName: Full=Trypsin inhibitor 1; AltName: Full=NSTI-I; AltName: Full=Trypsin inhibitor I; Flags: Precursor	_	_	_
Solyc07g056670.2	8	10	3	55	42	27	0.23	0.34	0.11	2.01	1.55	1.16	0.23	1.59	2.36	5.35e-13	5.94e-12	yes	up	gibberellin 2-oxidase 2 [Solanum lycopersicum]	RecName: Full=Gibberellin 2-beta-dioxygenase 1; AltName: Full=GA 2-oxidase 1; AltName: Full=Gibberellin 2-beta-hydroxylase 1; AltName: Full=Gibberellin 2-oxidase 1;	hypothetical protein	E1.14.11.13	_
Solyc07g054370.2	147	101	95	38	34	34	2.79	2.31	2.33	0.93	0.84	0.98	2.5	0.91	-1.36	5.48e-13	6.08e-12	yes	down	PREDICTED: putative F-box protein At1g49610-like isoform X1 [Solanum tuberosum]	_	_	_	_
Solyc04g008180.1	105	82	60	19	22	19	2.03	1.91	1.5	0.48	0.55	0.56	1.83	0.53	-1.62	5.48e-13	6.08e-12	yes	down	PREDICTED: putative late blight resistance protein homolog R1B-17-like [Solanum lycopersicum]	RecName: Full=Putative late blight resistance protein homolog R1B-12	_	_	_
Solyc01g088830.2	115	115	114	32	28	37	2.69	3.24	3.44	0.97	0.85	1.31	3.09	1.03	-1.5	5.76e-13	6.37e-12	yes	down	PREDICTED: ankyrin repeat-containing protein At3g12360-like [Solanum lycopersicum]	_	_	_	_
Solyc06g063060.2	239	167	166	82	75	67	8.43	7.09	7.55	3.74	3.44	3.58	7.74	3.59	-1.09	5.77e-13	6.38e-12	yes	down	PREDICTED: uncharacterized protein LOC101253198 [Solanum lycopersicum]	_	_	_	_
Solyc11g067310.1	195	146	134	61	55	57	1.72	1.55	1.53	0.7	0.63	0.76	1.61	0.69	-1.11	5.79e-13	6.4e-12	yes	down	PREDICTED: ABC transporter B family member 21-like [Solanum lycopersicum]	RecName: Full=ABC transporter B family member 5; Short=ABC transporter ABCB.5; Short=AtABCB5; AltName: Full=P-glycoprotein 5; AltName: Full=Putative multidrug resis	annotation not avaliable	ABCB1	_
Solyc06g062450.2	249	138	176	64	59	61	6.7	4.47	6.1	2.23	2.07	2.49	5.81	2.25	-1.33	5.97e-13	6.59e-12	yes	down	PREDICTED: putative leucine-rich repeat receptor-like protein kinase At2g19210-like [Solanum lycopersicum]	RecName: Full=Putative leucine-rich repeat receptor-like protein kinase At2g19210; Flags: Precursor [Arabidopsis thaliana]	_	_	_
Solyc08g062180.1	192	159	118	261	320	238	5.64	5.63	4.47	9.92	12.25	10.61	5.29	10.94	1.03	6.13e-13	6.77e-12	yes	up	PREDICTED: uncharacterized protein LOC101246163 [Solanum lycopersicum]	_	_	_	_
Solyc11g028100.1	894	1734	856	297	292	325	24.56	57.37	30.33	10.56	10.45	13.55	36.73	11.42	-1.68	6.46e-13	7.11e-12	yes	down	PREDICTED: elongation factor 1-gamma 2-like isoform 3 [Solanum lycopersicum]	RecName: Full=Elongation factor 1-gamma 2; Short=EF-1-gamma 2; AltName: Full=eEF-1B gamma 2 [Oryza sativa Japonica Group]	Elongation factor 1-gamma 2 (EF-1-gamma 2) (eEF-1B gamma 2); Probably plays a role in anchor [...]	EEF1G	_
Solyc05g051640.2	435	330	487	825	747	610	4.64	4.24	6.7	11.38	10.37	9.87	5.13	10.58	1.03	6.53e-13	7.18e-12	yes	up	PREDICTED: leucine-rich repeat receptor-like protein kinase TDR-like [Solanum lycopersicum]	RecName: Full=Leucine-rich repeat receptor-like protein kinase TDR; AltName: Full=Protein PHLOEM INTERCALATED WITH XYLEM; AltName: Full=Tracheary element differentia	SubName: Full=Chromosome undetermined scaffold_52, whole genome shotgun sequence;	_	_
Solyc03g005880.2	105	89	91	31	31	22	3.9	3.98	4.36	1.49	1.5	1.24	4.06	1.42	-1.45	6.85e-13	7.53e-12	yes	down	PREDICTED: bidirectional sugar transporter SWEET2a-like [Solanum lycopersicum]	RecName: Full=Bidirectional sugar transporter SWEET2a; Short=OsSWEET2a; Flags: Precursor [Oryza sativa Japonica Group]	SubName: Full=Chromosome undetermined scaffold_186, whole genome shotgun sequence;	SLC50A, SWEET	_
Solyc03g120870.2	51	46	31	120	91	101	1.99	2.16	1.56	6.05	4.62	5.97	1.92	5.53	1.48	7.65e-13	8.36e-12	yes	up	PREDICTED: CASP-like protein GSVIVT00034332001-like [Solanum lycopersicum]	RecName: Full=CASP-like protein GSVIVT00034332001 [Vitis vinifera]	SubName: Full=Chromosome chr9 scaffold_7, whole genome shotgun sequence;	_	_
Solyc05g018770.1	16	17	7	64	48	44	1.32	1.69	0.75	6.84	5.16	5.52	1.27	5.86	2.12	7.94e-13	8.66e-12	yes	up	PREDICTED: uncharacterized protein LOC101253588 [Solanum lycopersicum]	_	SubName: Full=Chromosome chr11 scaffold_13, whole genome shotgun sequence;	_	_
Solyc01g079740.2	336	252	161	95	84	68	10.49	9.47	6.48	3.84	3.41	3.22	8.97	3.5	-1.33	8.3e-13	9.02e-12	yes	down	unnamed protein product [Coffea canephora]	RecName: Full=Protein FANTASTIC FOUR 3 [Arabidopsis thaliana]	_	_	_
Solyc01g105600.2	69	89	54	17	8	10	2.42	3.76	2.44	0.77	0.37	0.53	2.85	0.56	-2.16	8.7e-13	9.45e-12	yes	down	PREDICTED: uncharacterized protein LOC101265869 [Solanum lycopersicum]	_	_	_	_
Solyc02g088080.1	118	81	76	168	182	150	16.41	13.56	13.63	30.22	32.96	31.65	14.67	31.6	1.1	9.51e-13	1.03e-11	yes	up	PREDICTED: uncharacterized protein LOC101249819 [Solanum lycopersicum]	_	_	_	_
Solyc08g065540.2	83	111	57	20	6	7	2.78	4.48	2.46	0.87	0.26	0.36	3.23	0.5	-2.46	9.57e-13	1.04e-11	yes	down	PREDICTED: probable protein phosphatase 2C 72-like [Solanum lycopersicum]	RecName: Full=Probable protein phosphatase 2C 72; Short=AtPP2C72 [Arabidopsis thaliana]	SubName: Full=Chromosome chr4 scaffold_6, whole genome shotgun sequence;	_	_
Solyc03g034120.2	319	245	199	106	84	103	15.35	14.19	12.35	6.6	5.26	7.52	14.09	6.41	-1.12	9.73e-13	1.05e-11	yes	down	PREDICTED: homeobox-leucine zipper protein ATHB-21-like [Solanum lycopersicum]	RecName: Full=Homeobox-leucine zipper protein ATHB-40; AltName: Full=HD-ZIP protein ATHB-40; AltName: Full=Homeodomain transcription factor ATHB-40	hypothetical protein	HD-ZIP	_
Solyc02g091360.1	289	262	224	92	131	82	19.73	21.54	19.72	8.13	11.65	8.49	20.3	9.47	-1.09	1.01e-12	1.09e-11	yes	down	PREDICTED: uncharacterized protein At1g66480-like [Solanum lycopersicum]	RecName: Full=Uncharacterized protein At1g66480 [Arabidopsis thaliana]	hypothetical protein	_	_
Solyc11g013110.1	333	515	244	114	87	88	10.75	20.03	10.16	4.76	3.66	4.31	13.53	4.24	-1.65	1.03e-12	1.11e-11	yes	down	PREDICTED: flavonol synthase/flavanone 3-hydroxylase-like [Solanum lycopersicum]	RecName: Full=Flavonol synthase/flavanone 3-hydroxylase; Short=FLS	flavonol synthase 2	FLS	_
Solyc04g074430.1	377	468	382	705	809	576	32.32	48.31	42.23	78.18	90.32	74.92	40.36	81.44	1.01	1.06e-12	1.14e-11	yes	up	PREDICTED: uncharacterized protein LOC102579389 [Solanum tuberosum]	_	_	_	_
Solyc12g013960.1	318	224	176	104	91	73	5.89	5	4.21	2.49	2.2	2.05	5.11	2.26	-1.14	1.08e-12	1.16e-11	yes	down	PREDICTED: uncharacterized protein LOC101253258 [Solanum lycopersicum]	_	_	_	_
Solyc11g006100.1	74	75	63	11	22	13	1.78	2.17	1.95	0.34	0.69	0.47	1.95	0.5	-1.77	1.14e-12	1.22e-11	yes	down	PREDICTED: UDP-glycosyltransferase 86A1-like [Solanum lycopersicum]	RecName: Full=UDP-glycosyltransferase 86A1 [Arabidopsis thaliana]	_	_	_
Solyc01g107990.2	175	153	152	64	65	34	3.58	3.77	4.01	1.69	1.73	1.06	3.77	1.52	-1.26	1.14e-12	1.22e-11	yes	down	PREDICTED: PI-PLC X domain-containing protein At5g67130-like [Solanum lycopersicum]	RecName: Full=PI-PLC X domain-containing protein At5g67130; Flags: Precursor [Arabidopsis thaliana]	SubName: Full=Chromosome chr3 scaffold_8, whole genome shotgun sequence;	_	_
Solyc03g119340.2	431	439	459	161	206	183	8.8	10.79	12.08	4.25	5.48	5.67	10.41	5.1	-1.01	1.15e-12	1.23e-11	yes	down	PREDICTED: cysteine-rich receptor-like protein kinase 6-like [Solanum lycopersicum]	RecName: Full=Cysteine-rich receptor-like protein kinase 10; Short=Cysteine-rich RLK10; AltName: Full=Receptor-like protein kinase 4; Flags: Precursor [Arabidopsi	SubName: Full=Chromosome chr17 scaffold_16, whole genome shotgun sequence;	IRAK4	_
Solyc02g079500.2	267	242	247	391	597	391	6.94	7.57	8.28	13.15	20.21	15.42	7.54	16.29	1.1	1.31e-12	1.4e-11	yes	up	PREDICTED: suberization-associated anionic peroxidase 1-like [Solanum PER1_SOLLC RecName: Full=Suberization-associated anionic per	RecName: Full=Suberization-associated anionic peroxidase 1; AltName: Full=TMP1; Flags: Precursor [Solanum lycopersicum]	_	E1.11.1.7	TAP1
Solyc04g071590.1	13	11	9	53	40	37	1.36	1.39	1.21	7.17	5.45	5.87	1.32	6.18	2.14	1.35e-12	1.44e-11	yes	up	PREDICTED: abscisic stress-ripening protein 3-like [Solanum lycopersicum]	RecName: Full=Abscisic stress-ripening protein 3 [Solanum lycopersicum]	hypothetical protein	_	ASR3
Solyc10g080540.1	199	188	112	60	51	33	6.39	7.27	4.64	2.49	2.13	1.61	6.15	2.1	-1.51	1.47e-12	1.56e-11	yes	down	PREDICTED: homeobox-leucine zipper protein HAT14-like [Solanum lycopersicum]	RecName: Full=Homeobox-leucine zipper protein HOX11; AltName: Full=HD-ZIP protein HOX11; AltName: Full=Homeodomain transcription factor HOX11; AltName: Full=OsHox1	SubName: Full=Chromosome chr8 scaffold_34, whole genome shotgun sequence;	HD-ZIP	_
Solyc03g112300.2	338	236	219	124	122	85	14.82	12.46	12.38	7.03	6.97	5.66	13.34	6.6	-1	1.57e-12	1.66e-11	yes	down	PREDICTED: uncharacterized protein LOC101266924 isoform 1 [Solanum lycopersicum]	_	_	_	_
Solyc07g065810.2	160	183	128	48	59	43	4.27	5.88	4.4	1.66	2.05	1.74	4.82	1.82	-1.36	1.57e-12	1.67e-11	yes	down	PREDICTED: E3 ubiquitin-protein ligase At4g11680-like [Solanum lycopersicum]	RecName: Full=E3 ubiquitin-protein ligase At1g63170; AltName: Full=RING finger protein At1g63170 [Arabidopsis thaliana]	SubName: Full=Chromosome chr19 scaffold_66, whole genome shotgun sequence;	_	_
Solyc07g056460.2	180	147	135	241	322	240	6.35	6.25	6.15	11	14.8	12.85	6.26	12.88	1.03	1.62e-12	1.71e-11	yes	up	PREDICTED: probable glutathione S-transferase-like [Solanum lycopersicum]	RecName: Full=Probable glutathione S-transferase; AltName: Full=Auxin-induced protein PCNT107	SubName: Full=Chromosome undetermined scaffold_175, whole genome shotgun sequence;	GST, gst	_
Solyc09g066310.2	109	59	107	15	19	19	3.74	2.44	4.73	0.67	0.85	0.99	3.62	0.83	-2	1.79e-12	1.89e-11	yes	down	PREDICTED: hyoscyamine 6-dioxygenase-like [Solanum lycopersicum]	RecName: Full=Hyoscyamine 6-dioxygenase; AltName: Full=Hyoscyamine 6-beta-hydroxylase	SubName: Full=Chromosome chr7 scaffold_192, whole genome shotgun sequence;	_	_
Solyc10g008150.1	638	868	596	277	313	259	66.12	108.34	79.66	37.14	42.25	40.73	83.6	40	-1.06	2.12e-12	2.22e-11	yes	down	PREDICTED: glutaredoxin-C9-like [Solanum lycopersicum]	RecName: Full=Monothiol glutaredoxin-S3 [Oryza sativa Japonica Group]	_	_	_
Solyc02g093400.1	118	67	76	167	193	146	2.02	1.38	1.68	3.7	4.31	3.8	1.71	3.94	1.16	2.16e-12	2.26e-11	yes	up	PREDICTED: protein MurJ homolog [Solanum lycopersicum]	_	SubName: Full=Chromosome chr14 scaffold_21, whole genome shotgun sequence;	murJ, mviN	_
Solyc07g008380.1	362	237	310	102	114	126	9.25	7.3	10.22	3.37	3.8	4.89	8.92	3.98	-1.15	2.74e-12	2.85e-11	yes	down	PREDICTED: salutaridinol 7-O-acetyltransferase-like [Solanum tuberosum]	RecName: Full=Vinorine synthase [Rauvolfia serpentina]	_	E2.3.1.133, HCT	_
Solyc04g008670.1	38	29	36	88	96	69	1.21	1.11	1.48	3.63	3.98	3.33	1.26	3.66	1.47	2.74e-12	2.85e-11	yes	up	PREDICTED: gibberellin 2-beta-dioxygenase 8-like [Solanum lycopersicum]	RecName: Full=Gibberellin 2-beta-dioxygenase 8; AltName: Full=GA 2-oxidase 8; AltName: Full=Gibberellin 2-beta-hydroxylase 8; AltName: Full=Gibberellin 2-oxidase	SubName: Full=Chromosome chr1 scaffold_22, whole genome shotgun sequence;	E1.14.11.13	_
Solyc02g063350.1	515	779	532	209	245	205	40.21	73.26	53.58	21.11	24.92	24.29	54.72	23.39	-1.22	2.85e-12	2.97e-11	yes	down	PREDICTED: probable calcium-binding protein CML23-like [Solanum lycopersicum]	RecName: Full=Probable calcium-binding protein CML23; AltName: Full=Calmodulin-like protein 23 [Arabidopsis thaliana]	SubName: Full=Putative uncharacterized protein (Chromosome chr14 scaffold_26, whole genome s [...]	CML	_
Solyc03g116820.2	15	3	2	75	53	29	0.45	0.11	0.08	2.92	2.08	1.32	0.23	2.15	2.76	2.98e-12	3.09e-11	yes	up	PREDICTED: myosin-10-like [Solanum tuberosum]	_	_	_	_
Solyc01g108390.2	16	8	6	48	63	31	1.32	0.79	0.64	5.12	6.76	3.88	0.95	5.32	2.37	3.04e-12	3.15e-11	yes	up	PREDICTED: glu S.griseus protease inhibitor-like [Solanum lycopersicum]	_	_	_	_
Solyc08g063090.2	11	4	5	40	29	33	0.23	0.1	0.13	1.07	0.78	1.04	0.16	0.96	2.03	3.13e-12	3.24e-11	yes	up	PREDICTED: delta(8)-fatty-acid desaturase-like isoform 1 [Solanum lycopersicum]	RecName: Full=Delta(8)-fatty-acid desaturase 2; AltName: Full=Delta(8)-sphingolipid desaturase 2; AltName: Full=Sphingoid long-chain base desaturase 2; Short=Sphin	SubName: Full=Chromosome chr4 scaffold_6, whole genome shotgun sequence;	SLD	_
Solyc08g068420.2	227	240	214	84	95	88	4.09	5.21	4.97	1.96	2.23	2.41	4.71	2.19	-1.07	3.27e-12	3.38e-11	yes	down	PREDICTED: L-gulonolactone oxidase-like [Solanum lycopersicum]	_	hypothetical protein	_	_
Solyc02g069200.1	189	81	121	306	279	225	6.14	3.17	5.07	12.86	11.8	11.09	4.88	11.96	1.28	3.36e-12	3.47e-11	yes	up	iron-regulated transporter 1 precursor [Solanum lycopersicum]	RecName: Full=Probable zinc transporter 10; AltName: Full=ZRT/IRT-like protein 10; Flags: Precursor [Arabidopsis thaliana]	SubName: Full=Putative uncharacterized protein (Chromosome undetermined scaffold_60, whole g [...]	SLC39A1_2_3, ZIP1_2_3	_
Solyc07g006880.1	50	43	34	8	9	3	3.48	3.6	3.05	0.72	0.81	0.32	3.39	0.63	-2.25	3.47e-12	3.58e-11	yes	down	PREDICTED: uncharacterized protein LOC101246545 [Solanum lycopersicum]	RecName: Full=Zinc finger protein 2 [Arabidopsis thaliana]	SubName: Full=Chromosome chr11 scaffold_56, whole genome shotgun sequence;	_	_
Solyc08g082950.2	1005	458	511	256	230	225	22.96	12.6	15.06	7.57	6.84	7.8	17.31	7.38	-1.22	3.58e-12	3.69e-11	yes	down	PREDICTED: aluminum-activated malate transporter 10-like [Solanum lycopersicum]	RecName: Full=Aluminum-activated malate transporter 2; Short=AtALMT2 [Arabidopsis thaliana]	SubName: Full=Chromosome undetermined scaffold_203, whole genome shotgun sequence;	_	_
Solyc01g108210.2	200	187	161	77	70	71	4.64	5.23	4.82	2.31	2.12	2.5	4.88	2.3	-1.05	3.61e-12	3.72e-11	yes	down	PREDICTED: abscisic acid 8'-hydroxylase 4-like isoform 2 [Solanum lycopersicum]	RecName: Full=Abscisic acid 8'-hydroxylase 4; Short=ABA 8'-hydroxylase 4; AltName: Full=Cytochrome P450 707A4 [Arabidopsis thaliana]	SubName: Full=Chromosome chr3 scaffold_8, whole genome shotgun sequence;	E1.14.13.93	_
Solyc08g007820.1	231	219	275	85	99	75	10.75	12.27	16.5	5.12	6	5.3	12.95	5.48	-1.22	3.73e-12	3.84e-11	yes	down	PREDICTED: dehydration-responsive element-binding protein 1D-like [Solanum tuberosum]	RecName: Full=Dehydration-responsive element-binding protein 1F; Short=Protein DREB1F [Arabidopsis thaliana]	SubName: Full=Chromosome chr2 scaffold_112, whole genome shotgun sequence;	_	_
Solyc10g005140.1	136	108	71	209	205	168	2.41	2.31	1.62	4.79	4.73	4.52	2.14	4.69	1.09	3.95e-12	4.06e-11	yes	up	PREDICTED: probably inactive receptor-like protein kinase At2g46850-like [Solanum lycopersicum]	RecName: Full=Probably inactive receptor-like protein kinase At2g46850; Flags: Precursor [Arabidopsis thaliana]	_	_	_
Solyc07g055470.2	82	71	46	15	11	15	1.56	1.63	1.13	0.37	0.27	0.43	1.45	0.35	-1.78	4.32e-12	4.42e-11	yes	down	PREDICTED: secologanin synthase-like [Solanum lycopersicum]	RecName: Full=Cytochrome P450 CYP72A219; AltName: Full=Cytochrome P450 CYP72A129 [Panax ginseng]	SubName: Full=Chromosome undetermined scaffold_160, whole genome shotgun sequence;	_	_
Solyc01g109800.2	386	238	317	126	108	128	11.05	8.2	11.7	4.67	4.03	5.56	10.34	4.71	-1.12	4.49e-12	4.58e-11	yes	down	PREDICTED: uncharacterized protein LOC102592319 isoform X2 [Solanum tuberosum]	_	_	_	_
Solyc07g018200.1	140	117	151	256	321	212	4.99	5.02	6.94	11.8	14.9	11.46	5.58	12.78	1.18	4.56e-12	4.65e-11	yes	up	PREDICTED: uncharacterized protein LOC101268197 [Solanum lycopersicum]	_	hypothetical protein	_	_
Solyc04g005020.2	113	165	82	23	32	19	2.73	4.8	2.56	0.72	1.01	0.7	3.34	0.82	-1.91	4.78e-12	4.86e-11	yes	down	PREDICTED: uncharacterized WD repeat-containing protein alr3466-like [Solanum lycopersicum]	_	_	_	_
Solyc04g016200.1	16	18	17	52	55	58	0.4	0.55	0.55	1.7	1.81	2.22	0.49	1.89	1.75	4.79e-12	4.87e-11	yes	up	putative glucosyltransferase [Solanum lycopersicum]	RecName: Full=Zeatin O-glucosyltransferase; AltName: Full=Trans-zeatin O-beta-D-glucosyltransferase	SubName: Full=Chromosome chr8 scaffold_34, whole genome shotgun sequence;	CISZOG	_
Solyc03g123710.2	93	121	74	28	18	19	6.63	10.38	6.8	2.58	1.67	2.05	7.88	2.1	-1.86	4.85e-12	4.93e-11	yes	down	hypothetical protein MIMGU_mgv1a017182mg [Erythranthe guttata]	_	_	_	_
NCRNA_7_278	27	30	14	67	72	68	4.83	6.47	3.23	15.52	16.79	18.48	4.88	16.85	1.77	5.09e-12	5.15e-11	yes	up	_	_	_	_	snoZ112
Solyc03g031940.2	112	106	91	207	181	157	1.76	2	1.84	4.21	3.7	3.74	1.86	3.89	1.03	5.19e-12	5.26e-11	yes	up	PREDICTED: probable acyl-activating enzyme 9-like [Solanum lycopersicum]	RecName: Full=Probable acyl-activating enzyme 5, peroxisomal; AltName: Full=AMP-binding protein 5; Short=AtAMPBP5 [Arabidopsis thaliana]	SubName: Full=Chromosome undetermined scaffold_30, whole genome shotgun sequence;	_	_
Solyc08g079870.1	43	53	79	179	193	132	0.66	0.98	1.56	3.54	3.84	3.06	1.03	3.5	1.67	5.44e-12	5.5e-11	yes	up	subtilisin-like protease precursor [Solanum lycopersicum]	RecName: Full=Subtilisin-like protease; AltName: Full=Cucumisin-like serine protease; Flags: Precursor [Arabidopsis thaliana]	hypothetical protein	_	_
Solyc03g114450.2	125	106	120	241	215	170	3.02	3.09	3.74	7.54	6.77	6.24	3.26	6.88	1.06	5.61e-12	5.64e-11	yes	up	PREDICTED: calcium sensing receptor, chloroplastic-like [Solanum lycopersicum]	RecName: Full=Calcium sensing receptor, chloroplastic; AltName: Full=Sulfurtransferase 3; Short=AtStr3; Flags: Precursor [Arabidopsis thaliana]	CaS (Calcium sensing receptor); Calcium sensing receptor (CaS); LOCATED IN: thylakoid, mitoc [...]	_	_
Solyc08g068150.2	89	151	87	276	277	226	2.13	4.35	2.68	8.54	8.63	8.2	3	8.47	1.47	5.62e-12	5.65e-11	yes	up	BURP domain-containing protein precursor [Solanum lycopersicum]	RecName: Full=Dehydration-responsive protein RD22; Flags: Precursor [Arabidopsis thaliana]	_	_	_
Solyc05g007900.2	178	173	94	282	292	264	7.93	9.28	5.4	16.25	16.94	17.84	7.61	16.97	1.15	5.72e-12	5.75e-11	yes	up	PREDICTED: E3 ubiquitin-protein ligase Praja-1-like isoform 2 [Solanum lycopersicum]	_	SubName: Full=Putative uncharacterized protein;	_	_
Solyc10g009240.2	521	898	384	171	178	143	9.72	20.18	9.24	4.13	4.33	4.05	12.91	4.18	-1.61	6.12e-12	6.14e-11	yes	down	PREDICTED: 3-ketoacyl-CoA synthase 1-like [Solanum lycopersicum]	RecName: Full=3-ketoacyl-CoA synthase 1; Short=KCS-1; AltName: Full=Very long-chain fatty acid condensing enzyme 1; Short=VLCFA condensing enzyme 1 [Arabidopsis tha	SubName: Full=Chromosome chr15 scaffold_37, whole genome shotgun sequence;	KCS	_
Solyc06g008820.2	161	175	164	315	270	305	3.07	4.01	4.03	7.76	6.7	8.81	3.66	7.7	1.06	6.4e-12	6.41e-11	yes	up	Na+/H+ antiporter, isoform 1 [Solanum lycopersicum]	RecName: Full=Sodium/hydrogen exchanger 2; AltName: Full=Na(+)/H(+) exchanger 2; Short=NHE-2 [Arabidopsis thaliana]	RecName: Full=Sodium/hydrogen exchanger;	_	_
Solyc10g085500.1	80	76	49	20	6	11	1.8	2.05	1.42	0.58	0.18	0.37	1.77	0.38	-1.97	6.65e-12	6.65e-11	yes	down	PREDICTED: cytochrome P450 76A2-like [Solanum lycopersicum]	RecName: Full=Cytochrome P450 76A2; AltName: Full=CYPLXXVIA2; AltName: Full=Cytochrome P-450EG7	cytochrome P450	_	_
Solyc02g079930.2	215	355	204	67	84	37	6.1	12.12	7.46	2.46	3.1	1.59	8.42	2.42	-1.76	6.7e-12	6.7e-11	yes	down	phosphosulfolactate synthase-related protein [Solanum lycopersicum]	_	SubName: Full=Chromosome undetermined scaffold_405, whole genome shotgun sequence;	_	_
Solyc05g051860.2	173	182	133	71	53	43	8.98	11.38	8.9	4.77	3.58	3.39	9.72	3.94	-1.28	6.91e-12	6.9e-11	yes	down	PREDICTED: uncharacterized protein LOC101248202 [Solanum lycopersicum]	_	_	_	_
Solyc02g088090.1	818	1119	603	1632	2018	1345	51.24	84.42	48.71	132.25	164.64	127.85	61.06	142.24	1.22	7.33e-12	7.3e-11	yes	up	PREDICTED: probable calcium-binding protein CML30-like [Solanum lycopersicum]	RecName: Full=Probable calcium-binding protein CML30; AltName: Full=Calmodulin-like protein 30 [Arabidopsis thaliana]	_	CALM	_
Solyc08g075570.2	286	323	240	132	96	101	4.05	5.51	4.38	2.42	1.77	2.17	4.61	2.12	-1.09	7.33e-12	7.3e-11	yes	down	PREDICTED: urea-proton symporter DUR3-like [Solanum lycopersicum]	RecName: Full=Urea-proton symporter DUR3; Short=AtDUR3; AltName: Full=High-affinity urea active transporter DUR3 [Arabidopsis thaliana]	hypothetical protein	_	_
Solyc03g007850.1	140	121	78	40	26	28	2.37	2.46	1.7	0.88	0.57	0.72	2.2	0.72	-1.48	7.33e-12	7.3e-11	yes	down	PREDICTED: crooked neck-like protein 1-like [Solanum lycopersicum]	RecName: Full=Protein crooked neck [Drosophila melanogaster]	hypothetical protein	CRN, CRNKL1, CLF1, SYF3	_
Solyc03g044960.1	26	16	36	0	1	1	0.92	0.68	1.64	0	0.05	0.05	1.06	0.03	-3.13	7.42e-12	7.37e-11	yes	down	PREDICTED: calcium uniporter protein, mitochondrial-like [Solanum tuberosum]	_	SubName: Full=Chromosome chr4 scaffold_32, whole genome shotgun sequence;	_	_
Solyc12g094630.1	539	556	333	176	226	122	36.8	45.71	29.32	15.54	20.09	12.64	37.41	16.26	-1.2	7.57e-12	7.52e-11	yes	down	PREDICTED: uncharacterized protein LOC101249717 [Solanum lycopersicum]	_	SubName: Full=Chromosome chr7 scaffold_20, whole genome shotgun sequence;	_	_
Solyc12g017240.1	339	441	390	659	843	610	13.33	20.88	19.77	33.52	43.16	36.39	17.65	37.74	1.09	7.69e-12	7.64e-11	yes	up	xyloglucan endo-transglycosylase precursor [Solanum lycopersicum]	RecName: Full=Probable xyloglucan endotransglucosylase/hydrolase protein 15; Short=At-XTH15; Short=XTH-15; Flags: Precursor [Arabidopsis thaliana]	hypothetical protein	E2.4.1.207	_
Solyc11g072110.1	41	41	23	87	91	76	1.31	1.57	0.94	3.58	3.77	3.67	1.28	3.67	1.45	8.18e-12	8.09e-11	yes	up	PREDICTED: feruloyl CoA ortho-hydroxylase 2-like [Solanum lycopersicum]	RecName: Full=Feruloyl CoA ortho-hydroxylase 2 [Arabidopsis thaliana]	_	F6H1	_
Solyc04g007810.1	341	598	267	102	125	72	27.77	58.65	28.04	10.75	13.26	8.9	37.69	11.07	-1.76	8.18e-12	8.09e-11	yes	down	PREDICTED: uncharacterized protein LOC101266136 [Solanum lycopersicum]	_	_	_	_
Solyc02g071430.2	117	194	111	42	24	19	2.83	5.65	3.46	1.31	0.76	0.7	3.92	0.94	-1.96	8.43e-12	8.31e-11	yes	down	PREDICTED: protein SRG1-like [Solanum lycopersicum]	RecName: Full=Protein SRG1; Short=AtSRG1; AltName: Full=Protein SENESCENCE-RELATED GENE 1 [Arabidopsis thaliana]	hypothetical protein	_	_
Solyc01g067020.2	224	206	188	72	90	85	3.74	4.14	4.04	1.55	1.95	2.15	3.96	1.87	-1.04	8.44e-12	8.32e-11	yes	down	atypical receptor-like kinase 1 precursor [Solanum lycopersicum]	RecName: Full=Probable inactive receptor kinase At5g16590; Flags: Precursor [Arabidopsis thaliana]	_	_	_
Solyc03g097610.2	39	25	19	78	67	80	1.19	0.92	0.75	3.07	2.66	3.7	0.97	3.12	1.58	8.63e-12	8.5e-11	yes	up	PREDICTED: bidirectional sugar transporter SWEET10-like [Solanum lycopersicum]	RecName: Full=Bidirectional sugar transporter SWEET11; Short=AtSWEET11 [Arabidopsis thaliana]	SubName: Full=Chromosome chr17 scaffold_16, whole genome shotgun sequence;	SLC50A, SWEET	_
Solyc02g070590.2	59	37	49	11	10	2	5.75	4.34	6.16	1.39	1.27	0.3	5.42	1.02	-2.3	9.37e-12	9.18e-11	yes	down	_	_	_	_	_
RRNA_11_16	2836	3098	2936	1061	1656	824	50.26	66.12	67.1	24.32	38.22	22.16	60.33	28.52	-1.08	9.54e-12	9.33e-11	yes	down	ATP synthase subunit alpha [Medicago truncatula]	_	_	ATPeF1A, ATP5A1, ATP1	18S_rRNA
Solyc11g071350.1	65	74	48	13	16	9	1.65	2.26	1.57	0.43	0.53	0.35	1.82	0.44	-1.83	9.83e-12	9.6e-11	yes	down	PREDICTED: aluminum-activated malate transporter 2-like [Solanum lycopersicum]	RecName: Full=Aluminum-activated malate transporter 2; Short=AtALMT2 [Arabidopsis thaliana]	hypothetical protein	_	_
Solyc12g096840.1	250	172	133	68	64	64	12.08	10.01	8.29	4.25	4.03	4.69	10.29	4.31	-1.24	1.01e-11	9.83e-11	yes	down	PREDICTED: tyramine N-feruloyltransferase 4/11-like [Solanum lycopersicum]	RecName: Full=L-ornithine N5-acetyltransferase NATA1; AltName: Full=Protein N-ACETYLTRANSFERASE ACTIVITY 1 [Arabidopsis thaliana]	_	_	_
Solyc06g060900.1	160	143	127	60	59	46	14.36	15.46	14.7	6.97	6.9	6.27	14.81	6.74	-1.13	1.02e-11	9.9e-11	yes	down	PREDICTED: uncharacterized protein LOC100852642 [Vitis vinifera]	_	_	_	_
Solyc11g010740.1	136	163	101	40	31	40	3.2	4.62	3.07	1.22	0.95	1.43	3.61	1.19	-1.53	1.08e-11	1.05e-10	yes	down	PREDICTED: putative UDP-rhamnose:rhamnosyltransferase 1-like [Solanum lycopersicum]	RecName: Full=Putative UDP-rhamnose:rhamnosyltransferase 1; Short=FaRT1; AltName: Full=Glycosyltransferase 4; Short=FaGT4	_	_	_
Solyc12g077370.1	170	83	133	43	31	21	8.43	4.95	8.5	2.76	2	1.58	7.34	2.14	-1.73	1.12e-11	1.08e-10	yes	down	PREDICTED: CBL-interacting serine/threonine-protein kinase 5-like [Solanum lycopersicum]	RecName: Full=CBL-interacting serine/threonine-protein kinase 25; AltName: Full=SNF1-related kinase 3.25; AltName: Full=SOS2-like protein kinase PKS25 [Arabidopsis	_	PRKAA, AMPK	_
Solyc01g110140.2	90	86	58	159	150	132	3.96	4.55	3.29	9.04	8.59	8.81	3.95	8.81	1.14	1.12e-11	1.09e-10	yes	up	PREDICTED: uncharacterized protein LOC101246874 [Solanum lycopersicum]	RecName: Full=Protein SHI RELATED SEQUENCE 1; AltName: Full=Protein STYLISH 1 [Arabidopsis thaliana]	_	_	_
Solyc02g094860.1	302	191	326	498	544	471	5.71	4.35	7.94	12.17	13.39	13.51	5.94	13	1.12	1.16e-11	1.12e-10	yes	up	cytokinin hydroxylase-like [Solanum lycopersicum]	RecName: Full=Cytokinin hydroxylase; AltName: Full=Cytochrome P450 35A1 [Arabidopsis thaliana]	SubName: Full=Chromosome chr14 scaffold_9, whole genome shotgun sequence;	CYP735A	_
Solyc11g067190.1	473	901	344	132	163	108	10.94	25.09	10.26	3.95	4.91	3.79	15.25	4.24	-1.82	1.18e-11	1.14e-10	yes	down	PREDICTED: fatty acyl-CoA reductase 3-like [Solanum lycopersicum]	RecName: Full=Alcohol-forming fatty acyl-CoA reductase	SubName: Full=Chromosome chr6 scaffold_305, whole genome shotgun sequence;	FAR	_
Solyc05g050870.2	34	37	31	80	97	72	1.59	2.09	1.87	4.85	5.92	5.12	1.83	5.3	1.48	1.2e-11	1.16e-10	yes	up	PREDICTED: cationic peroxidase 1-like [Solanum tuberosum]	RecName: Full=Cationic peroxidase 1; AltName: Full=PNPC1; Flags: Precursor	SubName: Full=Chromosome chr8 scaffold_88, whole genome shotgun sequence;	E1.11.1.7	_
Solyc01g109270.2	25	23	23	57	88	67	0.5	0.56	0.6	1.49	2.31	2.05	0.55	1.94	1.66	1.26e-11	1.22e-10	yes	up	PREDICTED: uncharacterized protein LOC101243651 [Solanum lycopersicum]	_	_	_	_
Solyc03g115960.2	429	713	336	117	133	149	11.82	23.67	11.94	4.17	4.77	6.23	15.63	5	-1.63	1.26e-11	1.22e-10	yes	down	PREDICTED: GDSL esterase/lipase At1g74460-like [Solanum lycopersicum]	RecName: Full=GDSL esterase/lipase At1g74460; AltName: Full=Extracellular lipase At1g74460; Flags: Precursor [Arabidopsis thaliana]	SubName: Full=Chromosome chr17 scaffold_12, whole genome shotgun sequence;	_	_
Solyc06g051660.1	64	58	59	111	162	127	5.98	6.53	7.11	13.42	19.72	18.01	6.49	16.99	1.37	1.36e-11	1.31e-10	yes	up	PREDICTED: protein EARLY FLOWERING 4-like [Solanum lycopersicum]	RecName: Full=Protein EARLY FLOWERING 4; AltName: Full=Protein ARRHYTHMIC 44 [Arabidopsis thaliana]	hypothetical protein	_	_
Solyc09g082300.2	216	522	210	74	55	41	8.89	25.87	11.15	3.94	2.95	2.56	14.97	3.18	-2.2	1.67e-11	1.59e-10	yes	down	PREDICTED: non-specific lipid-transfer protein-like protein At2g13820-like [Solanum tuberosum]	_	_	_	_
Solyc09g089580.2	222	269	162	83	63	69	4.31	6.28	4.05	2.08	1.59	2.03	4.86	1.89	-1.31	1.67e-11	1.6e-10	yes	down	PREDICTED: 1-aminocyclopropane-1-carboxylate oxidase homolog [Solanum ACCH3_SOLLC RecName: Full=1-aminocyclopropane-1-carboxylate	RecName: Full=1-aminocyclopropane-1-carboxylate oxidase homolog; AltName: Full=Protein E8 [Solanum lycopersicum]	SubName: Full=Chromosome chr5 scaffold_2, whole genome shotgun sequence;	_	ACO3
Solyc03g083820.1	31	19	26	70	81	54	0.71	0.52	0.77	2.07	2.41	1.87	0.67	2.13	1.54	1.9e-11	1.8e-10	yes	up	PREDICTED: endoglucanase 8-like [Solanum tuberosum]	RecName: Full=Endoglucanase 8; AltName: Full=Cellulase 1; Short=AtCEL1; AltName: Full=Endo-1,4-beta glucanase 8; Flags: Precursor [Arabidopsis thaliana]	SubName: Full=Chromosome undetermined scaffold_51, whole genome shotgun sequence;	_	_
Solyc11g073180.1	73	34	54	128	115	128	4.27	2.39	4.07	9.68	8.76	11.36	3.61	9.86	1.42	1.99e-11	1.89e-10	yes	up	PREDICTED: uncharacterized protein LOC102595295 [Solanum tuberosum]	_	_	_	_
Solyc08g014380.1	40	69	34	5	6	4	1.17	2.43	1.28	0.19	0.23	0.18	1.6	0.2	-2.5	2.05e-11	1.94e-10	yes	down	PREDICTED: protein notum homolog [Solanum tuberosum]	_	_	_	_
Solyc05g052900.2	122	69	67	28	9	11	5.66	3.86	4.01	1.68	0.54	0.77	4.6	1.01	-2.08	2.13e-11	2.01e-10	yes	down	PREDICTED: ras-related protein RABA2b-like [Solanum lycopersicum]	RecName: Full=Ras-related protein RABA2b; Short=AtRABA2b [Arabidopsis thaliana]	SubName: Full=Chromosome chr13 scaffold_17, whole genome shotgun sequence;	RAB11A	_
Solyc06g071580.2	52	33	30	100	87	73	0.88	0.68	0.66	2.2	1.93	1.88	0.75	2.01	1.31	2.13e-11	2.01e-10	yes	up	PREDICTED: MORC family CW-type zinc finger protein 3-like [Solanum lycopersicum]	RecName: Full=MORC family CW-type zinc finger protein 4; AltName: Full=Zinc finger CW-type coiled-coil domain protein 2 [Homo sapiens]	SubName: Full=Chromosome chr17 scaffold_12, whole genome shotgun sequence;	_	_
Solyc07g062790.1	21	9	12	42	61	46	1.37	0.71	1.01	3.54	5.18	4.55	1.05	4.41	1.97	2.15e-11	2.03e-10	yes	up	Homeobox-leucine zipper protein ATHB-52, putative [Theobroma cacao]	RecName: Full=Homeobox-leucine zipper protein ATHB-52; AltName: Full=HD-ZIP protein ATHB-52; AltName: Full=Homeodomain transcription factor ATHB-52 [Arabidopsis th	SubName: Full=Chromosome chr19 scaffold_4, whole genome shotgun sequence;	_	_
Solyc02g080120.1	19	21	14	54	55	49	0.57	0.76	0.54	2.09	2.14	2.22	0.62	2.15	1.64	2.16e-11	2.04e-10	yes	up	PREDICTED: gibberellin 2-beta-dioxygenase 8-like [Solanum lycopersicum]	RecName: Full=Gibberellin 2-beta-dioxygenase 8; AltName: Full=GA 2-oxidase 8; AltName: Full=Gibberellin 2-beta-hydroxylase 8; AltName: Full=Gibberellin 2-oxidase	SubName: Full=Chromosome chr10 scaffold_179, whole genome shotgun sequence;	E1.14.11.13	_
Solyc04g014990.1	215	178	141	70	70	71	22.08	22.02	18.68	9.3	9.36	11.07	21.05	9.85	-1.09	2.27e-11	2.14e-10	yes	down	PREDICTED: zeatin O-glucosyltransferase-like [Solanum lycopersicum]	RecName: Full=Zeatin O-xylosyltransferase; AltName: Full=Zeatin O-beta-D-xylosyltransferase [Phaseolus vulgaris]	_	CISZOG	_
Solyc12g008430.1	139	235	95	41	17	16	2.69	5.47	2.37	1.02	0.43	0.47	3.48	0.65	-2.26	2.37e-11	2.23e-10	yes	down	PREDICTED: NADP-dependent malic enzyme-like [Solanum lycopersicum]	RecName: Full=NADP-dependent malic enzyme; Short=NADP-ME	annotation not avaliable	E1.1.1.40, maeB	_
Solyc03g025330.2	83	91	60	12	25	16	2.23	2.95	2.08	0.42	0.88	0.65	2.41	0.65	-1.75	2.39e-11	2.24e-10	yes	down	PREDICTED: UPF0496 protein At3g49070-like [Solanum lycopersicum]	RecName: Full=UPF0496 protein At3g49070 [Arabidopsis thaliana]	_	_	_
Solyc09g065840.2	147	101	82	212	197	164	3.96	3.28	2.85	7.39	6.91	6.7	3.41	7.02	1.02	2.5e-11	2.35e-10	yes	up	PREDICTED: protein OSB2, chloroplastic-like [Solanum lycopersicum]	RecName: Full=Protein OSB1, mitochondrial; AltName: Full=Organellar single-stranded DNA-binding protein 1; Flags: Precursor [Arabidopsis thaliana]	hypothetical protein	_	_
Solyc06g009050.2	231	247	157	93	75	59	8.03	10.34	7.04	4.18	3.4	3.11	8.47	3.59	-1.22	2.54e-11	2.38e-10	yes	down	PREDICTED: universal stress protein MJ0531-like isoform 2 [Solanum lycopersicum]	_	SubName: Full=Chromosome chr7 scaffold_42, whole genome shotgun sequence;	_	_
Solyc03g115970.1	56	67	44	5	14	10	3.97	5.71	4.02	0.46	1.29	1.07	4.54	0.93	-2.17	2.62e-11	2.45e-10	yes	down	PREDICTED: uncharacterized protein DDB_G0290685-like [Solanum tuberosum]	_	_	_	_
Solyc10g076660.1	115	123	130	29	42	38	3.58	4.61	5.22	1.17	1.7	1.8	4.4	1.54	-1.45	2.72e-11	2.55e-10	yes	down	PREDICTED: leucoanthocyanidin dioxygenase-like [Solanum lycopersicum]	RecName: Full=Leucoanthocyanidin dioxygenase; Short=LDOX; Short=Leucocyanidin oxygenase; AltName: Full=Anthocyanidin synthase; Short=ANS; AltName: Full=Leucoanthocy	oxidoreductase, 2OG-Fe(II) oxygenase family protein (EC:1.14.11.9)	_	_
Solyc01g094970.2	596	931	387	214	196	149	13.03	24.52	10.91	6.05	5.58	4.94	16.06	5.55	-1.52	2.96e-11	2.76e-10	yes	down	PREDICTED: probable polygalacturonase-like [Solanum lycopersicum]	RecName: Full=Probable polygalacturonase; Short=PG; AltName: Full=Pectinase	SubName: Full=Chromosome chr2 scaffold_132, whole genome shotgun sequence;	_	_
Solyc03g007230.2	220	427	159	44	65	50	5.07	11.85	4.73	1.31	1.95	1.75	7.13	1.67	-2.03	2.99e-11	2.78e-10	yes	down	PREDICTED: probable protein phosphatase 2C 8-like [Solanum lycopersicum]	RecName: Full=Probable protein phosphatase 2C 8; Short=OsPP2C08 [Oryza sativa Japonica Group]	hypothetical protein	PP2C	_
Solyc04g072300.1	86	83	70	17	25	24	6.09	7.08	6.39	1.56	2.31	2.58	6.49	2.13	-1.57	3.42e-11	3.17e-10	yes	down	PREDICTED: ethylene-responsive transcription factor ESR1-like [Solanum lycopersicum]	RecName: Full=Ethylene-responsive transcription factor LEP; AltName: Full=Protein LEAFY PETIOLE [Arabidopsis thaliana]	AP2/ERF domain-containing transcription factor	_	_
Solyc03g081240.2	205	138	95	297	267	222	2.9	2.35	1.73	5.44	4.92	4.77	2.38	5.06	1.06	3.47e-11	3.21e-10	yes	up	PREDICTED: two-component response regulator-like APRR5-like [Solanum lycopersicum]	RecName: Full=Two-component response regulator-like APRR5; AltName: Full=Pseudo-response regulator 5 [Arabidopsis thaliana]	SubName: Full=Chromosome chr16 scaffold_86, whole genome shotgun sequence;	PRR5	_
Solyc01g091420.1	74	55	52	20	15	8	3.1	2.78	2.81	1.08	0.82	0.51	2.91	0.82	-1.71	3.62e-11	3.34e-10	yes	down	PREDICTED: LOB domain-containing protein 30-like [Solanum lycopersicum]	RecName: Full=LOB domain-containing protein 18; AltName: Full=ASYMMETRIC LEAVES 2-like protein 20; Short=AS2-like protein 20 [Arabidopsis thaliana]	hypothetical protein	_	_
Solyc08g083230.1	80	61	74	147	130	151	2.29	2.1	2.73	5.43	4.84	6.55	2.36	5.56	1.2	4.04e-11	3.71e-10	yes	up	PREDICTED: growth-regulating factor 8-like [Solanum lycopersicum]	RecName: Full=Growth-regulating factor 7; Short=AtGRF7; AltName: Full=Transcription activator GRF7 [Arabidopsis thaliana]	_	_	_
Solyc03g120600.2	49	20	39	88	118	86	2.45	1.2	2.52	5.69	7.68	6.53	2.07	6.64	1.63	4.12e-11	3.78e-10	yes	up	PREDICTED: protein PLANT CADMIUM RESISTANCE 8-like [Solanum lycopersicum]	RecName: Full=Protein PLANT CADMIUM RESISTANCE 8; Short=AtPCR8 [Arabidopsis thaliana]	SubName: Full=Chromosome chr9 scaffold_7, whole genome shotgun sequence;	_	_
Solyc03g005240.1	57	68	29	124	131	121	4.22	6.06	2.77	11.88	12.63	13.59	4.37	12.65	1.51	4.26e-11	3.9e-10	yes	up	PREDICTED: calmodulin-like protein 8-like, partial [Solanum lycopersicum]	RecName: Full=Calmodulin-like protein 8; Short=AtCaM-8 [Arabidopsis thaliana]	SubName: Full=Putative uncharacterized protein (Chromosome chr5 scaffold_2, whole genome sho [...]	CML	_
Solyc04g074900.2	81	52	63	121	144	115	6.86	5.3	6.88	13.25	15.88	14.77	6.37	14.62	1.19	4.47e-11	4.09e-10	yes	up	PREDICTED: 40S ribosomal protein S21-like [Solanum lycopersicum]	RecName: Full=40S ribosomal protein S21-2 [Arabidopsis thaliana]	SubName: Full=Putative uncharacterized protein;	RP-S21e, RPS21	_
Solyc08g066360.2	58	37	45	109	100	83	0.96	0.73	0.96	2.32	2.14	2.07	0.89	2.18	1.21	4.49e-11	4.1e-10	yes	up	PREDICTED: NADP-dependent malic enzyme-like [Solanum lycopersicum]	RecName: Full=NADP-dependent malic enzyme; Short=NADP-ME [Populus trichocarpa]	RecName: Full=Malic enzyme;	E1.1.1.40, maeB	_
Solyc05g051350.1	203	250	139	66	73	48	3.38	5.01	2.98	1.42	1.58	1.21	3.78	1.41	-1.36	4.69e-11	4.28e-10	yes	down	PREDICTED: rhamnogalacturonate lyase B-like [Solanum lycopersicum]	_	_	RGL4, rhiE	_
Solyc09g057960.1	40	25	27	67	91	71	1.74	1.31	1.52	3.77	5.16	4.69	1.54	4.53	1.5	4.95e-11	4.5e-10	yes	up	PREDICTED: cysteine-rich repeat secretory protein 55-like [Solanum lycopersicum]	RecName: Full=Cysteine-rich repeat secretory protein 55; Flags: Precursor [Arabidopsis thaliana]	_	_	_
Solyc06g008750.1	67	42	27	5	9	4	7.42	5.6	3.85	0.72	1.3	0.67	5.78	0.91	-2.54	4.99e-11	4.53e-10	yes	down	PREDICTED: glutaredoxin-C11-like [Solanum lycopersicum]	RecName: Full=Glutaredoxin-C11; Short=AtGrxC11; AltName: Full=Protein ROXY 4 [Arabidopsis thaliana]	SubName: Full=Chromosome chr7 scaffold_31, whole genome shotgun sequence;	grxC, GLRX, GLRX2	_
Solyc01g034010.1	66	15	19	0	0	1	1.42	0.39	0.53	0	0	0.03	0.83	0.01	-3.09	5.4e-11	4.89e-10	yes	down	PREDICTED: serine/threonine-protein phosphatase 7 long form homolog [Solanum lycopersicum]	RecName: Full=Serine/threonine-protein phosphatase 7 long form homolog [Arabidopsis thaliana]	_	_	_
Solyc05g050510.2	195	133	132	67	61	34	16.97	13.94	14.82	7.54	6.91	4.49	15.36	6.41	-1.25	5.47e-11	4.95e-10	yes	down	PREDICTED: protein yippee-like At4g27745-like [Solanum lycopersicum]	RecName: Full=Protein yippee-like At4g27745 [Arabidopsis thaliana]	hypothetical protein	_	_
Solyc01g094700.2	1001	1669	778	403	418	322	20.04	40.25	20.09	10.44	10.9	9.78	26.49	10.4	-1.34	6.11e-11	5.49e-10	yes	down	PREDICTED: glycerol-3-phosphate 2-O-acyltransferase 4-like [Solanum tuberosum]	RecName: Full=Glycerol-3-phosphate 2-O-acyltransferase 4; Short=AtGPAT4; AltName: Full=Glycerol-3-phosphate acyltransferase 4 [Arabidopsis thaliana]	hypothetical protein	GPAT	_
Solyc12g036390.1	175	169	211	329	340	288	4.4	5.12	6.85	10.71	11.14	11	5.36	10.95	1.02	6.4e-11	5.73e-10	yes	up	PREDICTED: uncharacterized protein LOC101256262 [Solanum lycopersicum]	_	_	_	_
Solyc09g008080.2	118	103	65	30	16	26	5.3	5.58	3.77	1.74	0.94	1.77	4.93	1.47	-1.68	6.51e-11	5.83e-10	yes	down	PREDICTED: uncharacterized protein LOC101265954 [Solanum lycopersicum]	_	_	_	_
Solyc11g045520.1	64	39	79	181	146	126	1.97	1.45	3.14	7.22	5.86	5.89	2.15	6.35	1.52	7.07e-11	6.32e-10	yes	up	PREDICTED: feruloyl CoA ortho-hydroxylase 1-like [Solanum lycopersicum]	RecName: Full=Feruloyl CoA ortho-hydroxylase 1 [Arabidopsis thaliana]	SubName: Full=Chromosome chr16 scaffold_555, whole genome shotgun sequence;	F6H1	_
Solyc03g098710.1	190	196	233	44	86	55	9.63	11.96	15.23	2.88	5.68	4.23	12.04	4.26	-1.48	7.35e-11	6.56e-10	yes	down	PREDICTED: cysteine protease inhibitor 8-like [Solanum lycopersicum]	_	_	_	_
Solyc02g090600.1	82	79	90	191	165	130	5.34	6.2	7.56	16.1	14	12.85	6.27	14.39	1.18	7.48e-11	6.67e-10	yes	up	_	_	_	_	_
Solyc01g008620.2	89	75	95	15	28	23	2.49	2.52	3.42	0.54	1.02	0.98	2.78	0.84	-1.61	7.55e-11	6.73e-10	yes	down	glucan endo-1,3-beta-glucosidase A precursor [Solanum lycopersicum]	RecName: Full=Glucan endo-1,3-beta-glucosidase A; AltName: Full=(1-)3)-beta-glucan endohydrolase A; Short=(1-)3)-beta-glucanase A; AltName: Full=Acidic beta-1,3-gluca	_	_	_
Solyc02g086350.2	32	31	26	73	71	64	0.55	0.64	0.57	1.61	1.58	1.66	0.58	1.61	1.32	7.95e-11	7.07e-10	yes	up	PREDICTED: protein PLASTID MOVEMENT IMPAIRED 2-like [Solanum lycopersicum]	RecName: Full=Protein PLASTID MOVEMENT IMPAIRED 2; AltName: Full=Protein WEAK CHLOROPLAST MOVEMENT UNDER BLUE LIGHT 2; Short=Protein WEB2 [Arabidopsis thaliana]	_	_	_
Solyc01g099810.2	638	907	571	323	268	263	23.95	41.01	27.65	15.69	13.1	14.98	30.49	14.57	-1.06	8.12e-11	7.21e-10	yes	down	PREDICTED: pre-mRNA-splicing factor SF2-like isoform 2 [Solanum lycopersicum]	RecName: Full=Serine/arginine-rich splicing factor SR30; Short=At-SR30; Short=At-SRp30; Short=AtSR30; AltName: Full=SF2/ASF-like splicing modulator Srp30; AltName:	Putative uncharacterized protein	SFRS1_9	_
Solyc07g055020.2	339	227	211	103	99	116	8.09	6.52	6.49	3.18	3.08	4.2	7.11	3.45	-1.02	8.12e-11	7.21e-10	yes	down	PREDICTED: F-box protein At3g07870-like [Solanum lycopersicum]	RecName: Full=Viral protein TPX [Thermoproteus tenax virus 1 (STRAIN VT3)]	_	_	_
Solyc04g074420.1	61	87	75	177	165	134	7.73	13.27	12.25	29.01	27.22	25.76	10.84	27.41	1.33	8.16e-11	7.23e-10	yes	up	PREDICTED: uncharacterized protein LOC102579389 [Solanum tuberosum]	_	_	_	_
Solyc05g014280.2	30	34	29	75	73	79	1.02	1.39	1.27	3.29	3.22	4.06	1.21	3.5	1.45	8.37e-11	7.41e-10	yes	up	small heat shock protein [Solanum lycopersicum]	RecName: Full=Small heat shock protein, chloroplastic	SubName: Full=Putative uncharacterized protein (Chromosome chr1 scaffold_75, whole genome sh [...]	HSP20	_
Solyc04g078500.1	32	12	9	60	72	49	1.57	0.71	0.57	3.81	4.61	3.65	1	4.04	1.91	8.52e-11	7.54e-10	yes	up	PREDICTED: cyclin-J18-like [Solanum lycopersicum]	RecName: Full=Cyclin-J18 [Arabidopsis thaliana]	_	_	_
Solyc03g113050.1	57	37	51	11	10	8	2.14	1.68	2.47	0.54	0.49	0.46	2.09	0.5	-1.87	8.65e-11	7.65e-10	yes	down	PREDICTED: ASC1-like protein-like [Solanum lycopersicum]	RecName: Full=Protein ASC1; AltName: Full=Alternaria stem canker resistance protein 1	hypothetical protein	CERS	_
Solyc07g009310.2	127	73	106	29	12	28	7.63	5.28	8.22	2.26	0.94	2.55	7.06	1.89	-1.85	8.8e-11	7.77e-10	yes	down	PREDICTED: uncharacterized protein LOC101245472 [Solanum lycopersicum]	_	_	_	_
Solyc02g063390.2	197	193	196	87	85	71	5.91	6.97	7.58	3.38	3.32	3.23	6.74	3.31	-1	8.87e-11	7.83e-10	yes	down	PREDICTED: uncharacterized protein C594.04c-like [Solanum lycopersicum]	_	SubName: Full=Chromosome chr15 scaffold_37, whole genome shotgun sequence;	_	_
Solyc09g066260.2	132	72	95	28	32	27	5.81	3.82	5.39	1.59	1.83	1.8	5.05	1.74	-1.49	8.87e-11	7.83e-10	yes	down	PREDICTED: LOB domain-containing protein 16-like [Solanum lycopersicum]	RecName: Full=LOB domain-containing protein 16; AltName: Full=ASYMMETRIC LEAVES 2-like protein 18; Short=AS2-like protein 18 [Arabidopsis thaliana]	SubName: Full=Chromosome chr7 scaffold_192, whole genome shotgun sequence;	_	_
Solyc07g044970.1	99	48	59	14	19	11	5.27	3.08	4.05	0.96	1.32	0.89	4.21	1.06	-1.89	9.13e-11	8.04e-10	yes	down	hypothetical protein POPTR_0002s05730g [Populus trichocarpa]	_	SubName: Full=Chromosome chr12 scaffold_18, whole genome shotgun sequence;	_	_
Solyc05g051240.1	177	221	210	356	370	328	4.5	6.77	6.89	11.72	12.26	12.67	5.93	12.19	1.03	9.61e-11	8.45e-10	yes	up	PREDICTED: aspartic proteinase PCS1-like [Solanum lycopersicum]	RecName: Full=Aspartic proteinase PCS1; AltName: Full=Aspartic protease 38; Short=AtASP38; AltName: Full=Protein EMBRYO DEFECTIVE 24; AltName: Full=Protein PROMOTI	hypothetical protein	_	_
Solyc09g056430.2	118	81	97	158	214	178	3.35	2.77	3.56	5.81	7.92	7.68	3.23	7.11	1.11	9.88e-11	8.67e-10	yes	up	PREDICTED: serine/threonine-protein kinase OXI1-like [Solanum lycopersicum]	RecName: Full=Serine/threonine-protein kinase OXI1; AltName: Full=Protein OXIDATIVE SIGNAL-INDUCIBLE 1 [Arabidopsis thaliana]	annotation not avaliable	_	_
Solyc02g077230.2	293	224	210	131	102	70	21.93	20.19	20.27	12.68	9.94	7.95	20.88	10.31	-1.01	1.06e-10	9.23e-10	yes	down	PREDICTED: uncharacterized protein LOC101246784 [Solanum lycopersicum]	_	SubName: Full=Chromosome chr10 scaffold_81, whole genome shotgun sequence;	_	_
Solyc02g033060.2	102	88	91	37	28	28	5.15	5.35	5.92	2.41	1.84	2.14	5.44	2.13	-1.31	1.06e-10	9.26e-10	yes	down	PREDICTED: uncharacterized protein LOC101250461 [Solanum lycopersicum]	_	hypothetical protein	_	_
Solyc03g025870.2	285	313	271	145	96	110	9.9	13.09	12.14	6.51	4.34	5.8	11.58	5.54	-1.05	1.17e-10	1.01e-09	yes	down	PREDICTED: transcription factor MYB86-like [Solanum lycopersicum]	RecName: Full=Transcription factor LAF1; AltName: Full=Myb-related protein 18; Short=AtMYB18; AltName: Full=Protein LONG AFTER FAR-RED LIGHT 1 [Arabidopsis thaliana	SubName: Full=Chromosome undetermined scaffold_265, whole genome shotgun sequence;	MYBP	_
Solyc04g014290.1	797	1531	554	222	298	203	78.33	181.21	70.22	28.23	38.15	30.27	108.7	32.3	-1.75	1.2e-10	1.04e-09	yes	down	PREDICTED: RNA-binding protein 12-like [Solanum tuberosum]	_	_	_	_
Solyc03g120160.1	158	121	139	59	53	50	21.97	20.26	24.92	10.61	9.6	10.55	22.3	10.24	-1.12	1.22e-10	1.05e-09	yes	down	PREDICTED: uncharacterized protein LOC102579994 [Solanum tuberosum]	_	_	_	_
Solyc03g116700.2	77	102	84	225	225	133	3.61	5.76	5.08	13.66	13.75	9.47	4.73	12.44	1.38	1.26e-10	1.08e-09	yes	up	PREDICTED: cucumber peeling cupredoxin-like [Solanum lycopersicum]	RecName: Full=Cucumber peeling cupredoxin; Short=CPC; AltName: Full=Stellacyanin [Cucumis sativus]	_	_	_
Solyc04g079240.2	108	85	113	27	36	29	2.74	2.59	3.69	0.88	1.19	1.11	2.97	1.06	-1.41	1.28e-10	1.1e-09	yes	down	PREDICTED: patatin-2-Kuras 4-like [Solanum tuberosum]	RecName: Full=Patatin-like protein 2; Short=AtPLP2; AltName: Full=Patatin-related phospholipase A IIalpha; Short=pPLAIIa; AltName: Full=Phospholipase A IIA; Short=A	SubName: Full=Chromosome chr18 scaffold_1, whole genome shotgun sequence;	_	_
Solyc07g052960.1	26	11	22	98	70	44	0.69	0.35	0.75	3.36	2.42	1.77	0.6	2.56	1.92	1.4e-10	1.21e-09	yes	up	PREDICTED: scarecrow-like protein 32-like [Solanum lycopersicum]	RecName: Full=Scarecrow-like protein 32; Short=AtSCL32; AltName: Full=GRAS family protein 18; Short=AtGRAS-18 [Arabidopsis thaliana]	_	_	_
Solyc11g028010.1	325	603	275	139	92	79	12.69	28.35	13.85	7.02	4.68	4.68	18.03	5.5	-1.69	1.45e-10	1.24e-09	yes	down	PREDICTED: protein AIG1-like [Solanum lycopersicum]	RecName: Full=Protein AIG1 [Arabidopsis thaliana]	SubName: Full=Chromosome chr18 scaffold_24, whole genome shotgun sequence;	_	_
Solyc03g096430.1	97	66	69	194	144	117	16.76	13.73	15.37	43.35	32.4	30.67	15.38	35.73	1.21	1.45e-10	1.24e-09	yes	up	_	_	_	_	_
Solyc10g008960.1	234	261	207	92	110	89	7.64	10.27	8.72	3.89	4.68	4.41	8.8	4.32	-1.01	1.47e-10	1.26e-09	yes	down	PREDICTED: serine/threonine-protein kinase-like protein CCR1-like [Solanum lycopersicum]	RecName: Full=Probable receptor-like protein kinase At2g47060 [Arabidopsis thaliana]	hypothetical protein	IRAK1	_
Solyc09g098590.2	704	1090	599	339	312	241	9.22	17.2	10.12	5.74	5.32	4.79	12.03	5.31	-1.17	1.48e-10	1.27e-09	yes	down	PREDICTED: sucrose synthase 2-like [Solanum lycopersicum]	RecName: Full=Sucrose synthase 2; AltName: Full=Sucrose-UDP glucosyltransferase 2	SubName: Full=Putative uncharacterized protein (Chromosome chr7 scaffold_42, whole genome sh [...]	E2.4.1.13	_
Solyc01g104780.2	90	63	43	19	10	13	3.65	3.07	2.25	1	0.53	0.8	3.05	0.78	-1.85	1.55e-10	1.33e-09	yes	down	PREDICTED: vacuolar iron transporter homolog 4-like [Solanum lycopersicum]	RecName: Full=Vacuolar iron transporter homolog 1; AltName: Full=Protein NODULIN-LIKE 1 [Arabidopsis thaliana]	annotation not avaliable	_	_
Solyc01g095860.2	96	68	60	144	160	110	2.66	2.27	2.14	5.16	5.78	4.63	2.38	5.22	1.1	1.58e-10	1.35e-09	yes	up	PREDICTED: putative RING-H2 finger protein ATL21A-like [Solanum lycopersicum]	RecName: Full=RING-H2 finger protein ATL22; Flags: Precursor [Arabidopsis thaliana]	_	_	_
Solyc08g077140.1	64	65	54	118	117	128	2.69	3.29	2.93	6.42	6.41	8.17	2.95	6.94	1.21	1.67e-10	1.42e-09	yes	up	PREDICTED: pentatricopeptide repeat-containing protein At5g46580, chloroplastic-like [Solanum lycopersicum]	RecName: Full=Pentatricopeptide repeat-containing protein At5g46580, chloroplastic; Flags: Precursor [Arabidopsis thaliana]	_	_	_
Solyc05g046270.2	315	185	198	78	109	83	26.34	18.63	21.35	8.44	11.87	10.53	22.4	10.26	-1.12	1.79e-10	1.51e-09	yes	down	PREDICTED: uncharacterized protein LOC101266224 [Solanum lycopersicum]	_	_	_	_
Solyc09g090380.1	250	289	250	98	123	102	19.26	26.81	24.84	9.77	12.34	11.92	23.33	11.31	-1.04	1.8e-10	1.53e-09	yes	down	PREDICTED: uncharacterized protein LOC101257706 [Solanum lycopersicum]	_	_	_	_
Solyc08g007230.1	88	77	55	154	161	106	5.02	5.29	4.04	11.36	11.95	9.17	4.81	10.91	1.16	2.02e-10	1.7e-09	yes	up	PREDICTED: ethylene-responsive transcription factor 2-like [Solanum lycopersicum]	RecName: Full=Ethylene-responsive transcription factor 2; Short=AtERF2; AltName: Full=Ethylene-responsive element-binding factor 2; Short=EREBP-2 [Arabidopsis thali	SubName: Full=Chromosome undetermined scaffold_237, whole genome shotgun sequence;	EREBP	_
Solyc03g033370.2	118	94	99	204	160	173	5.83	5.6	6.31	13.04	10.3	12.97	5.9	12.06	1.02	2.05e-10	1.72e-09	yes	up	PREDICTED: protein preY, mitochondrial-like [Solanum lycopersicum]	RecName: Full=Protein preY, mitochondrial; Flags: Precursor [Rattus norvegicus]	SubName: Full=Chromosome undetermined scaffold_540, whole genome shotgun sequence;	_	_
Solyc01g107540.2	66	45	48	118	107	85	2.69	2.21	2.52	6.22	5.67	5.25	2.49	5.74	1.17	2.37e-10	1.98e-09	yes	up	PREDICTED: uncharacterized protein LOC101249498 [Solanum lycopersicum]	RecName: Full=Basic secretory protease; AltName: Full=Boswellia basic secretory protease; Short=BBSP, partial [Boswellia serrata]	hypothetical protein	_	_
Solyc01g066910.2	137	69	96	198	177	186	7.89	4.78	7.13	14.75	13.27	16.25	6.67	14.68	1.13	2.44e-10	2.04e-09	yes	up	PREDICTED: putative lipid-transfer protein DIR1-like [Solanum lycopersicum]	RecName: Full=Putative lipid-transfer protein DIR1; AltName: Full=Protein DEFECTIVE IN INDUCED RESISTANCE 1; Flags: Precursor [Arabidopsis thaliana]	SubName: Full=Chromosome undetermined scaffold_2286, whole genome shotgun sequence;	_	_
Solyc04g078360.1	77	64	52	18	17	18	1.81	1.81	1.58	0.55	0.52	0.64	1.74	0.57	-1.47	2.49e-10	2.08e-09	yes	down	PREDICTED: isoflavone 2'-hydroxylase-like [Solanum lycopersicum]	RecName: Full=Cytochrome P450 81D11 [Arabidopsis thaliana]	SubName: Full=Chromosome chr18 scaffold_1, whole genome shotgun sequence;	_	_
Solyc11g021060.1	42	31	36	74	140	87	2.14	1.9	2.36	4.87	9.28	6.72	2.13	6.96	1.66	2.53e-10	2.1e-09	yes	up	proteinase inhibitor type-2 TR8 precursor [Solanum lycopersicum]	RecName: Full=Proteinase inhibitor type-2 TR8; AltName: Full=Proteinase inhibitor type II TR8; Flags: Precursor	_	_	ARPI
Solyc12g009820.1	222	234	194	87	110	73	5.55	7.05	6.26	2.81	3.58	2.77	6.24	3.07	-1	2.54e-10	2.12e-09	yes	down	PREDICTED: monogalactosyldiacylglycerol synthase 2, chloroplastic-like [Solanum lycopersicum]	RecName: Full=Monogalactosyldiacylglycerol synthase 2, chloroplastic; Short=AtMGD2; AltName: Full=MGDG synthase type B; Flags: Precursor [Arabidopsis thaliana]	1,2-diacylglycerol 3-beta-galactosyltransferase (EC:2.4.1.46)	E2.4.1.46	_
Solyc03g116920.1	145	83	97	176	206	190	1.42	0.98	1.22	2.23	2.62	2.82	1.22	2.54	1	2.82e-10	2.33e-09	yes	up	PREDICTED: uncharacterized protein LOC101254292 [Solanum lycopersicum]	_	_	_	_
Solyc01g010420.2	94	71	90	28	31	17	4.34	3.95	5.36	1.67	1.86	1.19	4.52	1.59	-1.45	2.83e-10	2.34e-09	yes	down	PREDICTED: uncharacterized protein LOC101261849 [Solanum lycopersicum]	_	_	_	_
Solyc03g080020.2	198	151	135	78	70	52	6.7	6.16	5.9	3.42	3.09	2.67	6.29	3.08	-1.01	2.93e-10	2.42e-09	yes	down	PREDICTED: UNC93-like protein 1-like [Solanum lycopersicum]	RecName: Full=UNC93-like protein 1 [Arabidopsis thaliana]	_	_	_
Solyc09g075060.2	95	101	65	31	14	21	1.96	2.5	1.73	0.83	0.38	0.66	2.06	0.62	-1.58	3.06e-10	2.52e-09	yes	down	PREDICTED: beta-glucosidase 11-like [Solanum lycopersicum]	RecName: Full=Beta-glucosidase 22; Short=Os5bglu22; Flags: Precursor [Oryza sativa Japonica Group]	SubName: Full=Chromosome chr7 scaffold_42, whole genome shotgun sequence;	E3.2.1.21	_
Solyc03g114480.2	146	82	103	33	34	37	4.29	2.9	3.9	1.25	1.3	1.65	3.73	1.39	-1.37	3.06e-10	2.52e-09	yes	down	PREDICTED: tetraspanin-8-like [Solanum lycopersicum]	RecName: Full=Tetraspanin-8 [Arabidopsis thaliana]	_	_	_
Solyc10g080640.1	30	45	41	96	98	82	0.54	0.97	0.95	2.23	2.3	2.24	0.8	2.26	1.39	3.1e-10	2.55e-09	yes	up	PREDICTED: uncharacterized protein LOC101261476 [Solanum lycopersicum]	_	hypothetical protein	_	_
Solyc07g007410.2	85	68	51	18	23	15	1.65	1.59	1.28	0.45	0.58	0.44	1.52	0.49	-1.45	3.13e-10	2.58e-09	yes	down	PREDICTED: internalin-A-like [Solanum lycopersicum]	_	_	_	_
Solyc03g121970.1	224	166	216	75	96	70	6.24	5.57	7.77	2.7	3.49	2.96	6.48	3.05	-1.06	3.28e-10	2.68e-09	yes	down	PREDICTED: uncharacterized protein LOC101259034 [Solanum lycopersicum]	_	_	_	_
Solyc01g094610.2	156	107	82	206	189	200	3.34	2.76	2.26	5.7	5.27	6.49	2.83	5.79	1	3.38e-10	2.76e-09	yes	up	PREDICTED: rop guanine nucleotide exchange factor 2-like [Solanum lycopersicum]	RecName: Full=Rop guanine nucleotide exchange factor 3; Short=AtRopGEF3; AltName: Full=Rho of plants guanine nucleotide exchange factor 3 [Arabidopsis thaliana]	hypothetical protein	_	_
Solyc02g085930.2	61	37	28	97	113	75	1.71	1.25	1.01	3.51	4.12	3.18	1.36	3.62	1.36	3.43e-10	2.8e-09	yes	up	PREDICTED: putative Peroxidase 48-like [Solanum lycopersicum]	RecName: Full=Putative Peroxidase 48; Short=Atperox P48; Flags: Precursor [Arabidopsis thaliana]	_	E1.11.1.7	_
Solyc12g019620.1	107	90	80	34	29	32	1.46	1.47	1.4	0.6	0.51	0.66	1.45	0.59	-1.17	3.55e-10	2.89e-09	yes	down	PREDICTED: pleiotropic drug resistance protein 1-like [Solanum lycopersicum]	RecName: Full=Pleiotropic drug resistance protein 1; AltName: Full=NtPDR1 [Nicotiana tabacum]	SubName: Full=Chromosome chr4 scaffold_6, whole genome shotgun sequence;	_	_
Solyc04g012190.1	36	22	24	59	74	69	0.93	0.68	0.8	1.96	2.48	2.69	0.81	2.36	1.43	3.64e-10	2.96e-09	yes	up	PREDICTED: LRR receptor-like serine/threonine-protein kinase EFR-like [Solanum lycopersicum]	RecName: Full=Probable leucine-rich repeat receptor-like protein kinase At2g33170; Flags: Precursor [Arabidopsis thaliana]	SubName: Full=Chromosome chr9 scaffold_65, whole genome shotgun sequence;	_	_
Solyc01g006680.2	106	57	89	162	164	147	2.46	1.59	2.66	4.86	4.96	5.18	2.24	4.99	1.12	3.94e-10	3.2e-09	yes	up	PREDICTED: lysine-specific demethylase 8-like [Solanum lycopersicum]	RecName: Full=Lysine-specific demethylase 8; AltName: Full=JmjC domain-containing protein 5; AltName: Full=Jumonji domain-containing protein 5	_	KDM8, JMJD5	_
Solyc01g006320.2	51	46	49	92	109	94	2.19	2.37	2.71	5.1	6.08	6.11	2.4	5.74	1.22	3.96e-10	3.21e-09	yes	up	PREDICTED: protein NDR1-like [Solanum lycopersicum]	RecName: Full=Protein NDR1; AltName: Full=Non-race specific disease resistance protein 1; Short=AtNDR1; Flags: Precursor [Arabidopsis thaliana]	_	_	_
Solyc10g008500.2	154	186	128	57	65	42	4.49	6.54	4.82	2.15	2.47	1.86	5.24	2.17	-1.23	4.09e-10	3.31e-09	yes	down	PREDICTED: peroxisomal membrane protein 2-like isoform 2 [Solanum lycopersicum]	_	hypothetical protein	MPV17	_
Solyc12g056200.1	22	20	8	55	78	40	0.49	0.54	0.23	1.59	2.28	1.36	0.43	1.76	1.82	4.14e-10	3.35e-09	yes	up	PREDICTED: uncharacterized protein LOC101263884 [Solanum lycopersicum]	_	hypothetical protein	_	_
Solyc01g006050.2	54	53	46	17	11	3	1.33	1.57	1.46	0.54	0.35	0.11	1.45	0.34	-1.8	4.28e-10	3.46e-09	yes	down	PREDICTED: uncharacterized protein LOC101248128 [Solanum lycopersicum]	_	hypothetical protein	_	_
Solyc03g098760.1	34	36	63	5	4	6	1.9	2.42	4.54	0.36	0.29	0.51	2.85	0.38	-2.62	4.28e-10	3.46e-09	yes	down	PREDICTED: serine protease inhibitor 1-like [Solanum lycopersicum]	RecName: Full=Serine protease inhibitor 5; AltName: Full=gCDI-B1; Flags: Precursor	_	_	_
Solyc06g062540.2	162	243	170	68	34	55	6.07	10.96	8.21	3.3	1.66	3.13	8.27	2.68	-1.59	4.37e-10	3.53e-09	yes	down	inorganic pyrophosphatase 1-like [Solanum lycopersicum]	RecName: Full=Inorganic pyrophosphatase 1; Short=AtPPsPase1; Short=PPi phosphatase 1; Short=Pyrophosphate-specific phosphatase 1; AltName: Full=Protein PHOSPHATE S	SubName: Full=Chromosome chr9 scaffold_7, whole genome shotgun sequence;	PHOSPHO2	_
Solyc02g090980.1	38	59	37	133	102	92	1.22	2.28	1.53	5.51	4.25	4.47	1.65	4.76	1.47	4.62e-10	3.71e-09	yes	up	PREDICTED: mitogen-activated protein kinase kinase kinase 3-like [Solanum lycopersicum]	RecName: Full=Mitogen-activated protein kinase kinase kinase A; AltName: Full=MAPK/ERK kinase 1; Short=MEK kinase 1; Short=MEKK 1; AltName: Full=MAPK/ERK kinase A;	_	_	_
Solyc10g084960.1	80	72	64	20	27	19	4.11	4.45	4.24	1.33	1.81	1.48	4.26	1.54	-1.41	5.03e-10	4.03e-09	yes	down	PREDICTED: probable glutathione S-transferase-like [Solanum lycopersicum]	RecName: Full=Probable glutathione S-transferase; AltName: Full=Auxin-induced protein PGNT1/PCNT110	SubName: Full=Putative uncharacterized protein (Chromosome chr8 scaffold_23, whole genome sh [...]	GST, gst	_
Solyc08g068610.2	151	163	198	304	317	293	3	3.9	5.08	7.82	8.21	8.84	3.91	8.26	1.06	5.3e-10	4.24e-09	yes	up	aromatic amino acid decarboxylase 1B [Solanum lycopersicum]	RecName: Full=Histidine decarboxylase; Short=HDC; AltName: Full=TOM92 [Solanum lycopersicum]	serine decarboxylase (EC:4.1.1.53)	hdc, HDC	_
Solyc12g096080.1	17	40	21	2	0	1	0.4	1.13	0.63	0.06	0	0.04	0.7	0.03	-2.59	5.39e-10	4.31e-09	yes	down	PREDICTED: UDP-glycosyltransferase 73B4-like [Solanum lycopersicum]	RecName: Full=UDP-glucosyl transferase 73B2; AltName: Full=Flavonol 7-O-glucosyltransferase; AltName: Full=UDP glucose:flavonoid 7-O-glucosyltransferase [Arabidops	_	_	_
Solyc11g006250.1	29	34	26	8	0	0	0.91	1.29	1.05	0.33	0	0	1.07	0.12	-2.44	5.4e-10	4.32e-09	yes	down	PREDICTED: GDSL esterase/lipase At5g33370-like [Solanum lycopersicum]	RecName: Full=GDSL esterase/lipase At5g33370; AltName: Full=Extracellular lipase At5g33370; Flags: Precursor [Arabidopsis thaliana]	SubName: Full=Putative uncharacterized protein;	_	_
Solyc11g006300.1	60	96	35	9	12	5	2.51	4.83	1.89	0.49	0.65	0.32	3.06	0.49	-2.41	5.69e-10	4.53e-09	yes	down	PREDICTED: very-long-chain enoyl-CoA reductase-like [Solanum lycopersicum]	RecName: Full=3-oxo-5-alpha-steroid 4-dehydrogenase 1; AltName: Full=SR type 1; AltName: Full=Steroid 5-alpha-reductase 1; Short=S5AR 1 [Rattus norvegicus]	hypothetical protein	TER, TSC13, CER10	_
Solyc08g005640.2	11	15	11	41	40	39	0.18	0.29	0.23	0.86	0.84	0.96	0.23	0.88	1.57	5.82e-10	4.63e-09	yes	up	terpene synthase [Solanum lycopersicum]	RecName: Full=Beta-phellandrene synthase (neryl-diphosphate-cyclizing), chloroplastic; Flags: Precursor [Solanum lycopersicum]	_	E4.2.3.19	_
Solyc06g075040.1	253	100	167	46	42	52	39.51	18.81	33.64	9.29	8.54	12.32	31.17	9.94	-1.64	5.96e-10	4.73e-09	yes	down	_	_	_	_	_
Solyc12g098250.1	51	39	45	8	12	10	7.09	6.53	8.07	1.44	2.17	2.11	7.2	1.9	-1.87	6.22e-10	4.93e-09	yes	down	PREDICTED: WAT1-related protein At2g37460-like [Solanum tuberosum]	RecName: Full=Mulatexin; Short=MLX56; AltName: Full=Latex protein; Flags: Precursor	_	_	_
Solyc11g018800.1	68	72	67	139	158	104	2.42	3.09	3.08	6.41	7.33	5.62	2.83	6.49	1.17	6.23e-10	4.94e-09	yes	up	PREDICTED: lignin-forming anionic peroxidase-like [Solanum lycopersicum]	RecName: Full=Lignin-forming anionic peroxidase; Flags: Precursor	SubName: Full=Chromosome chr1 scaffold_75, whole genome shotgun sequence;	E1.11.1.7	_
Solyc10g052510.1	88	95	81	30	31	25	3.25	4.22	3.85	1.43	1.49	1.4	3.74	1.44	-1.32	6.5e-10	5.14e-09	yes	down	PREDICTED: isoflavone reductase homolog [Solanum lycopersicum]	RecName: Full=Isoflavone reductase homolog; AltName: Full=CP100 [Solanum tuberosum]	SubName: Full=Chromosome chr3 scaffold_8, whole genome shotgun sequence;	_	_
Solyc05g009580.2	87	41	56	15	15	11	1.78	1.01	1.47	0.4	0.4	0.34	1.44	0.38	-1.68	6.69e-10	5.29e-09	yes	down	PREDICTED: aluminum-activated malate transporter 9-like [Solanum lycopersicum]	RecName: Full=Aluminum-activated malate transporter 9; Short=AtALMT9 [Arabidopsis thaliana]	_	_	_
Solyc10g080670.1	96	77	57	30	17	17	4.33	4.18	3.31	1.75	1	1.16	3.98	1.31	-1.53	6.73e-10	5.31e-09	yes	down	PREDICTED: uncharacterized protein LOC101267365 [Solanum lycopersicum]	_	_	_	_
NCRNA_3_221	23	21	17	57	58	42	11.08	12.18	10.56	35.52	36.39	30.7	11.28	34.38	1.6	6.79e-10	5.36e-09	yes	up	_	_	_	_	snoR60
Solyc08g005550.2	64	65	51	12	22	12	1.69	2.06	1.73	0.41	0.76	0.48	1.82	0.55	-1.56	7.03e-10	5.54e-09	yes	down	PREDICTED: ubiquinol oxidase 1, mitochondrial-like [Solanum lycopersicum]	RecName: Full=Ubiquinol oxidase 2, mitochondrial; AltName: Full=Alternative oxidase 2; Flags: Precursor	AOX1A (ALTERNATIVE OXIDASE 1A); alternative oxidase; Encodes an isoform of alternative oxida [...]	AOX1, AOX2	_
Solyc02g082930.2	160	326	158	61	57	39	4.5	11.05	5.74	2.22	2.09	1.67	6.96	2.01	-1.74	7.13e-10	5.6e-09	yes	down	acidic 27 kDa endochitinase precursor [Solanum lycopersicum]	RecName: Full=Acidic 27 kDa endochitinase; Flags: Precursor [Solanum lycopersicum]	Os10g0542900	E3.2.1.14	CHI17
Solyc03g083770.1	39	28	14	73	88	55	2.21	1.91	1.02	5.36	6.5	4.73	1.76	5.57	1.61	7.32e-10	5.76e-09	yes	up	PREDICTED: 21 kDa protein-like [Solanum lycopersicum]	RecName: Full=21 kDa protein; AltName: Full=1.2 protein; Flags: Precursor	SubName: Full=Chromosome undetermined scaffold_51, whole genome shotgun sequence;	_	_
Solyc04g071430.1	4	4	8	35	38	18	0.13	0.16	0.35	1.52	1.66	0.92	0.21	1.39	2.29	7.53e-10	5.91e-09	yes	up	PREDICTED: WAT1-related protein At1g43650-like [Solanum tuberosum]	RecName: Full=WAT1-related protein At1g43650 [Arabidopsis thaliana]	SubName: Full=Chromosome chr18 scaffold_59, whole genome shotgun sequence;	_	_
Solyc01g095820.2	60	23	43	6	3	7	3.27	1.51	3.03	0.42	0.21	0.58	2.64	0.39	-2.47	7.74e-10	6.06e-09	yes	down	RING-H2 finger protein ATL68 [Morus notabilis]	RecName: Full=RING-H2 finger protein ATL22; Flags: Precursor [Arabidopsis thaliana]	annotation not avaliable	_	_
Solyc03g120860.2	8	7	2	40	27	21	0.37	0.39	0.12	2.39	1.63	1.47	0.3	1.85	2.28	7.82e-10	6.12e-09	yes	up	PREDICTED: early nodulin-like protein 1-like [Solanum lycopersicum]	RecName: Full=Stellacyanin [Toxicodendron vernicifluum]	_	_	_
Solyc11g073110.1	41	29	30	64	103	79	1.2	1.02	1.13	2.43	3.93	3.51	1.12	3.28	1.47	7.92e-10	6.19e-09	yes	up	PREDICTED: uncharacterized protein LOC101267866 [Solanum lycopersicum]	RecName: Full=Protein UPSTREAM OF FLC [Arabidopsis thaliana]	hypothetical protein	_	_
Solyc03g113930.1	25	60	42	1	0	6	1.51	4.36	3.27	0.08	0	0.55	2.94	0.19	-3.38	8.1e-10	6.33e-09	yes	down	PREDICTED: 22.7 kDa class IV heat shock protein-like [Solanum lycopersicum]	RecName: Full=22.0 kDa class IV heat shock protein; Flags: Precursor [Glycine max]	SubName: Full=Chromosome undetermined scaffold_77, whole genome shotgun sequence;	HSP20	_
Solyc02g081170.2	722	955	504	339	275	264	19.55	31.15	17.6	11.88	9.7	10.85	22.67	10.81	-1.06	8.15e-10	6.35e-09	yes	down	plastid lipid associated protein CHRC [Solanum lycopersicum]	RecName: Full=Light-induced protein, chloroplastic; AltName: Full=Drought-induced stress protein CDSP-34; Flags: Precursor [Solanum tuberosum]	SubName: Full=Chromosome undetermined scaffold_404, whole genome shotgun sequence;	_	_
Solyc05g015490.2	139	254	91	37	34	30	5.8	12.77	4.9	2	1.85	1.9	7.75	1.92	-1.96	8.23e-10	6.41e-09	yes	down	PREDICTED: uncharacterized GPI-anchored protein At1g27950-like [Solanum lycopersicum]	RecName: Full=Non-specific lipid transfer protein GPI-anchored 1; Short=AtLTPG-1; Short=Protein LTP-GPI-ANCHORED 1; Flags: Precursor [Arabidopsis thaliana]	_	_	_
Solyc07g047730.2	68	37	62	129	110	108	3.86	2.53	4.54	9.48	8.14	9.31	3.64	8.96	1.28	8.26e-10	6.43e-09	yes	up	_	_	_	_	_
Solyc12g057080.1	74	96	60	17	21	20	1.73	2.71	1.81	0.51	0.64	0.71	2.07	0.62	-1.6	8.33e-10	6.48e-09	yes	down	PREDICTED: UDP-glycosyltransferase 85A2-like [Solanum lycopersicum]	RecName: Full=UDP-glycosyltransferase 85A2 [Arabidopsis thaliana]	SubName: Full=Chromosome chr18 scaffold_1, whole genome shotgun sequence;	_	_
Solyc07g066250.1	108	86	93	22	37	33	2.87	2.75	3.19	0.76	1.28	1.33	2.93	1.11	-1.32	8.41e-10	6.54e-09	yes	down	lateral suppressor protein [Solanum lycopersicum]	RecName: Full=Scarecrow-like protein 18; Short=AtSCL18; AltName: Full=GRAS family protein 7; Short=AtGRAS-7; AltName: Full=Protein LATERAL SUPPRESSOR [Arabidopsis	SubName: Full=Chromosome undetermined scaffold_142, whole genome shotgun sequence;	_	_
Solyc10g049870.1	165	172	101	56	28	44	10.87	13.65	8.58	4.77	2.4	4.4	11.07	3.83	-1.51	8.43e-10	6.55e-09	yes	down	PREDICTED: zinc finger protein 1-like [Solanum lycopersicum]	RecName: Full=Zinc finger protein 1 [Arabidopsis thaliana]	hypothetical protein	_	_
Solyc01g101050.2	58	70	108	231	181	186	1.94	2.81	4.65	9.97	7.87	9.42	3.02	9.07	1.55	8.63e-10	6.69e-09	yes	up	PREDICTED: peroxidase 5-like [Solanum lycopersicum]	RecName: Full=Peroxidase 5; Flags: Precursor [Vitis vinifera]	SubName: Full=Chromosome chr14 scaffold_27, whole genome shotgun sequence;	E1.11.1.7	_
Solyc01g100980.2	131	104	132	40	50	41	2.36	2.25	3.06	0.93	1.17	1.12	2.53	1.07	-1.17	8.92e-10	6.9e-09	yes	down	PREDICTED: polygalacturonase At1g48100-like [Solanum lycopersicum]	RecName: Full=Polygalacturonase At1g48100; Short=PG; AltName: Full=Pectinase At1g48100; Flags: Precursor [Arabidopsis thaliana]	SubName: Full=Chromosome chr14 scaffold_27, whole genome shotgun sequence;	_	_
Solyc01g098570.2	75	121	48	18	13	12	2.18	4.25	1.8	0.68	0.49	0.53	2.73	0.57	-2.08	9.41e-10	7.26e-09	yes	down	PREDICTED: uncharacterized protein LOC101256329 [Solanum lycopersicum]	_	_	_	_
Solyc04g078880.2	21	19	15	77	54	38	0.66	0.72	0.61	3.15	2.22	1.82	0.66	2.43	1.73	9.57e-10	7.38e-09	yes	up	PREDICTED: uncharacterized protein LOC101253889 [Solanum lycopersicum]	_	_	_	_
Solyc07g005630.2	110	53	34	13	11	5	6.95	4.04	2.77	1.06	0.91	0.48	4.78	0.83	-2.39	1.02e-09	7.82e-09	yes	down	_	_	_	_	_
Solyc07g045530.1	159	125	112	57	17	27	8.63	8.17	7.84	4	1.2	2.22	8.25	2.49	-1.69	1.02e-09	7.83e-09	yes	down	PREDICTED: uncharacterized protein LOC103329252 [Prunus mume]	_	_	_	_
Solyc10g008520.2	26	21	26	3	4	1	0.45	0.44	0.58	0.07	0.09	0.03	0.49	0.06	-1.83	1.02e-09	7.85e-09	yes	down	PREDICTED: probable indole-3-acetic acid-amido synthetase GH3.5-like [Solanum lycopersicum]	RecName: Full=Probable indole-3-acetic acid-amido synthetase GH3.12; AltName: Full=Auxin-responsive GH3-like protein 12; Short=OsGH3-12 [Oryza sativa Japonica Grou	SubName: Full=Chromosome chr12 scaffold_36, whole genome shotgun sequence;	GH3	_
Solyc06g074390.2	190	244	145	67	79	58	3.62	5.61	3.57	1.65	1.96	1.68	4.24	1.77	-1.22	1.08e-09	8.24e-09	yes	down	PREDICTED: fatty acyl-CoA reductase 3-like [Solanum lycopersicum]	RecName: Full=Fatty acyl-CoA reductase 3; AltName: Full=Protein ECERIFERUM 4 [Arabidopsis thaliana]	SubName: Full=Chromosome chr6 scaffold_305, whole genome shotgun sequence;	FAR	_
Solyc08g079970.1	273	176	261	94	112	74	1.98	1.54	2.44	0.88	1.06	0.81	1.98	0.92	-1.02	1.13e-09	8.67e-09	yes	down	PREDICTED: subtilisin-like protease-like [Solanum lycopersicum]	RecName: Full=Subtilisin-like protease; AltName: Full=Cucumisin-like serine protease; Flags: Precursor [Arabidopsis thaliana]	hypothetical protein	_	_
Solyc01g008420.2	45	40	37	5	10	10	0.82	0.88	0.87	0.12	0.24	0.28	0.85	0.21	-1.62	1.14e-09	8.71e-09	yes	down	PREDICTED: MATE efflux family protein 1-like [Solanum lycopersicum]	RecName: Full=MATE efflux family protein 1; AltName: Full=Aluminum-activated citrate transporter; AltName: Full=FRD-like protein; AltName: Full=MATE citrate trans	hypothetical protein	_	_
Solyc03g121510.2	464	243	281	129	126	142	10.95	6.91	8.55	3.94	3.87	5.09	8.95	4.26	-1.05	1.16e-09	8.81e-09	yes	down	PREDICTED: 3-epi-6-deoxocathasterone 23-monooxygenase-like [Solanum lycopersicum]	RecName: Full=Cytochrome P450 90D2; AltName: Full=C6-oxidase [Oryza sativa Japonica Group]	cytochrome P450 probable 6-deoxoteasterone to 3-dehydro 6-deoxoteasterone or teasterone to 3 [...]	CYP90D1	_
Solyc04g080130.2	76	60	71	125	136	109	1.2	1.14	1.44	2.55	2.79	2.61	1.25	2.65	1.02	1.21e-09	9.18e-09	yes	up	PREDICTED: uncharacterized protein LOC101254481 [Solanum lycopersicum]	RecName: Full=Zinc finger protein MAGPIE [Arabidopsis thaliana]	SubName: Full=Chromosome chr18 scaffold_1, whole genome shotgun sequence;	_	_
Solyc11g007890.1	67	51	61	133	123	88	2.04	1.87	2.39	5.23	4.87	4.06	2.09	4.75	1.15	1.21e-09	9.2e-09	yes	up	PREDICTED: probable 2-oxoglutarate/Fe(II)-dependent dioxygenase-like [Solanum lycopersicum]	RecName: Full=Probable 2-oxoglutarate/Fe(II)-dependent dioxygenase	SubName: Full=Chromosome chr13 scaffold_17, whole genome shotgun sequence;	_	_
Solyc09g092490.2	97	147	80	27	30	27	3.74	6.82	3.97	1.35	1.5	1.58	4.79	1.47	-1.64	1.23e-09	9.35e-09	yes	down	PREDICTED: UDP-glycosyltransferase 75C1-like [Solanum lycopersicum]	RecName: Full=Anthocyanidin 3-O-glucoside 5-O-glucosyltransferase; AltName: Full=UDP-glucose:anthocyanin 5-O-glucosyltransferase HGT8; Flags: Precursor	_	_	_
Solyc01g105300.2	203	156	167	68	91	43	5.41	5.01	5.74	2.35	3.16	1.74	5.38	2.45	-1.1	1.26e-09	9.6e-09	yes	down	PREDICTED: metacaspase-3-like [Solanum lycopersicum]	RecName: Full=Metacaspase-3; Short=AtMC3; AltName: Full=Metacaspase 1a; Short=AtMCP1a [Arabidopsis thaliana]	hypothetical protein	_	_
Solyc06g053220.2	136	163	104	51	45	43	4.04	5.83	3.98	1.96	1.74	1.94	4.59	1.88	-1.25	1.28e-09	9.72e-09	yes	down	PREDICTED: homeobox-leucine zipper protein ATHB-12-like [Solanum lycopersicum]	RecName: Full=Homeobox-leucine zipper protein ATHB-7; AltName: Full=HD-ZIP protein ATHB-7; AltName: Full=Homeodomain transcription factor ATHB-7 [Arabidopsis thali	SubName: Full=Chromosome chr15 scaffold_37, whole genome shotgun sequence;	HD-ZIP	_
Solyc11g006740.1	37	29	31	81	65	67	2.26	2.13	2.44	6.39	5.16	6.2	2.27	5.9	1.34	1.32e-09	9.93e-09	yes	up	PREDICTED: putative F-box protein PP2-B12-like [Solanum lycopersicum]	RecName: Full=F-box protein At2g02240 [Arabidopsis thaliana]	_	_	_
Solyc01g066700.2	70	47	47	93	125	109	3.83	3.1	3.32	6.58	8.91	9.05	3.45	8.13	1.22	1.33e-09	1e-08	yes	up	PREDICTED: UDP-glucuronic acid decarboxylase 1-like [Solanum lycopersicum]	RecName: Full=UDP-glucuronic acid decarboxylase 4; AltName: Full=UDP-XYL synthase 4; AltName: Full=UDP-glucuronate decarboxylase 4; Short=UGD; Short=UXS-4 [Arabidop	UXS4 (UDP-XYLOSE SYNTHASE 4); UDP-glucuronate decarboxylase/ catalytic; encodes a protein si [...]	UXS1, uxs	_
Solyc12g056850.1	163	160	97	53	45	49	6.68	7.9	5.13	2.81	2.4	3.05	6.61	2.74	-1.24	1.51e-09	1.13e-08	yes	down	PREDICTED: uncharacterized protein LOC101254577 [Solanum lycopersicum]	RecName: Full=Chaperone protein DnaJ [Mesoplasma florum L1]	SubName: Full=Chromosome chr18 scaffold_1, whole genome shotgun sequence;	_	_
Solyc12g055960.1	108	74	81	145	183	130	3.17	2.61	3.06	5.5	6.99	5.78	2.96	6.1	1.02	1.51e-09	1.14e-08	yes	up	PREDICTED: xylosyltransferase oxt-like [Solanum lycopersicum]	_	SubName: Full=Chromosome chr11 scaffold_13, whole genome shotgun sequence;	_	_
Solyc03g044860.1	7	9	7	29	34	27	0.54	0.84	0.7	2.91	3.43	3.18	0.68	3.17	2.06	1.61e-09	1.2e-08	yes	up	PREDICTED: uncharacterized protein LOC101253064 [Solanum lycopersicum]	_	SubName: Full=Chromosome undetermined scaffold_484, whole genome shotgun sequence;	_	_
Solyc02g079690.1	35	54	17	3	2	4	1.34	2.49	0.84	0.15	0.1	0.23	1.56	0.16	-2.69	1.76e-09	1.31e-08	yes	down	hypothetical protein EUGRSUZ_A01757 [Eucalyptus grandis]	RecName: Full=G-type lectin S-receptor-like serine/threonine-protein kinase At1g11300; Flags: Precursor [Arabidopsis thaliana]	_	_	_
Solyc02g086530.2	68	77	35	15	9	11	0.91	1.23	0.6	0.26	0.16	0.22	0.92	0.21	-1.7	1.76e-09	1.31e-08	yes	down	PREDICTED: probable galactinol--sucrose galactosyltransferase 5-like [Solanum lycopersicum]	RecName: Full=Galactinol--sucrose galactosyltransferase; AltName: Full=Raffinose synthase	galactinol-sucrose galactosyltransferase/hydrolase, hydrolyzing O-glycosyl compounds (EC:2.4.1.82)	E2.4.1.82	_
Solyc04g080390.2	210	239	156	87	90	56	7.59	10.41	7.27	4.07	4.24	3.07	8.39	3.83	-1.11	1.78e-09	1.32e-08	yes	down	PREDICTED: uncharacterized protein LOC101260133 [Solanum lycopersicum]	_	hypothetical protein	_	_
Solyc04g080380.2	293	201	146	84	68	85	17.83	14.73	11.46	6.61	5.39	7.85	14.95	6.56	-1.18	1.85e-09	1.37e-08	yes	down	PREDICTED: putative S-adenosyl-L-methionine-dependent methyltransferase BCG_0775c-like [Solanum lycopersicum]	RecName: Full=Putative S-adenosyl-L-methionine-dependent methyltransferase MAB_3787 [Mycobacterium abscessus ATCC 19977]	SubName: Full=Chromosome chr18 scaffold_1, whole genome shotgun sequence;	_	_
Solyc09g031790.2	138	156	97	264	236	182	3.76	5.12	3.41	9.31	8.38	7.53	4.09	8.45	1.03	1.86e-09	1.38e-08	yes	up	PREDICTED: uncharacterized protein LOC101267927 [Solanum lycopersicum]	RecName: Full=Structure-specific endonuclease subunit SLX1 homolog [Nematostella vectensis]	SubName: Full=Chromosome chr6 scaffold_3, whole genome shotgun sequence;	SLX1	_
Solyc02g082920.2	496	886	423	206	222	172	16.55	35.6	18.2	8.89	9.65	8.71	23.11	9.1	-1.33	1.87e-09	1.39e-08	yes	down	acidic 26 kDa endochitinase precursor [Solanum lycopersicum]	RecName: Full=Acidic 26 kDa endochitinase; Flags: Precursor [Solanum lycopersicum]	Os10g0542900	_	CHI3
Solyc07g061730.2	257	178	184	112	64	68	6.77	5.64	6.25	3.81	2.19	2.72	6.26	2.92	-1.07	2.04e-09	1.5e-08	yes	down	gibberellin 2-oxidase [Solanum gibberellin 2-oxidase [Solanum lycopersicum]	RecName: Full=Gibberellin 2-beta-dioxygenase 1; AltName: Full=GA 2-oxidase 1; AltName: Full=Gibberellin 2-beta-hydroxylase 1; AltName: Full=Gibberellin 2-oxidase 1;	hypothetical protein	E1.14.11.13	_
Solyc07g017980.1	883	1630	687	328	409	260	81.84	181.95	82.12	39.33	49.38	36.57	113.82	42.01	-1.44	2.22e-09	1.63e-08	yes	down	PREDICTED: uncharacterized protein LOC101266136 [Solanum lycopersicum]	_	_	_	_
Solyc10g078670.1	192	241	131	67	71	58	4.49	6.78	3.95	2.02	2.16	2.06	5.06	2.08	-1.24	2.44e-09	1.78e-08	yes	down	PREDICTED: transcription factor HBP-1b(c1)-like [Solanum lycopersicum]	RecName: Full=Transcription factor TGA2; AltName: Full=HBP-1b homolog; Short=AHBP-1b; AltName: Full=bZIP transcription factor 20; Short=AtbZIP20 [Arabidopsis thalian	SubName: Full=Chromosome chr8 scaffold_34, whole genome shotgun sequence;	TGA	_
Solyc08g079900.1	63	44	96	164	194	146	0.96	0.81	1.88	3.23	3.85	3.37	1.19	3.49	1.48	2.45e-09	1.79e-08	yes	up	PREDICTED: pathogenesis related protein P69G [Solanum lycopersicum]	RecName: Full=Subtilisin-like protease; AltName: Full=Cucumisin-like serine protease; Flags: Precursor [Arabidopsis thaliana]	hypothetical protein	_	_
Solyc01g108750.2	182	140	115	60	71	45	6.44	5.96	5.25	2.75	3.27	2.42	5.93	2.83	-1.04	2.51e-09	1.83e-08	yes	down	PREDICTED: polyneuridine-aldehyde esterase-like isoform X1 [Solanum PREDICTED: polyneuridine-aldehyde esterase-like isofor	RecName: Full=Salicylic acid-binding protein 2; Short=NtSABP2; AltName: Full=Methyl salicylate esterase [Nicotiana tabacum]	SubName: Full=Chromosome chr3 scaffold_8, whole genome shotgun sequence;	_	_
Solyc12g042500.1	49	55	50	18	6	9	6.28	8.48	8.26	2.98	1	1.75	7.57	1.92	-1.92	2.53e-09	1.84e-08	yes	down	PREDICTED: snakin-1-like [Solanum lycopersicum]	RecName: Full=Snakin-1; Flags: Precursor	hypothetical protein	_	_
Solyc07g008290.2	60	89	44	13	12	14	1.34	2.39	1.27	0.38	0.35	0.47	1.65	0.4	-1.82	2.57e-09	1.87e-08	yes	down	PREDICTED: uncharacterized protein At1g04910-like [Solanum lycopersicum]	_	_	_	_
Solyc03g005320.2	679	1209	573	309	303	240	10.15	21.76	11.04	5.97	5.9	5.44	14.11	5.79	-1.27	2.67e-09	1.94e-08	yes	down	PREDICTED: 3-ketoacyl-CoA synthase 11-like [Solanum lycopersicum]	RecName: Full=3-ketoacyl-CoA synthase 19; Short=KCS-19; AltName: Full=Very long-chain fatty acid condensing enzyme 19; Short=VLCFA condensing enzyme 19 [Arabidopsi	SubName: Full=Chromosome chr5 scaffold_2, whole genome shotgun sequence;	KCS	_
Solyc07g065160.2	37	29	25	69	74	54	1.13	1.06	0.98	2.72	2.94	2.5	1.06	2.73	1.28	2.75e-09	2e-08	yes	up	PREDICTED: pirin-like protein At1g50590-like [Solanum lycopersicum]	RecName: Full=Pirin-like protein At1g50590 [Arabidopsis thaliana]	SubName: Full=Chromosome chr19 scaffold_4, whole genome shotgun sequence;	K06911	_
Solyc02g069110.2	37	31	21	66	68	61	0.99	1	0.72	2.28	2.37	2.48	0.91	2.37	1.29	2.83e-09	2.05e-08	yes	up	PREDICTED: cathepsin B-like [Solanum lycopersicum]	RecName: Full=Cathepsin B; AltName: Full=Cathepsin B1; Flags: Precursor [Dictyostelium discoideum]	hypothetical protein	CTSB	_
Solyc07g005680.2	92	59	62	23	21	22	1.98	1.53	1.72	0.64	0.59	0.72	1.76	0.65	-1.32	2.94e-09	2.12e-08	yes	down	PREDICTED: serine carboxypeptidase 24-like [Solanum lycopersicum]	RecName: Full=Serine carboxypeptidase 24; AltName: Full=Bri1 suppressor 1; AltName: Full=Carboxypeptidase D; AltName: Full=Serine carboxypeptidase II; Contains: Re	SubName: Full=Chromosome chr11 scaffold_14, whole genome shotgun sequence;	SCPL-II	_
[truncated: 917 more rows]
