# Supplementary material for: Gene Expression and K+ Uptake of Two Tomato Cultivars in Response to Sub-Optimal Temperature
Source: Plants (Basel). 2020 Jan 3;9(1):65. doi: 10.3390/plants9010065 (PMC7020494; doi:10.3390/plants9010065)
Supplement: Supplementary file 1 [file plants-09-00065-s001.zip › Supplementary Material/Table S4.xls]

## Sheet: Sheet1
Table S4. Significantly enriched GO biological process terms of DEGs in both tomato cultivars under sub-optimal temperature stress.
GO enrichment analysis of DEGs identified from the RNA-seq analysis. GO enrichment of DEGs in S708 CK vs S708 T and T722 CK vs T722 T. The enriched GO terms were identified using a threohold of p-value<0.001.Ns, no significant.
Gene Ontology term	S708 CK-S708 T	T722 CK-T722 T
oxidation-reduction process	97	229
single-organism process	268	584
cellular macromolecule metabolic process	101	257
macromolecule metabolic process	125	318
transmembrane transport	68	124
cellular nitrogen compound metabolic process	60	167
ion transport	51	82
nitrogen compound metabolic process	70	206
anion transport	25	39
inorganic anion transport	12	13
sulfate reduction	4	3
macromolecular complex subunit organization	3	11
RNA modification	1	4
macromolecule modification	47	114
anion transmembrane transport	19	31
cellular component assembly	1	5
ion transmembrane transport	37	61
nucleic acid metabolic process	42	121
single-organism transport	86	161
heterocycle metabolic process	55	159
nucleobase-containing compound metabolic process	51	140
single-organism catabolic process	33	69
single-organism localization	86	Ns
cellular aromatic compound metabolic process	57	165
establishment of localization	100	Ns
cellular protein metabolic process	49	120
organic cyclic compound metabolic process	59	174
translation	1	6
peptide biosynthetic process	1	6
transport	98	Ns
single-organism metabolic process	158	363
cellular metabolic process	174	446
localization	100	Ns
xyloglucan metabolic process	8	Ns
amide biosynthetic process	2	8
biological_process	480	1135
protein metabolic process	69	161
RNA metabolic process	37	90
sulfate transmembrane transport	5	6
cell wall organization	22	45
sulfate transport	5	6
carboxylic acid transmembrane transport	12	24
organonitrogen compound biosynthetic process	10	35
RNA processing	5	11
organic acid transmembrane transport	12	24
ncRNA metabolic process	1	5
organic substance metabolic process	201	514
external encapsulating structure organization	22	45
primary metabolic process	191	463
hydrogen peroxide catabolic process	22	26
hydrogen peroxide metabolic process	11	26
inorganic anion transmembrane transport	6	7
organelle organization	9	12
secondary metabolic process	18	53
hemicellulose metabolic process	8	Ns
cellular amide metabolic process	6	19
single-organism organelle organization	3	5
carboxylic acid transport	12	25
organic acid transport	12	25
inositol metabolic process	4	Ns
sulfur compound metabolic process	15	Ns
cell wall polysaccharide metabolic process	8	Ns
peptide metabolic process	5	17
ncRNA processing	1	5
regulation of peptidase activity	Ns	18
cellular response to inorganic substance	Ns	12
negative regulation of hydrolase activity	Ns	18
reactive oxygen species metabolic process	Ns	26
secondary metabolite biosynthetic process	Ns	35
negative regulation of peptidase activity	Ns	18
negative regulation of endopeptidase activity	Ns	18
regulation of endopeptidase activity	Ns	18
negative regulation of proteolysis	Ns	18
establishment of localization in cell	Ns	11
macromolecular complex assembly	Ns	4
cellular macromolecular complex assembly	Ns	4
intracellular transport	Ns	9
macromolecule localization	Ns	8
nucleic acid phosphodiester bond hydrolysis	Ns	16
mRNA metabolic process	Ns	2
cellular component organization or biogenesis	Ns	76
response to oxidative stress	Ns	36
cellular component organization	Ns	72
cellular amide metabolic process	Ns	19
cellular protein modification process	Ns	109
protein modification process	Ns	109
single-organism intracellular transport	Ns	8
protein localization	Ns	8
intracellular protein transport	Ns	4
establishment of protein localization	Ns	8
chromosome organization	Ns	13
protein transport	Ns	1
ribonucleoprotein complex subunit organization	Ns	8
cellular oxidant detoxification	Ns	2
cellular detoxification	Ns	32
hormone metabolic process	Ns	32
detoxification	Ns	15
chromatin organization	Ns	32
negative regulation of molecular function	Ns	4
ribonucleoprotein complex assembly	Ns	29
plant-type cell wall organization	Ns	2
cellular response to metal ion	Ns	18
cell wall organization or biogenesis	Ns	9
protein complex assembly	Ns	51
protein complex subunit organization	Ns	2
sulfur compound metabolic process	Ns	5
polysaccharide catabolic process	Ns	30
cellular response to iron ion	Ns	25
protein localization to organelle	Ns	8
cellular process	Ns	1
negative regulation of catalytic activity	Ns	672
cellular macromolecule localization	Ns	28
dicarboxylic acid transport	Ns	2
amino acid transmembrane transport	Ns	8
catabolic process	Ns	17
cellular protein localization	Ns	131
vesicle-mediated transport	Ns	2
regulation of proteolysis	Ns	5
chemical homeostasis	Ns	23
amino acid transport	Ns	32
cellular hormone metabolic process	Ns	18
cellular response to reactive nitrogen species	Ns	8
cytokinin biosynthetic process	Ns	5
carbohydrate metabolic process	Ns	5
cellular localization	Ns	91
malate transport	Ns	4
C4-dicarboxylate transport	Ns	7
malate transmembrane transport	Ns	7
amino acid import	Ns	7
rRNA processing	Ns	4
rRNA metabolic process	Ns	2
negative regulation of cellular protein metabolic process	Ns	2
negative regulation of protein metabolic process	Ns	22
cellular transition metal ion homeostasis	Ns	22
response to stimulus	Ns	15
tRNA metabolic process	Ns	167
cellular manganese ion homeostasis	Ns	3
manganese ion homeostasis	Ns	5
manganese ion transmembrane transport	Ns	5
anion homeostasis	Ns	5
plant-type cell wall organization or biogenesis	Ns	5
cellular catabolic process	Ns	22
establishment of protein localization to organelle	Ns	96
single-organism cellular localization	Ns	1
methylation	Ns	2
cellular response to DNA damage stimulus	Ns	7
cytokinin metabolic process	Ns	7
response to iron ion	Ns	7
manganese ion transport	Ns	8
single-organism membrane organization	Ns	5
aminoglycan metabolic process	Ns	1
DNA repair	Ns	9
membrane organization	Ns	7
single-organism biosynthetic process	Ns	1
carbohydrate catabolic process	Ns	113
sequestering of metal ion	Ns	30
intracellular sequestering of iron ion	Ns	5
sequestering of iron ion	Ns	5
phenylpropanoid metabolic process	Ns	5
		10
