# Supplementary material for: Gene Expression and K+ Uptake of Two Tomato Cultivars in Response to Sub-Optimal Temperature
Source: Plants (Basel). 2020 Jan 3;9(1):65. doi: 10.3390/plants9010065 (PMC7020494; doi:10.3390/plants9010065)
Supplement: Supplementary file 1 [file plants-09-00065-s001.zip › Supplementary Material/Table S7.xlsx]

## Sheet: S708 CK vs S708 T
Table S6. KEGG pathway enrichment analysis of DEGs in S708
ID	KEGG phthway	P-Value	gene ID	regulate	Description
ko00940	Phenylpropanoid biosynthesis	3.69e-06	Solyc08g075830.2	down	PREDICTED: peroxidase 27-like [Solanum lycopersicum]
			Solyc07g008380.1	down	PREDICTED: salutaridinol 7-O-acetyltransferase-like [Solanum tuberosum]
			Solyc03g006810.2	down	PREDICTED: peroxidase 66-like [Solanum lycopersicum]
			Solyc02g069250.2	up	PREDICTED: probable cinnamyl alcohol dehydrogenase 6-like [Solanum lycopersicum]
			Solyc12g096770.1	down	PREDICTED: salutaridinol 7-O-acetyltransferase-like [Solanum lycopersicum]
			Solyc07g049240.2	down	PREDICTED: peroxidase 3-like [Solanum lycopersicum]
			Solyc08g014360.1	down	PREDICTED: probable cinnamyl alcohol dehydrogenase 6-like [Solanum lycopersicum]
			Solyc11g010990.1	down	PREDICTED: uncharacterized protein LOC101265396 [Solanum lycopersicum]
			Solyc02g090470.2	down	PREDICTED: peroxidase 10-like [Solanum lycopersicum]
			Solyc07g006670.1	down	PREDICTED: vinorine synthase-like [Solanum lycopersicum]
			Solyc10g011920.1	up	PREDICTED: phenylalanine ammonia-lyase 1-like [Solanum lycopersicum]
			Solyc07g008360.1	up	PREDICTED: 4-coumarate--CoA ligase 1-like [Solanum lycopersicum]
			Solyc03g036470.1	up	RecName: Full=Phenylalanine ammonia-lyase; Short=PAL
			Solyc02g079510.2	up	PREDICTED: suberization-associated anionic peroxidase 2-like isoform 2 [Solanum lycopersicum]
			Solyc11g007210.1	down	PREDICTED: peroxidase 5-like [Solanum lycopersicum]
			Solyc11g007220.1	down	PREDICTED: peroxidase 2-like [Solanum lycopersicum]
			Solyc01g067850.2	up	PREDICTED: peroxidase 19-like [Solanum lycopersicum]
			Solyc01g009400.2	down	PREDICTED: peroxidase 60-like [Solanum lycopersicum]
			Solyc07g047740.2	down	peroxidase precursor [Solanum peroxidase [Solanum lycopersicum]
			Solyc01g105590.2	down	AT3 protein [Solanum AT3 [Solanum lycopersicum]
			Solyc02g079500.2	up	PREDICTED: suberization-associated anionic peroxidase 1-like [Solanum PER1_SOLLC RecName: Full=Suberization-associated anionic per
			Solyc05g046030.2	down	PREDICTED: peroxidase 3-like [Solanum lycopersicum]
			Solyc10g011930.1	up	PREDICTED: phenylalanine ammonia-lyase-like [Solanum lycopersicum]
			Solyc09g018590.1	up	PREDICTED: cationic peroxidase 1-like [Solanum tuberosum]
			Solyc01g006300.2	up	peroxidase precursor [Solanum peroxidase [Solanum lycopersicum]
			Solyc12g040640.1	up	PREDICTED: beta-glucosidase 44-like [Solanum lycopersicum]
			Solyc10g045240.1	up	PREDICTED: vicianin hydrolase-like [Solanum lycopersicum]
			Solyc01g006290.2	up	PREDICTED: lignin-forming anionic peroxidase-like [Solanum lycopersicum]
ko04075	Plant hormone signal transduction	0.0396495	Solyc06g076400.2	up	PREDICTED: probable protein phosphatase 2C 24-like [Solanum lycopersicum]
			Solyc02g062230.1	down	PREDICTED: auxin-induced protein X10A-like [Solanum lycopersicum]
			Solyc01g107730.2	up	CycD3;2 protein [Solanum CycD3;2 [Solanum lycopersicum]
			Solyc09g066360.1	up	PREDICTED: ethylene-responsive transcription factor 1B-like [Solanum lycopersicum]
			Solyc07g008250.2	up	PREDICTED: EIN3-binding F-box protein 1-like [Solanum lycopersicum]
			Solyc01g107400.2	down	PREDICTED: probable indole-3-acetic acid-amido synthetase GH3.1-like [Solanum lycopersicum]
			Solyc09g089610.2	up	ethylene receptor [Solanum lycopersicum]
			Solyc03g095780.1	up	PREDICTED: abscisic acid receptor PYL4-like [Solanum lycopersicum]
			Solyc01g059950.1	up	PREDICTED: DELLA protein GAI1-like [Solanum tuberosum]
			Solyc09g089930.1	up	transcription factor TSRF1 [Solanum lycopersicum]
			Solyc06g072650.1	down	PREDICTED: auxin-induced protein 10A5-like [Solanum lycopersicum]
			Solyc01g111310.2	up	LAX2 protein [Solanum LAX2 protein [Solanum lycopersicum]
			Solyc05g050280.2	up	PREDICTED: probable indole-3-acetic acid-amido synthetase GH3.5-like [Solanum lycopersicum]
			Solyc06g053710.2	up	ethylene receptor homolog precursor [Solanum lycopersicum]
			Solyc03g005520.1	up	PREDICTED: ethylene-responsive transcription factor 1B-like [Solanum lycopersicum]
			Solyc03g006960.2	up	PREDICTED: probable protein phosphatase 2C 75-like [Solanum lycopersicum]
			Solyc01g006650.1	up	EIL1 [Petunia x hybrida]
			Solyc06g008440.1	up	PREDICTED: protein TRANSPORT INHIBITOR RESPONSE 1-like isoform X1 [Solanum tuberosum]
			Solyc06g053260.1	up	small auxin-up protein 58 [Solanum lycopersicum]
			Solyc09g006010.2	down	PREDICTED: pathogenesis-related leaf protein 4-like [Solanum lycopersicum]
			Solyc03g007230.2	up	PREDICTED: probable protein phosphatase 2C 8-like [Solanum lycopersicum]
			Solyc03g097510.1	down	PREDICTED: uncharacterized protein LOC101246229 [Solanum lycopersicum]
			Solyc05g025920.2	down	PREDICTED: uncharacterized protein LOC101264326 [Solanum lycopersicum]
			Solyc10g054720.1	down	PREDICTED: indole-3-acetic acid-induced protein ARG7-like [Solanum lycopersicum]
ko00562	Inositol phosphate metabolism	1.66e-05	Solyc03g098030.2	up	PREDICTED: type I inositol 1,4,5-trisphosphate 5-phosphatase CVP2-like [Solanum lycopersicum]
			Solyc06g072400.1	down	PREDICTED: type I inositol 1,4,5-trisphosphate 5-phosphatase CVP2-like [Solanum lycopersicum]
			Solyc06g062430.2	down	PREDICTED: inositol oxygenase 1-like [Solanum lycopersicum]
			Solyc04g050810.1	down	PREDICTED: inositol-3-phosphate synthase-like [Solanum tuberosum]
			Solyc12g008650.1	down	myo-inositol oxygenase [Solanum myo-inositol oxygenase [Solanum lycopersicum]
			Solyc11g006570.1	up	PREDICTED: probable inositol oxygenase-like [Solanum lycopersicum]
			Solyc01g008790.2	down	PREDICTED: phospholipase C 3-like [Solanum lycopersicum]
			Solyc03g118000.1	down	PREDICTED: inositol polyphosphate multikinase beta-like [Solanum lycopersicum]
			Solyc10g076710.1	up	PI-phospholipase C PLC1 [Solanum lycopersicum]
			Solyc10g054870.1	up	PREDICTED: triosephosphate isomerase, chloroplastic-like [Solanum lycopersicum]
			Solyc04g054740.2	up	PREDICTED: inositol-3-phosphate synthase [Solanum lycopersicum]
			Solyc10g086320.1	down	PREDICTED: phosphatidylinositol 4-phosphate 5-kinase 9-like [Solanum lycopersicum]
			Solyc04g050820.1	down	PREDICTED: inositol-3-phosphate synthase-like [Solanum tuberosum]
			Solyc06g072390.2	down	PREDICTED: type I inositol 1,4,5-trisphosphate 5-phosphatase CVP2-like [Solanum lycopersicum]
ko00982	Drug metabolism - cytochrome P450	0.000146318	Solyc09g011610.2	up	PREDICTED: probable glutathione S-transferase-like [Solanum tuberosum]
			Solyc01g112130.2	up	PREDICTED: probable flavin-containing monooxygenase 1-like [Solanum lycopersicum]
			Solyc10g007640.2	up	PREDICTED: probable glutathione S-transferase-like [Solanum lycopersicum]
			Solyc04g074540.2	down	PREDICTED: alcohol dehydrogenase-like 1-like [Solanum lycopersicum]
			Solyc09g011520.2	down	PREDICTED: probable glutathione S-transferase-like [Solanum lycopersicum]
			Solyc01g112120.2	up	PREDICTED: probable flavin-containing monooxygenase 1-like [Solanum lycopersicum]
			Solyc03g116130.1	down	PREDICTED: glutathione S-transferase U10-like [Solanum lycopersicum]
			Solyc03g078790.1	up	PREDICTED: UDP-glycosyltransferase 76F1-like [Solanum lycopersicum]
			Solyc10g084400.1	down	PREDICTED: glutathione S-transferase L3-like isoform 2 [Solanum lycopersicum]
			Solyc10g007620.1	up	PREDICTED: probable glutathione S-transferase-like [Solanum lycopersicum]
			Solyc02g081240.1	up	PREDICTED: probable glutathione S-transferase parC-like [Solanum lycopersicum]
			Solyc09g011560.2	down	PREDICTED: probable glutathione S-transferase-like [Solanum lycopersicum]
			Solyc09g011540.2	up	PREDICTED: probable glutathione S-transferase-like [Solanum lycopersicum]
ko05204	Chemical carcinogenesis	0.000995287	Solyc09g011610.2	up	PREDICTED: probable glutathione S-transferase-like [Solanum tuberosum]
			Solyc10g007640.2	up	PREDICTED: probable glutathione S-transferase-like [Solanum lycopersicum]
			Solyc04g074540.2	down	PREDICTED: alcohol dehydrogenase-like 1-like [Solanum lycopersicum]
			Solyc09g011520.2	down	PREDICTED: probable glutathione S-transferase-like [Solanum lycopersicum]
			Solyc02g081240.1	up	PREDICTED: probable glutathione S-transferase parC-like [Solanum lycopersicum]
			Solyc03g078790.1	up	PREDICTED: UDP-glycosyltransferase 76F1-like [Solanum lycopersicum]
			Solyc10g084400.1	down	PREDICTED: glutathione S-transferase L3-like isoform 2 [Solanum lycopersicum]
			Solyc10g007620.1	up	PREDICTED: probable glutathione S-transferase-like [Solanum lycopersicum]
			Solyc03g116130.1	down	PREDICTED: glutathione S-transferase U10-like [Solanum lycopersicum]
			Solyc09g011560.2	down	PREDICTED: probable glutathione S-transferase-like [Solanum lycopersicum]
			Solyc09g011540.2	up	PREDICTED: probable glutathione S-transferase-like [Solanum lycopersicum]
ko00980	Metabolism of xenobiotics by cytochrome P450	0.00127449	Solyc09g011610.2	up	PREDICTED: probable glutathione S-transferase-like [Solanum tuberosum]
			Solyc10g007640.2	up	PREDICTED: probable glutathione S-transferase-like [Solanum lycopersicum]
			Solyc04g074540.2	down	PREDICTED: alcohol dehydrogenase-like 1-like [Solanum lycopersicum]
			Solyc09g011520.2	down	PREDICTED: probable glutathione S-transferase-like [Solanum lycopersicum]
			Solyc02g081240.1	up	PREDICTED: probable glutathione S-transferase parC-like [Solanum lycopersicum]
			Solyc03g078790.1	up	PREDICTED: UDP-glycosyltransferase 76F1-like [Solanum lycopersicum]
			Solyc10g084400.1	down	PREDICTED: glutathione S-transferase L3-like isoform 2 [Solanum lycopersicum]
			Solyc10g007620.1	up	PREDICTED: probable glutathione S-transferase-like [Solanum lycopersicum]
			Solyc03g116130.1	down	PREDICTED: glutathione S-transferase U10-like [Solanum lycopersicum]
			Solyc09g011560.2	down	PREDICTED: probable glutathione S-transferase-like [Solanum lycopersicum]
			Solyc09g011540.2	up	PREDICTED: probable glutathione S-transferase-like [Solanum lycopersicum]
ko04070	Phosphatidylinositol signaling system	0.0117976	Solyc03g115370.2	down	PREDICTED: diacylglycerol kinase 1-like [Solanum lycopersicum]
			Solyc03g098030.2	up	PREDICTED: type I inositol 1,4,5-trisphosphate 5-phosphatase CVP2-like [Solanum lycopersicum]
			Solyc06g072400.1	down	PREDICTED: type I inositol 1,4,5-trisphosphate 5-phosphatase CVP2-like [Solanum lycopersicum]
			Solyc06g069740.1	up	PREDICTED: probable calcium-binding protein CML30-like [Solanum lycopersicum]
			Solyc02g088090.1	up	PREDICTED: probable calcium-binding protein CML30-like [Solanum lycopersicum]
			Solyc03g118000.1	down	PREDICTED: inositol polyphosphate multikinase beta-like [Solanum lycopersicum]
			Solyc10g076710.1	up	PI-phospholipase C PLC1 [Solanum lycopersicum]
			Solyc10g086320.1	down	PREDICTED: phosphatidylinositol 4-phosphate 5-kinase 9-like [Solanum lycopersicum]
			Solyc06g072390.2	down	PREDICTED: type I inositol 1,4,5-trisphosphate 5-phosphatase CVP2-like [Solanum lycopersicum]
ko00920	Sulfur metabolism	0.000371668	Solyc02g080640.2	up	adenylyl-sulfate reductase [Solanum lycopersicum]
			Solyc11g065620.1	up	sulfite reductase [Solanum sulfite reductase [Solanum lycopersicum]
			Solyc12g013560.1	up	PREDICTED: PAP-specific phosphatase HAL2-like [Solanum lycopersicum]
			Solyc03g031620.2	up	PREDICTED: 5'-adenylylsulfate reductase 3, chloroplastic-like [Solanum lycopersicum]
			Solyc02g082850.2	up	PREDICTED: probable serine acetyltransferase 2-like [Solanum lycopersicum]
			Solyc02g032860.2	up	PREDICTED: 5'-adenylylsulfate reductase 3, chloroplastic-like [Solanum lycopersicum]
			Solyc01g097950.2	up	PREDICTED: cysteine synthase-like [Solanum lycopersicum]
			Solyc03g005260.2	up	PREDICTED: ATP sulfurylase 1, chloroplastic-like [Solanum lycopersicum]
ko04712	Circadian rhythm - plant	0.00509775	Solyc04g049670.2	down	PREDICTED: two-component response regulator-like PRR37-like [Solanum lycopersicum]
			Solyc12g056650.1	down	PREDICTED: protein GIGANTEA-like [Solanum lycopersicum]
			Solyc04g071990.2	down	PREDICTED: protein GIGANTEA-like [Solanum lycopersicum]
			Solyc01g005300.2	up	PREDICTED: adagio protein 3-like [Solanum lycopersicum]
			Solyc04g049680.2	down	PREDICTED: two-component response regulator-like PRR37-like [Solanum lycopersicum]
			Solyc05g053170.2	up	PREDICTED: chalcone synthase B-like [Solanum lycopersicum]
			Solyc11g011980.1	down	PREDICTED: E3 ubiquitin-protein ligase COP1-like [Solanum lycopersicum]
ko00906	Carotenoid biosynthesis	0.0328846	Solyc07g056570.1	down	nine-cis-epoxycarotenoid dioxygenase [Solanum lycopersicum]
			Solyc01g005940.2	down	PREDICTED: phytoene synthase, chloroplastic-like [Solanum lycopersicum]
			Solyc06g036260.2	down	beta-carotene hydroxylase [Solanum lycopersicum]
			Solyc09g065750.2	down	PREDICTED: uncharacterized protein LOC101266560 [Solanum lycopersicum]
			Solyc11g071610.1	down	PREDICTED: benzaldehyde dehydrogenase (NAD(+))-like [Solanum lycopersicum]

## Sheet: T722 CK vs T722 T
Table S6. KEGG pathway enrichment analysis of DEGs in T722
ID	KEGG phthway	P-Value	gene ID	regulate	Description
ko00940	Phenylpropanoid biosynthesis	3.85457e-08	Solyc04g081860.2	down	PREDICTED: peroxidase 64-like [Solanum lycopersicum]
			Solyc08g075830.2	down	PREDICTED: peroxidase 27-like [Solanum lycopersicum]
			Solyc11g010960.1	up	PREDICTED: geraniol dehydrogenase 1-like [Solanum lycopersicum]
			Solyc07g052530.2	down	PREDICTED: peroxidase 3-like [Solanum lycopersicum]
			Solyc07g008380.1	down	PREDICTED: salutaridinol 7-O-acetyltransferase-like [Solanum tuberosum]
			Solyc11g018800.1	up	PREDICTED: lignin-forming anionic peroxidase-like [Solanum lycopersicum]
			Solyc03g006810.2	down	PREDICTED: peroxidase 66-like [Solanum lycopersicum]
			Solyc02g069250.2	up	PREDICTED: probable cinnamyl alcohol dehydrogenase 6-like [Solanum lycopersicum]
			Solyc10g078890.1	up	PREDICTED: peroxidase 15-like [Solanum lycopersicum]
			Solyc07g049240.2	down	PREDICTED: peroxidase 3-like [Solanum lycopersicum]
			Solyc09g075060.2	down	PREDICTED: beta-glucosidase 11-like [Solanum lycopersicum]
			Solyc02g077300.1	up	PREDICTED: peroxidase 19-like [Solanum lycopersicum]
			Solyc10g011930.1	up	PREDICTED: phenylalanine ammonia-lyase-like [Solanum lycopersicum]
			Solyc06g073760.2	up	PREDICTED: lysosomal beta glucosidase-like [Solanum lycopersicum]
			Solyc11g010990.1	down	PREDICTED: uncharacterized protein LOC101265396 [Solanum lycopersicum]
			Solyc02g090470.2	down	PREDICTED: peroxidase 10-like [Solanum lycopersicum]
			Solyc03g120800.2	up	PREDICTED: putative Peroxidase 48-like [Solanum tuberosum]
			Solyc07g052540.2	down	PREDICTED: peroxidase 3-like [Solanum lycopersicum]
			Solyc10g011920.1	up	PREDICTED: phenylalanine ammonia-lyase 1-like [Solanum lycopersicum]
			Solyc10g076210.1	up	PREDICTED: peroxidase 4-like [Solanum lycopersicum]
			Solyc07g008390.1	down	PREDICTED: salutaridinol 7-O-acetyltransferase-like [Solanum tuberosum]
			Solyc01g058520.2	up	PREDICTED: peroxidase 40-like isoform 1 [Solanum lycopersicum]
			Solyc01g101050.2	up	PREDICTED: peroxidase 5-like [Solanum lycopersicum]
			Solyc05g050870.2	up	PREDICTED: cationic peroxidase 1-like [Solanum tuberosum]
			Solyc11g007210.1	down	PREDICTED: peroxidase 5-like [Solanum lycopersicum]
			Solyc01g067850.2	up	PREDICTED: peroxidase 19-like [Solanum lycopersicum]
			Solyc07g047740.2	down	peroxidase precursor [Solanum peroxidase [Solanum lycopersicum]
			Solyc05g050880.2	up	PREDICTED: cationic peroxidase 1-like [Solanum lycopersicum]
			Solyc01g105590.2	down	AT3 protein [Solanum AT3 [Solanum lycopersicum]
			Solyc03g116910.2	down	cinnamoyl-CoA reductase [Solanum lycopersicum]
			Solyc02g079500.2	up	PREDICTED: suberization-associated anionic peroxidase 1-like [Solanum PER1_SOLLC RecName: Full=Suberization-associated anionic per
			Solyc12g096530.1	up	PREDICTED: peroxidase 46-like [Solanum lycopersicum]
			Solyc02g085930.2	up	PREDICTED: putative Peroxidase 48-like [Solanum lycopersicum]
			Solyc05g046030.2	down	PREDICTED: peroxidase 3-like [Solanum lycopersicum]
			Solyc05g050890.1	up	PREDICTED: cationic peroxidase 1-like [Solanum lycopersicum]
			Solyc11g011340.1	down	PREDICTED: 8-hydroxygeraniol dehydrogenase [Solanum lycopersicum]
			Solyc09g018590.1	up	PREDICTED: cationic peroxidase 1-like [Solanum tuberosum]
			Solyc01g006300.2	up	peroxidase precursor [Solanum peroxidase [Solanum lycopersicum]
			Solyc11g069680.1	up	PREDICTED: deacetylvindoline O-acetyltransferase-like [Solanum lycopersicum]
			Solyc10g045240.1	up	PREDICTED: vicianin hydrolase-like [Solanum lycopersicum]
			Solyc05g047530.2	down	PREDICTED: trans-cinnamate 4-monooxygenase-like [Solanum lycopersicum]
			Solyc01g006290.2	up	PREDICTED: lignin-forming anionic peroxidase-like [Solanum lycopersicum]
ko04075	Plant hormone signal transduction	0.00773943	Solyc04g078470.2	up	CycD3;3 protein [Solanum CycD3;3 [Solanum lycopersicum]
			Solyc08g082630.2	down	auxin response factor 9 [Solanum lycopersicum]
			Solyc10g078670.1	down	PREDICTED: transcription factor HBP-1b(c1)-like [Solanum lycopersicum]
			Solyc09g065850.2	up	IAA3 protein [Solanum IAA3 [Solanum lycopersicum]
			Solyc12g005310.1	down	PREDICTED: indole-3-acetic acid-amido synthetase GH3.6-like [Solanum lycopersicum]
			Solyc10g085960.1	up	PREDICTED: pathogenesis-related protein PRMS-like [Solanum tuberosum]
			Solyc01g107730.2	up	CycD3;2 protein [Solanum CycD3;2 [Solanum lycopersicum]
			Solyc09g066360.1	up	PREDICTED: ethylene-responsive transcription factor 1B-like [Solanum lycopersicum]
			Solyc05g025920.2	down	PREDICTED: uncharacterized protein LOC101264326 [Solanum lycopersicum]
			Solyc07g008250.2	up	PREDICTED: EIN3-binding F-box protein 1-like [Solanum lycopersicum]
			Solyc10g050210.1	up	PREDICTED: LOW QUALITY PROTEIN: ABSCISIC ACID-INSENSITIVE 5-like protein 6-like [Solanum lycopersicum]
			Solyc01g107400.2	down	PREDICTED: probable indole-3-acetic acid-amido synthetase GH3.1-like [Solanum lycopersicum]
			Solyc09g089610.2	up	ethylene receptor [Solanum lycopersicum]
			Solyc01g106640.2	up	PREDICTED: pathogenesis-related leaf protein 6-like [Solanum lycopersicum]
			Solyc09g089930.1	up	transcription factor TSRF1 [Solanum lycopersicum]
			Solyc06g072650.1	down	PREDICTED: auxin-induced protein 10A5-like [Solanum lycopersicum]
			Solyc12g009560.1	up	EIN3-binding F-box protein 1 [Solanum lycopersicum]
			Solyc10g008520.2	down	PREDICTED: probable indole-3-acetic acid-amido synthetase GH3.5-like [Solanum lycopersicum]
			Solyc02g064830.2	down	PREDICTED: probable indole-3-acetic acid-amido synthetase GH3.1-like [Solanum lycopersicum]
			Solyc09g074270.2	up	putative GID1-like gibberellin receptor [Solanum lycopersicum]
			Solyc05g050280.2	up	PREDICTED: probable indole-3-acetic acid-amido synthetase GH3.5-like [Solanum lycopersicum]
			Solyc06g053710.2	up	ethylene receptor homolog precursor [Solanum lycopersicum]
			Solyc06g051940.2	down	PREDICTED: probable protein phosphatase 2C 8-like [Solanum lycopersicum]
			Solyc03g005520.1	up	PREDICTED: ethylene-responsive transcription factor 1B-like [Solanum lycopersicum]
			Solyc06g007840.2	up	PREDICTED: protein TRANSPORT INHIBITOR RESPONSE 1-like isoform X1 [Solanum tuberosum]
			Solyc09g007020.1	up	PREDICTED: pathogenesis-related leaf protein 4-like [Solanum lycopersicum]
			Solyc01g107390.2	down	PREDICTED: probable indole-3-acetic acid-amido synthetase GH3.1-like [Solanum lycopersicum]
			Solyc01g009810.2	down	PREDICTED: somatic embryogenesis receptor kinase 2-like [Solanum lycopersicum]
			Solyc01g006650.1	up	EIL1 [Petunia x hybrida]
			Solyc06g008440.1	up	PREDICTED: protein TRANSPORT INHIBITOR RESPONSE 1-like isoform X1 [Solanum tuberosum]
			Solyc08g008600.2	up	PREDICTED: transcription factor MYC2-like [Solanum lycopersicum]
			Solyc03g007230.2	down	PREDICTED: probable protein phosphatase 2C 8-like [Solanum lycopersicum]
			Solyc05g014260.2	down	PREDICTED: uncharacterized protein LOC101252689 [Solanum lycopersicum]
			Solyc04g081270.1	up	PREDICTED: indole-3-acetic acid-induced protein ARG7-like [Solanum lycopersicum]
			Solyc12g056860.1	down	PREDICTED: transcription factor TGA7-like [Solanum lycopersicum]
			Solyc12g088870.1	down	PREDICTED: BRI1 kinase inhibitor 1-like [Solanum tuberosum]
ko00040	Pentose and glucuronate interconversions		Solyc12g019230.1	down	PREDICTED: polygalacturonase-like [Solanum lycopersicum]
			Solyc02g081990.2	down	PREDICTED: probable pectinesterase/pectinesterase inhibitor 46-like [Solanum lycopersicum]
			Solyc06g069550.1	up	PREDICTED: UDP-glucose 6-dehydrogenase-like [Solanum lycopersicum]
			Solyc03g111690.2	up	PREDICTED: probable pectate lyase 18-like [Solanum lycopersicum]
			Solyc03g123630.2	up	pectinesterase/pectinesterase inhibitor U1 precursor [Solanum lycopersicum]
			Solyc06g009190.2	up	PREDICTED: probable pectinesterase/pectinesterase inhibitor 40-like [Solanum lycopersicum]
			Solyc02g084640.2	up	PREDICTED: aldehyde dehydrogenase family 3 member F1-like [Solanum lycopersicum]
			Solyc05g055510.2	up	PREDICTED: probable pectate lyase 13-like [Solanum lycopersicum]
			Solyc12g019180.1	down	PREDICTED: polygalacturonase-like [Solanum lycopersicum]
			Solyc04g080530.2	down	PREDICTED: putative pectinesterase 11-like [Solanum lycopersicum]
			Solyc12g096730.1	up	polygalacturonase [Solanum lycopersicum]
			Solyc05g014000.2	up	PREDICTED: probable pectate lyase 5-like [Solanum tuberosum]
			Solyc12g019130.1	up	PREDICTED: polygalacturonase-like [Solanum lycopersicum]
			Solyc01g090130.1	down	PREDICTED: LOW QUALITY PROTEIN: probable pectinesterase/pectinesterase inhibitor 36-like [Solanum lycopersicum]
			Solyc09g091430.2	up	PREDICTED: probable pectate lyase 15-like [Solanum lycopersicum]
			Solyc02g093580.2	up	probable pectate lyase P18 precursor [Solanum lycopersicum]
			Solyc12g019220.1	up	PREDICTED: polygalacturonase-like [Solanum lycopersicum]
			Solyc12g019140.1	up	PREDICTED: polygalacturonase-like [Solanum lycopersicum]
			Solyc06g083580.2	up	PREDICTED: probable pectate lyase 15-like [Solanum lycopersicum]
ko04910	Insulin signaling pathway	0.000827168	Solyc12g077370.1	down	PREDICTED: CBL-interacting serine/threonine-protein kinase 5-like [Solanum lycopersicum]
			Solyc02g072540.2	down	PREDICTED: CBL-interacting protein kinase 5-like [Solanum lycopersicum]
			Solyc06g005280.1	up	PREDICTED: uncharacterized protein LOC101253690 [Solanum lycopersicum]
			Solyc09g042660.2	up	PREDICTED: CBL-interacting protein kinase 2-like [Solanum tuberosum]
			Solyc06g065850.2	up	PREDICTED: flotillin-like protein 1-like [Solanum lycopersicum]
			Solyc09g031970.2	up	PREDICTED: alpha-glucan phosphorylase, H isozyme-like isoform 1 [Solanum lycopersicum]
			Solyc01g089910.2	up	PREDICTED: flotillin-like protein 1-like [Solanum lycopersicum]
			Solyc01g106010.2	down	PREDICTED: fructose-1,6-bisphosphatase, chloroplastic-like [Solanum lycopersicum]
			Solyc06g007440.2	down	PREDICTED: CBL-interacting serine/threonine-protein kinase 11-like [Solanum lycopersicum]
			Solyc06g069740.1	up	PREDICTED: probable calcium-binding protein CML30-like [Solanum lycopersicum]
			Solyc02g088090.1	up	PREDICTED: probable calcium-binding protein CML30-like [Solanum lycopersicum]
			Solyc06g050290.1	up	PREDICTED: CBL-interacting protein kinase 18-like [Solanum lycopersicum]
			Solyc09g005830.1	down	PREDICTED: uncharacterized protein LOC778219 [Solanum lycopersicum]
			Solyc04g071340.2	down	PREDICTED: fructose-1,6-bisphosphatase, cytosolic-like [Solanum lycopersicum]
			Solyc10g086730.1	down	PREDICTED: fructose-1,6-bisphosphatase, chloroplastic-like [Solanum lycopersicum]
			Solyc03g006110.2	up	PREDICTED: CBL-interacting protein kinase 5-like isoform 1 [Solanum lycopersicum]
			Solyc12g077360.1	down	PREDICTED: CBL-interacting serine/threonine-protein kinase 5-like [Solanum lycopersicum]
ko00982	Drug metabolism - cytochrome P450	0.000316894	Solyc09g011540.2	up	PREDICTED: probable glutathione S-transferase-like [Solanum lycopersicum]
			Solyc01g112130.2	up	PREDICTED: probable flavin-containing monooxygenase 1-like [Solanum lycopersicum]
			Solyc10g007640.2	up	PREDICTED: probable glutathione S-transferase-like [Solanum lycopersicum]
			Solyc10g084960.1	down	PREDICTED: probable glutathione S-transferase-like [Solanum lycopersicum]
			Solyc12g011320.1	down	PREDICTED: glutathione S-transferase U25-like [Solanum lycopersicum]
			Solyc09g011520.2	down	PREDICTED: probable glutathione S-transferase-like [Solanum lycopersicum]
			Solyc02g081240.1	up	PREDICTED: probable glutathione S-transferase parC-like [Solanum lycopersicum]
			Solyc08g062570.1	down	PREDICTED: glutathione S-transferase U9-like [Solanum lycopersicum]
			Solyc06g009020.2	down	PREDICTED: glutathione S-transferase-like [Solanum lycopersicum]
			Solyc07g056440.2	down	PREDICTED: probable glutathione S-transferase parC-like [Solanum lycopersicum]
			Solyc12g011310.1	down	PREDICTED: probable glutathione S-transferase parC-like [Solanum lycopersicum]
			Solyc07g056460.2	up	PREDICTED: probable glutathione S-transferase-like [Solanum lycopersicum]
			Solyc10g007620.1	up	PREDICTED: probable glutathione S-transferase-like [Solanum lycopersicum]
			Solyc01g112120.2	up	PREDICTED: probable flavin-containing monooxygenase 1-like [Solanum lycopersicum]
			Solyc10g084400.1	down	PREDICTED: glutathione S-transferase L3-like isoform 2 [Solanum lycopersicum]
			Solyc07g042430.1	up	PREDICTED: probable flavin-containing monooxygenase 1-like [Solanum lycopersicum]
ko05204	Chemical carcinogenesis	0.00131191	Solyc09g011540.2	up	PREDICTED: probable glutathione S-transferase-like [Solanum lycopersicum]
			Solyc10g007640.2	up	PREDICTED: probable glutathione S-transferase-like [Solanum lycopersicum]
			Solyc10g084960.1	down	PREDICTED: probable glutathione S-transferase-like [Solanum lycopersicum]
			Solyc12g011320.1	down	PREDICTED: glutathione S-transferase U25-like [Solanum lycopersicum]
			Solyc09g011520.2	down	PREDICTED: probable glutathione S-transferase-like [Solanum lycopersicum]
			Solyc02g081240.1	up	PREDICTED: probable glutathione S-transferase parC-like [Solanum lycopersicum]
			Solyc08g062570.1	down	PREDICTED: glutathione S-transferase U9-like [Solanum lycopersicum]
			Solyc06g009020.2	down	PREDICTED: glutathione S-transferase-like [Solanum lycopersicum]
			Solyc07g056440.2	down	PREDICTED: probable glutathione S-transferase parC-like [Solanum lycopersicum]
			Solyc12g011310.1	down	PREDICTED: probable glutathione S-transferase parC-like [Solanum lycopersicum]
			Solyc07g056460.2	up	PREDICTED: probable glutathione S-transferase-like [Solanum lycopersicum]
			Solyc10g007620.1	up	PREDICTED: probable glutathione S-transferase-like [Solanum lycopersicum]
			Solyc12g042370.1	down	PREDICTED: carbonyl reductase [NADPH]
			Solyc10g084400.1	down	PREDICTED: glutathione S-transferase L3-like isoform 2 [Solanum lycopersicum]
ko00980	Metabolism of xenobiotics by cytochrome P450	0.00173962	Solyc09g011540.2	up	PREDICTED: probable glutathione S-transferase-like [Solanum lycopersicum]
			Solyc10g007640.2	up	PREDICTED: probable glutathione S-transferase-like [Solanum lycopersicum]
			Solyc10g084960.1	down	PREDICTED: probable glutathione S-transferase-like [Solanum lycopersicum]
			Solyc12g011320.1	down	PREDICTED: glutathione S-transferase U25-like [Solanum lycopersicum]
			Solyc09g011520.2	down	PREDICTED: probable glutathione S-transferase-like [Solanum lycopersicum]
			Solyc02g081240.1	up	PREDICTED: probable glutathione S-transferase parC-like [Solanum lycopersicum]
			Solyc08g062570.1	down	PREDICTED: glutathione S-transferase U9-like [Solanum lycopersicum]
			Solyc06g009020.2	down	PREDICTED: glutathione S-transferase-like [Solanum lycopersicum]
			Solyc07g056440.2	down	PREDICTED: probable glutathione S-transferase parC-like [Solanum lycopersicum]
			Solyc12g011310.1	down	PREDICTED: probable glutathione S-transferase parC-like [Solanum lycopersicum]
			Solyc07g056460.2	up	PREDICTED: probable glutathione S-transferase-like [Solanum lycopersicum]
			Solyc10g007620.1	up	PREDICTED: probable glutathione S-transferase-like [Solanum lycopersicum]
			Solyc12g042370.1	down	PREDICTED: carbonyl reductase [NADPH]
			Solyc10g084400.1	down	PREDICTED: glutathione S-transferase L3-like isoform 2 [Solanum lycopersicum]
ko00270	Cysteine and methionine metabolism	0.0142301	Solyc07g026650.2	up	1-aminocyclopropane-1-carboxylate oxidase [Solanum lycopersicum]
			Solyc12g056180.1	up	PREDICTED: 1-aminocyclopropane-1-carboxylate synthase-like [Solanum lycopersicum]
			Solyc08g081550.2	down	1-aminocyclopropane-1-carboxylate synthase [Solanum lycopersicum]
			Solyc08g066620.2	down	PREDICTED: uncharacterized protein LOC101251113 [Solanum lycopersicum]
			Solyc12g005940.1	down	PREDICTED: 1-aminocyclopropane-1-carboxylate oxidase 2-like [Solanum lycopersicum]
			Solyc07g021630.2	down	PREDICTED: branched-chain-amino-acid aminotransferase 2, chloroplastic-like [Solanum lycopersicum]
			Solyc10g076250.1	down	PREDICTED: alanine--glyoxylate aminotransferase 2 homolog 3, mitochondrial-like [Solanum lycopersicum]
			Solyc08g081540.2	down	1-amino-cyclopropane-1-carboxylate synthase [Solanum lycopersicum]
			Solyc02g082850.2	up	PREDICTED: probable serine acetyltransferase 2-like [Solanum lycopersicum]
			Solyc08g083110.2	down	PREDICTED: methionine gamma-lyase-like [Solanum lycopersicum]
			Solyc06g054460.1	down	PREDICTED: S-adenosylmethionine decarboxylase proenzyme-like [Solanum lycopersicum]
			Solyc01g097950.2	up	PREDICTED: cysteine synthase-like [Solanum lycopersicum]
			Solyc02g081190.2	down	1-aminocyclopropane-1-carboxylate oxidase [Solanum lycopersicum]
			Solyc12g099000.1	up	PREDICTED: S-adenosylmethionine synthase 2-like isoform 1 [Solanum lycopersicum]
ko00920	Sulfur metabolism	0.000379726	Solyc02g080640.2	up	adenylyl-sulfate reductase [Solanum lycopersicum]
			Solyc12g013560.1	up	PREDICTED: PAP-specific phosphatase HAL2-like [Solanum lycopersicum]
			Solyc02g092410.2	down	PREDICTED: adenylyl-sulfate kinase, chloroplastic-like [Solanum lycopersicum]
			Solyc03g031620.2	up	PREDICTED: 5'-adenylylsulfate reductase 3, chloroplastic-like [Solanum lycopersicum]
			Solyc02g082850.2	up	PREDICTED: probable serine acetyltransferase 2-like [Solanum lycopersicum]
			Solyc04g016590.2	up	PREDICTED: PAP-specific phosphatase HAL2-like [Solanum lycopersicum]
			Solyc02g032860.2	up	PREDICTED: 5'-adenylylsulfate reductase 3, chloroplastic-like [Solanum lycopersicum]
			Solyc01g097950.2	up	PREDICTED: cysteine synthase-like [Solanum lycopersicum]
			Solyc03g005260.2	up	PREDICTED: ATP sulfurylase 1, chloroplastic-like [Solanum lycopersicum]
			Solyc12g011430.1	down	PREDICTED: hydroxyacylglutathione hydrolase 3, mitochondrial-like isoform 1 [Solanum lycopersicum]
ko04920	Adipocytokine signaling pathway	0.000110614	Solyc07g007800.2	down	PREDICTED: ADIPOR-like receptor CG5315-like [Solanum lycopersicum]
			Solyc01g109180.2	down	PREDICTED: long chain acyl-CoA synthetase 2-like [Solanum lycopersicum]
			Solyc12g009680.1	down	PREDICTED: ADIPOR-like receptor CG5315-like [Solanum lycopersicum]
			Solyc12g099970.1	down	SNF1 kinase complex anchoring protein [Solanum lycopersicum]
			Solyc09g042660.2	up	PREDICTED: CBL-interacting protein kinase 2-like [Solanum tuberosum]
			Solyc12g077360.1	down	PREDICTED: CBL-interacting serine/threonine-protein kinase 5-like [Solanum lycopersicum]
			Solyc03g078320.1	down	PREDICTED: long chain acyl-CoA synthetase 4-like [Solanum lycopersicum]
			Solyc06g050290.1	up	PREDICTED: CBL-interacting protein kinase 18-like [Solanum lycopersicum]
			Solyc12g077370.1	down	PREDICTED: CBL-interacting serine/threonine-protein kinase 5-like [Solanum lycopersicum]
			Solyc02g072540.2	down	PREDICTED: CBL-interacting protein kinase 5-like [Solanum lycopersicum]
			Solyc01g095750.2	down	PREDICTED: long chain acyl-CoA synthetase 4-like [Solanum tuberosum]
			Solyc06g007440.2	down	PREDICTED: CBL-interacting serine/threonine-protein kinase 11-like [Solanum lycopersicum]
			Solyc03g006110.2	up	PREDICTED: CBL-interacting protein kinase 5-like isoform 1 [Solanum lycopersicum]
